# Supplementary material for: Regulators of Salmonella-host interaction identified by peripheral blood transcriptome profiling: roles of TGFB1 and TRP53 in intracellular Salmonella replication in pigs
Source: Vet Res. 2018 Dec 12;49:121. doi: 10.1186/s13567-018-0616-9 (PMC6292071; doi:10.1186/s13567-018-0616-9)
Supplement: Supplementary file 2 — Additional file 2. Gene expression data. The complete gene expression data. [file 13567_2018_616_MOESM2_ESM.xlsx]

## Sheet: data
Refseq	Day0.rep1	Day0.rep2	Day0.rep3	Day0.rep4	Day2.rep1	Day2.rep2	Day2.rep3	Day2.rep4	Day7.rep1	Day7.rep2	Day7.rep3	Day7.rep4
XM_013986250	4.61487	4.69418	3.69097	3.92914	4.4454	5.23836	4.81905	4.68603	4.64863	4.85382	4.20404	4.91819
XM_021100270	5.95689	6.53161	6.65757	6.9725	7.33192	6.4796	5.5472	6.4642	7.14707	6.88438	6.35825	7.04216
XM_021064834	4.71067	4.69418	3.69097	3.92914	4.93337	3.71503	4.65844	4.31059	4.16058	4.06648	4.12409	4.08416
XM_021100031	5.36055	4.20404	4.44118	4.94036	4.17446	5.02415	4.03033	5.28564	5.02868	5.0988	4.82264	5.22961
XM_021081566	12.7491	12.3826	13.4997	12.4936	12.039	12.5819	12.3591	12.1856	13.2849	13.3559	13.5977	12.7491
NM_001001645	10.3185	10.3792	10.0091	10.2716	10.7844	10.388	11.0704	10.9269	10.2041	10.268	11.1267	10.9354
XR_002339361	11.0107	11.333	10.8281	11.0009	10.3134	10.5319	10.782	11.5861	10.969	10.6004	10.9735	10.6816
XM_013996806	5.15239	5.55133	5.02868	4.99379	4.93337	4.76898	5.75187	5.15239	5.36592	5.0988	5.84582	5.29877
XM_021091260	6.04203	6.78382	6.44146	5.48682	6.99997	6.39625	5.70821	6.31663	7.01163	6.94892	7.10743	6.04339
XM_021084704	4.03936	4.20404	4.0428	5.03626	4.86243	4.36638	4.18033	4.2118	4.44118	4.41595	5.05879	4.61487
XM_021101157	5.07657	4.78195	5.0988	4.99379	4.17446	4.29796	5.23442	4.38122	5.02868	4.74577	4.69855	4.72346
XM_021100918	8.58887	7.50378	8.56657	7.15568	7.15568	6.97619	6.71023	7.58822	7.48218	8.0676	7.82908	8.33308
XM_003131765	9.00147	8.49679	8.94792	8.95414	8.09242	8.89191	8.50626	8.42659	8.76144	8.86158	9.10165	8.6424
XM_021073713	5.99999	4.49916	4.44118	5.03626	4.93337	5.05137	4.54894	5.61005	4.57733	4.31059	5.05879	4.36638
XM_003358398	9.70048	6.28223	10.376	9.05812	5.66186	6.56797	5.13123	9.65357	6.57651	6.00152	6.54312	6.04339
XM_021067586	6.50547	6.74475	6.63031	6.93323	6.46569	6.64018	6.89352	5.84427	6.21728	6.50547	6.78279	6.82245
NM_001190191	9.51619	9.02099	8.94792	9.54867	8.46198	8.99442	8.81411	8.76083	9.20154	8.34305	8.65999	8.41634
XM_003131211	9.58196	8.8286	9.02637	9.41415	9.1913	8.4709	8.24679	8.66912	8.41396	8.7714	8.22826	9.22393
NM_214035	8.32716	8.36153	7.60007	7.89911	7.48218	7.10743	7.41378	7.41658	7.73769	7.23282	7.86784	7.7158
XM_021091867	9.01156	8.47606	8.196	8.50587	9.10165	8.72284	9.07054	8.48856	8.049	8.71547	7.9321	8.445
NM_001243282	6.88601	7.06812	6.57651	6.46954	6.64486	7.40559	6.72572	6.82245	6.48675	6.72241	6.68782	7.21566
XM_021082903	9.04195	9.15598	9.56672	8.93155	9.09969	9.60606	8.961	9.37605	9.53123	9.3851	9.2902	9.88906
XM_021073421	9.65876	9.43726	9.61946	9.59338	9.4422	9.25902	8.70998	9.60747	9.39434	9.61607	9.63626	9.61301
XM_003123525	7.9708	7.14822	7.14906	6.90834	7.18967	6.68558	6.50627	6.95917	7.53706	6.92054	6.87298	7.76275
XM_021068045	10.5385	10.4094	10.04	9.32149	8.95292	9.43708	9.6008	9.13997	9.48088	9.81333	8.97941	9.12435
XM_021100677	5.98057	5.53782	5.30876	6.29782	5.76	6.13174	5.79795	5.67773	5.85105	6.05164	5.58481	6.17662
XM_001927315	7.8659	7.42402	7.71374	8.15835	7.21151	7.70433	8.24679	8.04025	8.60574	8.43367	7.81982	8.26592
XM_005663589	7.80479	7.23007	7.13031	7.22382	7.98978	7.6877	8.66679	7.10704	7.94681	8.34686	8.23459	8.27091
XM_021102606	4.13618	3.80866	4.54894	4.4454	4.2223	4.03033	4.71067	4.12409	4.50891	4.06648	4.54894	4.08416
XM_021096293	7.10422	7.44588	6.83072	7.02406	7.04888	7.12212	7.70609	7.2997	7.14707	7.11428	7.50158	6.82245
XM_013990453	9.00147	8.38571	8.43448	9.10217	9.14107	9.12908	8.53115	8.73719	8.70346	9.3411	9.28326	9.51619
NM_001098603	8.2137	8.35032	7.96704	8.63511	8.54869	8.01527	8.20513	7.84676	8.01582	8.2622	8.58783	8.68714
XM_003131686	5.02868	5.02868	4.83986	5.30012	5.23836	4.86469	4.81905	4.53883	5.02868	4.41595	4.69855	4.61487
XM_005671024	5.84856	5.96313	5.69099	5.72249	5.70821	5.70996	5.97034	6.54087	6.23977	6.0852	5.68816	6.44382
XM_021074953	7.98807	7.51283	8.17055	7.87024	7.6166	7.16672	8.40572	7.69514	7.59455	7.25428	7.91484	7.64578
XM_021090291	5.64023	6.55866	6.52176	6.34262	6.10774	5.97338	6.89352	6.18227	5.93691	5.60619	6.52176	6.34393
XM_021069600	9.5456	9.00477	9.07774	9.80896	10.0791	9.42809	9.23914	9.14919	9.47562	9.17346	8.58376	9.04727
XM_003483280	7.69857	7.53746	7.29427	8.18464	7.53133	6.72614	6.83961	6.89069	7.09618	6.28943	6.89352	6.26053
XM_001927332	8.07106	8.76303	8.903	9.62908	9.71622	9.33084	9.3668	8.67376	9.46474	9.30369	9.58814	8.88113
XM_005666943	13.3465	13.567	13.7955	13.9482	13.1391	12.1856	11.019	12.8137	13.6352	13.1083	13.5456	12.6454
XM_021077995	4.99237	4.0428	4.83986	4.14716	5.0988	4.2223	4.37075	4.88011	4.8819	3.80866	3.89686	3.89686
XM_021090452	5.44529	6.76207	5.6442	5.81457	6.70083	6.94006	5.97034	5.61005	6.23977	5.6951	5.62364	5.865
XM_021083444	5.82804	4.78195	5.42382	4.71965	4.82264	4.54277	5.36592	4.61487	4.94036	4.88369	5.05879	5.02868
XM_021095975	5.80297	6.14859	5.84241	5.78459	5.96313	5.66186	5.93271	6.18227	6.19337	5.15906	5.21368	5.26417
XM_021074590	6.09836	6.29601	6.57651	5.95689	5.95063	6.50547	5.33077	6.75858	6.54141	6.83873	6.85646	6.32915
NM_001244641	4.51216	5.06923	4.18762	4.76898	4.76898	3.80866	4.81905	4.99379	4.76528	4.24099	4.45977	4.99379
XM_021095526	10.0665	9.1733	9.98547	8.69768	11.6233	11.5294	11.6744	12.0303	11.1901	10.3415	11.3048	10.3102
XM_021095175	6.76126	7.3279	6.68558	6.66826	6.99997	6.92054	6.28223	6.33875	7.33544	6.56307	6.76207	6.34393
XM_021087848	8.59221	9.10621	9.30263	8.22758	8.40994	8.31244	8.5415	8.07669	9.08096	8.30304	8.87587	9.06194
XM_005660487	6.16366	6.87298	6.94006	6.36014	7.07213	6.42211	7.2997	5.96313	6.69561	6.92054	6.01978	6.01978
XM_003133181	11.1804	10.8991	11.1925	10.7698	9.08664	8.84128	8.36531	8.9657	10.3086	11.1045	10.9162	10.983
XM_003482557	5.7329	5.75396	6.68558	5.33342	6.27196	5.76	6.67361	5.70821	6.66174	6.64018	5.99532	6.67452
XM_021079854	5.36055	5.45319	5.23836	5.30012	6.03071	5.70996	5.75187	5.77649	5.93691	5.91167	6.35825	5.93271
XM_021089172	5.99999	6.04509	5.53499	5.48682	5.66186	5.69099	5.77829	5.58275	4.70685	5.0988	5.11217	5.74081
XM_003131784	6.53161	6.66174	6.87173	6.54312	6.22022	6.9654	6.44146	6.27793	6.73197	6.60959	6.98908	6.58675
XM_003128729	6.34393	5.64023	7.07139	6.73105	6.61336	5.15757	6.88438	6.18227	6.54141	6.6314	5.87838	6.6314
XM_003356499	8.64691	9.84468	9.86801	9.77529	8.71891	8.85484	9.35689	8.7241	8.77164	9.86097	9.14623	9.51226
XM_003127059	8.07106	8.05325	7.80766	7.59577	6.64486	6.94714	7.18823	7.32286	7.70169	7.78068	8.08805	8.04165
XM_005669235	6.57437	5.48023	6.49613	6.24379	5.62364	6.04679	5.8219	5.61005	6.26053	6.44382	6.72662	6.36182
XM_021071212	4.55276	4.20404	4.44118	4.6545	4.2223	3.89686	4.37075	4.31059	3.80866	4.82264	3.78298	4.61487
XM_021070271	7.41474	7.42402	8.31932	7.83292	8.42913	8.65959	9.9148	8.28834	8.11213	8.36604	8.67993	9.01857
NM_001243437	7.89911	7.7524	8.35889	8.38247	8.56657	9.16086	10.0961	9.97157	8.00234	9.12083	8.82377	8.84673
XM_003131596	7.77554	8.31039	7.94598	8.03273	7.57179	8.67599	7.96023	7.976	7.35685	7.48929	7.74672	7.45441
XM_021093420	8.97736	9.29752	10.1699	9.56795	9.28326	9.66214	9.79788	10.0098	9.13438	10.0098	10.0918	9.6558
XM_001928036	4.71067	4.82634	4.31059	5.18094	4.86243	5.27064	4.99379	5.54491	5.41712	5.22427	4.38122	4.48546
XM_021071724	4.85731	4.87009	5.02868	5.55133	4.65647	4.29796	4.03033	4.99379	5.28564	4.74577	5.25797	5.33077
NM_001244728	7.48167	6.86429	7.42402	7.35685	7.30752	7.26967	7.35465	6.44146	7.48218	6.48108	7.07139	6.77573
XM_003357697	9.73103	9.23699	9.10819	9.31792	8.90575	8.59771	8.62606	8.83505	9.00032	9.40692	8.71301	9.31194
XM_001929577	7.63696	6.75589	7.94598	6.90834	7.50085	7.23181	7.28362	7.15568	7.24907	7.85674	6.90952	7.96624
XM_021076699	4.71067	4.32003	4.54894	4.6545	4.2875	4.82264	4.54894	4.31059	4.50891	4.41595	5.05879	4.01549
XM_013990005	8.59821	8.29553	8.40363	8.95093	8.07424	8.38606	7.77632	7.52046	8.98848	7.8927	8.75597	8.43605
XM_003133841	7.9605	7.44588	8.17055	7.59577	6.70083	6.35443	7.56179	6.67135	7.39042	7.30053	7.03383	7.23443
XM_003127927	6.09836	6.57651	6.38455	6.55866	5.70821	6.29782	4.85731	6.75858	6.19337	6.41961	6.29027	5.63083
XM_021091961	7.53061	8.35412	7.88607	8.19927	7.2467	8.36379	7.18823	7.88307	7.81754	7.60934	8.61668	8.08633
NM_001348525	11.9999	12.5144	12.2419	11.6013	11.4627	11.4539	10.4972	10.5616	12.2872	12.569	11.8356	11.6916
NM_001244255	6.91937	7.8355	8.92148	7.99019	8.40539	10.0461	10.1191	9.84822	9.07219	8.73879	9.23357	8.95754
XM_005663826	7.01371	6.50547	6.15524	5.75187	5.78459	6.08172	6.28223	5.0988	6.21728	5.95143	5.72249	6.38104
XM_005673943	6.4047	7.19381	6.38455	7.07139	6.92326	7.31461	5.98906	6.52053	6.46569	6.49462	7.12942	6.85602
XM_003130081	5.84856	5.92876	5.882	5.81457	6.1234	6.35443	6.61646	6.20809	5.14161	5.27064	5.93271	5.865
XM_003134243	5.32328	6.3986	6.15524	5.93271	5.66186	6.86429	5.89224	6.48034	6.81267	6.77484	6.76207	6.32915
XM_013978492	11.1242	11.1367	10.451	11.1565	9.81894	9.66661	9.69011	10.0391	10.521	10.2352	9.81534	10.4694
XM_021081223	9.36702	9.03955	9.47524	8.35412	8.85367	8.02389	8.14244	8.03431	8.50962	8.87378	8.17631	8.77308
XM_005671902	5.7329	5.8219	5.59004	5.44981	4.57733	4.82264	5.70821	4.99379	5.7329	4.94623	6.01978	6.01978
XM_003129672	7.30412	6.74475	7.24056	6.6282	6.49298	6.50547	6.00291	6.10279	6.54141	6.29925	6.35825	6.99362
XM_021080552	6.50547	6.67452	6.57651	6.32123	6.2853	5.93354	6.10279	5.61005	6.07026	6.00152	6.56307	6.82245
XM_021102638	4.51216	4.20404	4.44118	4.37075	4.4454	4.86469	3.69097	3.80385	3.80866	4.02416	4.94333	4.44118
XM_021071524	6.07963	6.61336	6.07963	6.08172	6.65807	6.16366	5.6552	6.52053	6.48675	6.87298	6.56307	6.93033
XM_003353383	5.7329	4.94623	4.7549	5.03626	5.82028	5.76	5.6552	5.33077	5.85105	5.65342	5.84582	5.15239
XM_021087089	4.4454	4.32003	4.44118	4.0428	3.72076	3.89686	4.31513	4.82264	3.46359	4.13618	3.33251	3.61346
XM_003131797	7.25428	7.16672	6.04339	7.14393	6.65807	6.11426	6.66174	6.89069	6.79856	7.10626	6.81399	7.18823
XM_003123539	7.07323	6.1289	6.94006	6.45477	7.44168	7.15048	7.78535	7.48292	7.36604	7.3917	6.78279	7.43056
XM_013989655	5.91167	6.46569	6.00291	5.81457	6.0484	5.95925	6.24574	5.23836	5.99532	6.10279	5.54491	5.58275
XM_021075925	5.19068	5.38773	5.23836	5.95689	6.59824	7.20123	5.6552	6.48034	6.26053	5.89561	6.01978	5.66186
XM_001927273	7.42402	7.54968	8.03574	8.09134	8.91119	8.33684	8.27592	8.44174	7.73769	7.1822	8.00156	7.7158
XM_013977975	4.39027	4.94623	3.88278	4.82264	3.88278	4.36638	4.03033	3.80385	4.82264	5.02868	4.82264	4.14716
XM_003127563	7.61634	6.87298	7.62521	6.44093	6.49298	6.88438	6.79284	6.82245	6.76256	6.71023	7.21081	7.50085
XM_021082987	6.09836	6.19781	5.6442	6.71364	5.74923	6.44874	6.59511	5.93271	6.4427	6.49462	6.54312	5.882
XM_001928251	6.81667	7.12288	6.38455	6.42211	6.75858	6.19276	6.92326	6.33875	6.99952	6.39202	6.29027	6.96361
XM_021095278	13.0894	12.8788	11.9457	13.3896	13.2943	12.0528	13.4261	12.1107	13.0018	12.4737	13.1207	12.2625
XM_021072750	8.17402	8.09047	7.66104	7.67853	7.91171	8.10306	7.92176	7.2997	7.81754	7.4958	8.47693	8.14094
XM_003134254	4.32003	4.91819	4.0428	4.94036	4.88369	5.23836	3.96217	4.99379	4.76528	4.69855	5.25797	5.10551
XM_005662184	10.7983	11.0107	10.5084	10.5808	11.2805	10.0737	11.1293	10.9864	9.99963	10.7948	10.8417	10.1566
NM_214381	8.76725	9.21448	9.81378	10.032	9.43708	8.91185	7.77837	8.24279	9.04066	8.34305	8.42081	8.86158
NM_213734	4.94333	4.54894	4.83986	4.82264	4.82264	4.29796	5.5472	4.61487	4.94036	4.88369	4.88369	4.82264
NM_001243347	10.6585	10.1591	10.6508	9.61607	10.2596	9.78598	10.1027	9.82653	10.5555	10.1582	10.4353	9.81001
XM_003480458	5.66186	4.91819	4.64863	5.41921	5.26787	5.02415	4.85731	4.68603	4.94036	5.02868	5.15906	5.15239
XM_001925669	6.86429	5.70821	6.78382	6.61111	6.64486	6.74392	6.92326	6.31663	6.26053	6.39202	5.65431	6.54196
XM_021066517	6.50547	6.57651	6.32067	7.09547	7.74239	7.72261	7.63411	7.60765	7.62748	7.51679	6.63672	6.88438
XM_005674011	7.14172	6.91164	7.29427	6.50547	6.14038	6.14934	7.54417	6.02267	7.56656	7.41159	6.94979	7.2729
XM_021073464	10.5259	10.3966	10.3838	11.4093	10.692	11.0531	11.2746	10.5788	10.6874	10.1655	10.0587	10.1794
XM_021081050	7.56695	8.02417	7.02493	7.81794	8.49138	7.25428	7.53133	7.45366	7.50989	7.861	7.57098	8.16681
NM_001244326	10.1744	9.65746	9.67623	8.90776	9.20379	8.63463	9.10963	8.53865	9.02765	8.97529	8.48554	9.26978
XM_021093665	7.39372	7.14822	6.65757	7.9383	7.79589	7.89545	7.72517	7.55249	7.72381	7.46392	7.22056	6.83325
XM_003125978	6.01978	6.37497	6.80814	6.68558	7.07213	7.10743	6.24574	6.67135	6.19337	6.68831	6.85646	6.64486
NM_001244988	11.6165	11.708	11.8101	11.333	11.7012	10.6999	10.3697	10.6644	11.3151	11.1439	10.5489	11.0377
NM_001142668	7.17646	8.017	8.08156	7.9846	7.83215	7.6394	8.22639	6.74086	8.19737	8.10172	7.82908	7.81606
XM_021093339	7.59417	7.04075	7.36046	6.38104	7.40559	6.04679	7.10782	6.93279	7.33544	7.13745	6.40337	7.43884
XM_021081118	10.1655	9.16142	9.88477	10.0996	10.0455	9.69771	9.7023	9.41634	9.86124	10.0038	9.26174	9.59005
XM_021086547	9.27845	9.63167	8.82816	9.66788	9.09969	9.0152	8.35097	9.69115	9.04717	9.21751	9.18402	9.83576
NM_001164004	7.97694	7.16672	7.04888	6.6561	7.2997	7.5258	7.71374	7.23282	7.45366	7.50085	7.26668	6.95484
XM_001927877	4.81905	4.69418	5.74181	4.82264	5.55133	5.05137	5.4263	5.28564	4.82264	4.41595	4.54894	4.87009
XM_013992399	5.47326	5.20526	5.79189	5.84582	6.65807	6.06715	6.35362	5.42169	5.41712	6.10279	6.50445	5.84241
NM_214091	5.8939	6.2618	6.29111	6.00291	5.70821	5.57754	6.70083	5.61005	5.91336	6.26053	6.52176	6.55674
NM_001278763	8.94378	8.74119	8.23098	7.95052	8.24032	8.19075	7.45307	7.5105	8.7462	8.66088	8.99137	9.00961
XM_003353757	5.87473	6.19781	4.7549	5.41921	5.74923	6.13174	5.93271	5.91004	6.1196	5.48903	5.50014	5.29877
XM_003127039	7.10422	7.60122	7.00594	6.38104	6.79856	6.94714	7.53133	6.70456	6.67684	7.20357	7.16365	6.36182
XM_003353799	7.87645	7.46239	7.64757	7.47653	6.73858	7.3245	7.33305	7.58822	7.5842	7.84627	7.17318	7.73746
XM_021093662	9.70048	8.95733	8.09047	8.32657	8.6429	8.77899	8.44193	8.7282	8.95213	8.6324	7.98859	8.59069
XM_013982111	5.32328	5.55133	4.94333	5.12802	4.86243	5.6442	4.85731	5.23836	5.19068	4.92988	5.05879	4.48546
XM_005656367	6.39625	5.77829	7.02493	6.6561	5.95063	6.14934	7.8927	6.9038	6.67684	6.65257	6.4642	5.865
XM_021095385	9.65095	9.12404	9.67623	9.90897	9.68355	8.89664	8.73393	8.71163	9.86741	9.75569	9.8663	9.42349
XM_021101721	4.28278	5.42382	4.94333	4.6545	4.93337	5.18094	4.71067	6.0484	5.14161	5.6951	5.54491	5.45319
XM_001926592	7.12288	6.92054	7.80766	7.70097	8.11574	7.9846	9.07341	9.37605	6.99952	7.47162	8.07063	8.15195
XM_021100052	4.99237	4.64863	4.83986	5.12802	4.82264	5.80499	5.33077	4.82264	4.82264	4.85382	4.82264	4.82264
XM_001929616	8.33081	7.26094	7.58569	7.70097	7.94341	7.50158	7.00875	7.76082	7.74629	7.39697	7.99517	8.08633
XM_021067479	9.31105	9.2089	9.08379	9.52841	10.0455	9.71513	10.7998	10.7302	10.0467	10.2152	10.0699	10.3038
XM_013977405	7.677	7.30694	7.614	7.62092	6.73858	7.16672	7.79096	7.10704	6.85689	7.69857	6.85646	7.04216
XM_001927901	4.20404	5.16612	4.44118	4.88369	3.96217	4.68603	4.71067	3.64941	4.82264	4.52501	4.12409	4.01549
XM_021086476	5.5554	5.96313	6.35443	5.22961	5.69099	5.70996	5.63083	5.54491	5.85105	6.00152	5.84582	5.36592
XM_021082995	8.17931	8.51431	8.42591	8.30193	8.90575	8.24279	8.74568	7.78535	8.89927	8.93467	7.95978	8.0813
XM_021095815	5.82804	5.0988	5.59004	5.12802	5.05879	6.18032	4.76528	4.7549	5.8219	5.22427	4.94333	5.22961
XM_021077518	10.44	9.76759	10.7909	10.5301	11.0167	11.2648	13.3896	11.0531	11.5731	11.0501	10.8138	10.9665
XM_001928397	7.45441	7.81047	7.94598	8.59514	8.18394	8.2647	8.35097	8.63167	8.87337	8.11333	8.11971	8.82606
XM_021094625	4.51216	4.74577	5.69099	5.03626	4.61895	4.86469	4.81905	4.7549	4.64863	5.33077	5.15906	5.29877
XM_021069572	5.84856	5.7329	5.0988	4.76898	4.93337	5.80499	4.85731	5.46053	6.09538	5.85901	6.04679	5.865
XM_021099609	6.09836	5.58481	5.69099	5.03626	5.50014	5.8219	5.49141	5.0988	5.14161	5.02868	4.82264	5.68816
XM_001927541	7.89523	8.00029	6.98433	7.50596	8.57221	7.92907	8.30358	8.31757	7.35685	7.3361	7.42402	8.04165
XM_021089951	4.4454	5.53782	4.83986	5.33342	6.0484	5.6442	5.84582	5.58275	5.19068	4.74577	4.82264	4.66825
NM_001012297	9.1085	8.70093	9.34008	8.16314	8.13382	7.58906	8.67427	7.9061	9.02765	9.06749	9.17495	8.56139
XM_021076769	6.5436	6.57651	5.74181	6.88639	7.40559	6.44874	6.98748	6.07744	6.97212	6.57651	6.24379	6.78658
XM_021066464	10.1107	10.1534	9.79246	9.19762	9.43808	9.54813	9.43418	8.98025	9.75028	8.85016	8.8841	8.85453
XM_021101519	8.61886	7.93423	8.05435	7.74629	9.25688	8.40059	8.90672	8.89989	7.93293	8.43635	7.95052	8.9702
NM_213859	6.58427	6.72417	6.83072	7.45751	8.18812	8.50266	8.4762	7.37837	7.26967	7.05737	6.52176	6.32915
XM_005668472	9.40596	10.1958	8.82816	9.15288	9.38242	9.46336	9.75821	9.76799	9.54384	9.31194	9.27385	9.77828
XM_003123655	11.5157	11.1529	11.5507	10.3515	14.4741	15.2555	15.6627	14.7306	13.9482	12.7057	13.3677	13.8051
XR_002341084	4.39027	5.0988	4.31059	4.71965	4.65647	5.02415	5.26787	4.31059	4.50891	5.0988	4.82264	5.58275
XM_021097786	7.03451	6.84403	6.85142	7.32631	6.84496	6.84403	6.87298	6.80881	6.2834	7.1822	6.74674	6.67452
XM_001925826	7.51631	7.44588	6.25914	7.27479	6.46569	8.09626	7.37837	7.66104	6.54141	6.52053	7.24365	6.74674
XM_001928627	4.32003	4.99379	4.83986	4.0428	4.69855	5.12076	5.23442	4.2118	4.8819	4.02416	4.29284	4.91819
XM_021092001	8.2045	9.90059	8.22114	9.26274	8.13382	9.0238	7.81754	9.1263	9.56974	8.81649	8.69665	8.60964
XM_021091899	7.37331	6.92054	7.14906	7.0095	7.17454	7.09322	7.1654	6.1289	6.64728	7.72832	7.04625	7.20475
XM_005663739	8.82145	8.34157	8.96277	8.49123	9.37689	9.16401	9.3378	10.0232	10.0226	9.21638	9.71407	9.49102
XM_003357627	4.99237	3.89686	4.64863	4.5964	4.2223	4.98408	4.71067	5.3743	4.76528	5.06076	4.82264	4.48546
NM_001100189	5.38434	5.48023	5.02868	5.30012	4.72962	5.52718	5.20233	5.46053	5.55133	5.06076	5.34496	5.1864
XM_021074968	7.12288	6.66174	7.39372	7.70882	7.26094	7.47653	7.24702	7.33362	7.04969	7.85204	7.11912	6.85602
XM_003122262	4.55276	5.13123	4.7549	4.6545	5.02868	4.98408	4.65844	4.7549	5.36592	5.63083	5.50014	4.87009
NM_001044554	8.7295	9.26759	9.04533	8.36886	9.13842	8.50266	9.14994	8.75656	9.14976	8.79946	8.58783	8.83873
XM_003129079	4.4454	4.28278	3.88278	4.14716	4.11579	4.44118	4.11579	4.02416	4.50891	3.80866	4.38122	4.54894
XM_005661875	7.14944	7.07717	7.96704	7.6468	7.95052	8.19461	7.65222	8.21101	7.54615	7.88355	7.70609	8.32687
XM_021086472	6.50547	7.12288	7.26008	7.36604	7.81461	6.98517	6.4796	7.33362	7.35685	7.23981	6.85646	6.87088
XM_003126861	7.65958	6.37497	8.02628	7.15568	7.03921	6.9654	7.34656	7.59933	7.402	7.3245	6.52176	6.61646
XM_003130093	4.03936	4.4454	3.69097	3.38081	3.88278	3.80866	3.80866	4.68603	4.16058	4.36638	3.78298	4.44118
XM_003125951	7.7994	7.65222	8.10671	7.53492	6.35443	6.67452	7.37331	7.25428	7.73769	6.81946	7.66317	7.20475
XM_021101719	9.39269	8.49014	8.76331	8.19927	9.19507	8.20434	7.9424	8.92862	9.15825	8.63712	8.40211	8.92613
XM_021066896	5.44529	4.87009	4.7549	4.71965	4.61895	3.80866	4.60901	4.53883	5.02868	4.94623	5.05879	4.01549
XM_021095401	6.39625	6.31402	6.19276	5.84582	6.36484	5.52718	6.59511	5.80912	6.09538	6.07026	6.67452	5.76776
XM_021092625	10.6501	9.50335	9.25871	9.00961	8.76871	10.2297	10.3838	10.7018	9.36921	10.3178	9.95804	9.44385
XM_021086544	8.83129	9.25871	8.91042	9.39919	9.21049	10.2897	9.12613	9.29896	9.83576	9.28975	9.96619	9.04727
XM_001926894	4.13618	4.49916	4.44118	3.60516	4.2223	4.68603	3.80866	3.64941	4.16058	3.40913	4.29284	3.89686
XM_003127505	6.4047	5.27064	5.92876	5.87742	6.06537	5.05137	6.68558	5.54491	6.32179	5.36055	5.46781	6.38104
XM_021101158	4.03936	3.9822	4.54894	4.71965	4.03592	3.89686	4.25932	4.68603	4.25932	4.36638	4.45977	4.2223
XM_013986397	7.17646	7.91171	8.09947	7.68575	7.07213	7.37683	7.27571	7.19876	8.08466	8.00556	8.06465	7.57124
XM_021087304	8.8541	10.0532	8.98423	8.67334	8.52611	8.961	7.9132	8.91583	9.50371	9.76037	9.08531	9.40903
XM_021066830	3.96217	4.74577	3.88278	3.82562	4.39246	4.54277	3.69097	4.53883	4.44118	4.55276	4.02416	4.14716
XM_003134769	5.84856	5.61005	5.53499	5.55133	5.6442	5.59463	4.37075	5.49766	4.8819	4.88369	5.21368	5.882
XM_003482054	6.29601	6.21597	6.25914	6.83072	7.03921	6.52866	6.10279	6.20809	5.66186	5.77093	5.78835	5.76776
XM_003128813	7.03451	5.92876	6.46839	6.10279	5.87838	5.33077	6.33254	6.27793	6.85689	6.24379	6.72662	6.40888
XM_005667414	6.05531	6.86429	6.1196	5.90316	5.62364	6.16366	5.79795	5.80912	5.8219	6.16523	6.2618	6.69692
XM_003481661	5.8939	5.16612	5.69099	5.68816	4.93337	6.13174	5.7329	5.64328	5.33077	5.6951	5.21368	5.40026
XM_003356761	7.9605	7.47878	7.22251	7.22382	8.29162	8.06842	8.39168	7.84676	7.473	8.41355	8.33374	7.44939
XM_013995549	7.00594	6.76207	7.29427	6.05605	5.91004	6.08172	6.50627	6.23127	6.1196	6.79988	6.63672	6.31204
XM_021066521	8.5021	8.98604	8.35032	9.11267	8.08633	9.03682	9.08422	8.09752	8.65685	8.7714	8.8001	8.04808
XM_021096288	6.24119	6.18032	7.04888	6.08172	6.70083	5.70996	6.35362	6.42092	6.1196	6.39202	5.93271	5.76776
XM_021093183	6.96086	6.64018	6.35443	6.05605	6.29782	5.66186	6.06715	6.971	6.38104	6.29925	6.35825	6.50941
XM_021092534	4.20404	4.99379	4.83986	5.18094	5.26787	4.86469	5.51967	4.68603	4.76528	4.82264	5.25797	4.82264
XM_021096631	4.81905	4.60901	5.30876	4.2118	5.45319	5.42169	4.89819	5.3743	5.08801	4.99379	4.88369	4.91819
NM_001097421	8.32716	6.8927	7.87597	8.52046	8.12294	7.15671	6.86126	8.22176	7.76231	7.3245	6.83072	7.41305
XM_021070832	6.26053	6.59824	7.24056	5.98342	5.91004	6.08172	6.16036	5.61005	6.04679	6.39202	6.01978	5.66186
XM_021071150	7.36454	7.61445	7.29427	7.71545	7.58621	7.28522	7.95096	7.39883	7.90873	7.22382	7.00381	7.65933
XM_003483804	7.81008	7.33544	6.98433	7.83292	7.09618	7.69334	5.6552	7.81734	7.21494	7.50649	7.23282	7.21566
XM_013992683	7.82193	6.97421	6.91303	6.75951	5.91004	5.93354	7.57392	7.25428	6.46569	7.26668	6.42211	7.43884
XM_021096826	8.85138	7.23797	7.39372	7.47653	6.79856	7.21115	8.09047	7.80142	7.37837	7.15671	7.95978	7.52132
XM_003355790	5.75396	4.87009	5.0988	5.33342	5.53027	4.86469	5.17136	5.19338	5.02868	5.73566	5.50014	5.48903
XM_001925540	5.38434	5.06923	5.42382	6.03071	5.69099	5.02415	5.58275	5.58275	5.33077	5.19068	5.54491	5.07657
XM_003125660	7.42402	8.52799	8.16161	7.9708	7.92063	8.61116	8.54344	7.677	7.35685	7.28268	7.53322	8.16161
XM_021102232	4.13618	4.74577	4.7549	4.0428	3.88278	4.09002	4.60901	4.38122	4.16058	3.80866	3.78298	4.14716
NM_001184948	8.89191	9.7635	9.31409	9.24262	8.77923	9.83466	8.46881	8.9657	8.93155	9.24231	9.5218	9.18109
XM_001927812	8.0866	7.62875	7.72469	6.95917	6.74742	6.57651	7.41378	7.92504	7.15671	7.20357	7.53322	7.12558
XM_003133570	4.85731	4.94623	4.83986	4.71965	5.37673	5.36592	4.44118	4.61487	4.64863	5.24416	4.82264	5.36592
XM_003131154	6.63433	6.98517	7.48569	6.20211	6.71023	6.29782	7.326	7.02493	6.48675	7.04216	6.76207	6.39625
XM_001926256	5.42169	4.94623	4.94333	4.99379	5.15906	5.18094	5.58275	4.38122	5.14161	4.69855	5.05879	4.36638
XM_021069717	6.3309	6.1289	5.6442	6.1241	6.09538	6.85396	6.54312	6.57651	6.64728	5.85901	5.65431	6.69692
XM_021093881	7.62412	7.11296	8.04577	6.64126	7.64794	7.02406	8.08466	7.21081	7.94681	7.53133	7.40408	7.92101
NM_001243417	8.35988	8.63668	8.36621	9.55613	9.0304	8.97381	8.45159	8.56251	8.19003	8.59307	8.18394	9.24912
XM_021097023	8.27091	7.41551	8.09947	7.30694	8.47154	7.43348	7.66379	7.38904	8.24788	7.61634	8.02106	7.70286
NM_001129975	5.42169	6.0967	5.37171	5.18094	6.1234	5.57754	6.02267	5.77649	6.38104	5.80785	6.52176	5.865
NM_214019	11.0151	9.92674	11.1142	9.56795	11.2389	8.58595	8.35942	8.65255	9.34861	10.3262	10.3466	10.2996
NM_001243717	7.69117	8.30749	8.54834	8.48274	9.56569	8.79946	8.50626	8.6213	9.02054	8.80958	9.09112	8.2226
NM_213990	5.19068	5.02868	4.31059	4.29796	4.76898	5.70996	4.76528	4.68603	5.41712	4.99379	4.38122	4.72346
XM_001924347	7.83413	7.53746	7.09144	7.23443	6.89832	7.08317	6.44146	7.28779	6.91752	7.17189	6.63672	7.33392
NM_001206438	7.4958	6.87298	6.65757	6.787	7.04888	6.16366	7.22382	6.10279	6.8894	6.99952	6.44146	7.12558
XM_021101159	10.0113	9.62777	8.82188	11.2144	9.81289	8.51947	7.80038	9.51747	8.86474	9.55014	9.10693	8.77875
XM_021062565	7.04625	6.11426	6.78382	6.14934	7.52675	6.4404	5.84582	6.42092	7.55638	6.76207	7.5131	7.50085
XM_005667778	9.20727	10.1191	10.1358	9.793	10.1167	10.2236	9.56289	9.39864	9.64214	9.72497	9.65996	9.26978
XM_021083395	7.10422	7.75804	8.58561	8.08633	8.1454	7.74629	7.23282	6.59824	8.36092	8.46494	7.73842	7.97656
XM_001927411	5.02868	5.20526	5.53499	4.4454	5.48023	4.2223	5.06923	4.45977	4.64863	5.43264	5.54491	4.87009
XM_021099584	6.39625	6.79004	7.10922	6.89832	7.26668	8.28427	6.74674	7.77722	6.67684	7.47162	7.48255	7.50085
XM_021068013	8.33622	7.89545	7.614	7.83292	7.3257	7.87157	8.42228	8.12197	7.23797	7.34313	8.01464	8.21884
NM_001129974	5.82804	5.48023	6.07963	5.33342	4.39246	4.48546	5.77829	5.70821	6.19337	6.07026	5.87838	5.70996
XM_021100003	6.29601	4.74577	5.79189	5.75187	6.01452	5.62364	6.26393	5.23836	4.82264	5.41448	5.42382	5.07657
XM_005663854	10.1655	10.057	11.019	10.2691	9.86997	9.24639	9.58048	10.3691	9.51908	10.3193	9.90532	9.40508
XM_021091502	10.4435	9.5187	10.5873	10.268	9.79246	9.4023	9.44858	8.93688	10.364	10.1243	9.85493	9.54893
XM_003127491	9.67408	9.88591	10.25	9.54213	9.89254	9.99384	9.4701	9.03508	9.41703	9.61401	9.50734	10.2236
XM_021086342	6.6965	5.77829	5.84241	6.87298	6.80684	5.76	5.89224	6.89069	6.34014	6.00152	5.87838	5.36592
NM_001100191	6.98475	7.23797	7.60007	8.21748	7.85929	7.21115	7.33305	7.48292	7.75309	7.81008	7.6166	7.63696
XM_021099328	5.07657	4.87009	5.02868	4.2118	4.35124	4.76898	4.85731	5.19338	4.64863	4.13618	4.45977	3.80866
XM_003133210	6.58427	7.0122	6.1196	6.1241	7.78227	8.70551	8.64218	8.70591	6.79856	7.40559	6.74674	7.21566
XM_021093297	5.38434	5.38773	4.83986	4.4454	5.2175	4.98408	5.20233	5.67773	4.8819	4.85382	5.25797	4.76898
XM_005661791	6.16366	5.16612	4.44118	5.55133	4.65647	4.68603	5.63083	4.38122	5.23836	4.82264	4.94333	4.76898
XM_021081085	8.24279	8.57921	8.33668	7.25474	8.7518	7.91171	8.4	8.33714	8.28948	8.4392	8.82377	8.2226
XM_005672949	9.0304	8.0634	7.85513	7.33745	8.00195	9.08802	9.26274	8.45076	8.02286	8.45656	9.17228	8.73828
XM_021069416	4.76528	5.55133	4.83986	4.53429	4.99691	5.38773	5.68362	4.88011	5.41712	5.27064	4.76528	5.33077
XM_021064269	9.81099	9.42989	9.97623	10.9755	9.94669	9.74954	10.0943	10.1027	8.949	9.96969	8.87137	9.19089
XM_003354339	6.80814	7.4958	7.83951	7.77632	7.04888	7.41276	7.02606	6.9038	7.06267	7.82438	7.19911	6.87088
NM_001167585	9.48214	9.00641	8.58561	8.87948	9.01506	9.47695	10.0278	10.1963	10.0273	9.58524	10.0652	10.0018
XM_021076195	7.26967	5.64023	6.41836	5.41921	7.84341	8.07315	9.35689	9.25532	6.79856	6.96009	6.85646	7.78759
XM_003123318	7.37331	8.04182	7.18665	7.55212	8.38105	7.82744	7.69892	7.9398	7.21494	8.29196	7.326	7.23443
XM_003121470	9.30707	10.7804	9.94264	10.3392	10.4747	10.3725	10.0704	10.3431	10.8968	10.1384	10.3162	10.3019
XM_021086179	4.94333	5.13123	4.7549	4.76898	5.85281	5.15757	5.89224	4.61487	4.98408	5.80785	5.11217	5.36592
XM_003121504	6.29601	6.50547	7.16962	7.895	7.77656	7.44878	6.16036	6.93279	7.60311	7.3361	6.90952	7.29043
XM_003356071	5.4989	5.53782	6.07963	6.45477	5.69099	6.08172	5.36592	5.67773	5.85105	5.43264	5.50014	6.1241
XM_003132024	6.68558	5.75396	6.29111	5.81457	5.78459	6.04679	5.36592	5.64328	5.91336	6.26053	6.31485	6.29601
XM_003358641	4.13618	4.38809	4.94333	5.84582	4.35124	4.86469	4.60901	4.7549	4.16058	5.06076	4.76528	4.01549
XM_003362076	4.94333	5.16612	5.02868	5.03626	4.53429	4.54277	4.60901	5.33077	5.19068	4.92988	5.62364	5.15239
XM_003131643	7.2929	6.0967	7.22251	6.83072	6.72179	6.64018	7.00875	6.39625	7.16962	6.48108	6.61981	7.14775
XM_003123218	9.49224	8.67993	9.76799	8.72152	9.52378	8.14617	8.51714	8.73322	8.79725	8.49153	8.83252	9.25412
XM_021077426	7.69117	7.40559	7.62521	8.28403	8.01422	8.27426	8.18394	8.4321	7.20256	7.21791	7.99517	7.55889
XM_003131996	6.98475	7.92504	7.52981	7.53492	7.03921	6.93279	7.13511	6.83917	6.71186	7.14775	7.03383	7.46264
NM_214443	5.07657	4.13618	5.6442	4.2118	5.05879	5.27064	4.37075	4.7549	5.41712	5.33077	4.54894	5.22961
XM_005666233	4.99237	5.27064	5.69099	5.55133	5.76	5.12076	5.13123	5.42169	4.64863	4.74577	4.94333	5.1864
XM_003122333	8.7866	7.57656	7.18665	7.402	8.22775	7.96535	7.9846	7.48292	7.8355	7.47683	7.34772	8.44105
NM_001163408	9.95403	10.5767	9.90812	11.3022	11.4388	11.2862	12.0901	11.4945	10.393	10.772	10.8821	11.0621
XM_021071310	4.20404	4.69418	4.7549	5.18094	4.69855	5.15757	4.31513	4.38122	4.0428	4.24099	4.82264	5.10551
XM_021067496	8.52046	8.16946	8.93863	7.65222	9.30759	7.78335	10.0886	8.29301	8.6689	8.90466	8.7518	8.27517
XM_021073412	9.25933	9.95096	9.18617	8.41634	8.7558	9.07242	9.00679	9.0304	9.26861	9.18402	8.55535	9.1709
XM_003134197	5.38434	5.38773	5.92876	5.18094	5.89561	5.48023	5.36592	5.0988	6.2834	5.36055	5.54491	5.81457
XM_003134222	8.6791	8.75344	8.71677	9.2741	8.62143	9.41619	8.16203	9.11156	8.41971	9.0388	9.16049	8.62143
XM_021102013	7.27633	6.59824	6.25914	7.95615	7.4568	7.7994	7.60122	7.23282	7.14707	7.5258	7.40408	7.42345
XM_021070305	7.22712	6.19781	6.46839	6.74392	6.9654	6.46569	6.84967	7.473	6.64728	6.68831	6.83072	6.65807
XM_021100357	4.76528	4.4454	4.0428	4.2118	4.03592	3.71503	3.88278	4.45977	4.57733	3.93876	3.78298	4.61487
NM_214154	7.59417	7.04888	7.41127	7.52715	7.72261	8.8828	9.12613	8.31757	7.36604	7.75215	7.6877	7.52132
XM_005656327	10.2416	9.26207	9.5855	8.27426	9.75055	10.6075	10.572	11.068	9.26428	9.28383	10.2844	10.3446
XM_021080282	12.025	12.6907	11.1754	11.9212	12.0939	10.5366	10.8015	11.802	11.019	11.3125	11.9029	11.5861
XM_021069472	3.96217	4.60901	4.18762	4.5964	4.2223	4.82264	4.81905	4.7549	4.70685	4.36638	4.62302	4.91819
NM_001123099	6.4938	8.48274	7.07139	7.4958	7.59933	7.8659	6.60513	8.75224	8.58362	8.79946	8.84586	7.85005
XM_003121583	10.9936	10.6983	10.4654	10.9121	10.8538	10.3206	10.1838	10.6624	11.0377	10.1367	10.8059	10.8556
XM_013998674	8.74398	7.78112	7.98632	8.30193	7.3257	7.13511	7.45307	7.77722	8.50506	8.51135	7.74672	8.2984
XM_021083797	8.81706	9.27845	8.61749	9.18109	8.03431	8.30617	7.76231	8.26635	8.23609	8.51135	8.13941	8.54254
XM_021093921	5.29132	5.92876	4.94333	4.99379	4.53429	5.57754	4.4796	5.58275	5.33077	4.76898	4.82264	4.91819
XM_021076887	6.81667	6.74475	6.19276	7.47653	7.2997	7.3923	7.30752	6.68627	6.38104	6.24379	6.29027	7.13651
NM_213857	9.00859	9.05597	9.39808	8.18464	11.1949	11.36	11.9168	11.7115	11.3556	10.3296	10.7698	11.0991
NM_001243026	9.29514	8.28834	8.08156	8.77865	9.19368	8.34413	9.25113	8.57859	8.42325	8.29514	8.19461	8.17055
XM_021077148	5.02868	5.33077	4.64863	4.71965	3.96217	4.36638	5.02868	4.2118	4.70685	4.52501	5.42382	4.30792
XM_021091589	8.02968	7.53061	7.67576	7.04888	7.10704	7.07407	7.09077	6.87298	7.24907	7.07323	6.79856	7.0308
XM_021076894	8.15228	9.00032	8.91592	9.16401	9.0304	9.67455	8.4031	9.62837	8.88699	9.31585	9.04241	9.58048
XM_003129805	4.32003	4.69418	4.31059	4.53429	4.2223	3.80866	3.80866	4.99379	4.0428	4.06648	4.20404	3.80866
XM_003358218	10.6075	8.68678	7.42402	8.19003	8.87663	8.78262	8.09047	9.32831	7.91635	8.00895	8.33374	7.68834
XM_021067627	8.83129	7.8659	7.76231	8.63103	9.05553	9.59582	9.81333	8.76485	8.36713	9.12276	8.33374	8.72724
XM_003132764	5.4989	4.69418	6.04339	5.68816	5.0988	5.99691	4.94333	6.10279	5.66186	6.44382	5.75187	6.48034
XM_003359830	6.95065	7.62875	6.70897	6.98517	7.27602	6.44874	8.48822	7.55249	7.81754	6.75589	7.41276	6.73419
XM_003133648	6.4404	7.15671	6.89069	7.12056	6.83685	6.38104	6.50627	6.37853	6.40084	6.3463	6.42211	6.57437
XM_005655760	6.2187	6.74475	6.35443	7.10782	7.02406	6.42211	6.64486	5.54491	6.95917	6.66464	6.90952	7.06846
XM_005670434	7.03451	6.04509	6.85142	6.24379	6.58675	6.40589	5.63083	5.19338	5.91336	5.89561	5.68816	6.58675
XM_021091740	7.46239	6.6282	7.02493	8.61498	7.51987	7.69857	7.6147	7.60765	6.99952	7.6223	7.45441	7.24471
XM_021064900	7.25428	7.39634	7.32915	7.76956	8.5376	9.10465	8.24201	8.38506	8.14244	8.30718	8.55535	7.85441
XM_003483442	8.99937	9.57362	9.05424	8.78262	9.41619	9.64276	9.77863	9.20989	8.94268	9.72364	9.01179	9.49629
NM_214375	12.451	10.5505	11.0336	10.6094	9.62262	10.9121	10.844	11.1754	11.687	11.0434	11.604	11.4858
XM_021076239	7.16851	6.4521	6.80814	6.94561	7.09618	5.99691	6.94473	6.02267	5.91336	6.41961	6.09836	5.79189
XM_021076242	5.78293	5.45319	5.69099	5.03626	5.91004	6.29782	5.91004	6.33875	5.8219	6.38104	6.09836	5.29877
XM_021076847	7.22712	6.31402	6.94006	6.92054	6.35443	5.55133	6.33254	7.06746	6.94473	7.10626	6.92265	7.28202
XM_003133469	4.03936	4.13618	3.88278	3.72076	3.88278	3.89686	3.80866	4.02416	4.25932	4.69855	4.38122	4.82264
XM_005652593	10.0587	10.0656	9.18109	10.8396	10.4747	10.1094	11.2836	11.2088	10.1556	10.071	9.86313	10.4895
XM_003135334	8.41396	8.54555	8.27347	9.35334	8.22775	9.27917	8.14642	9.1913	8.63511	9.37867	8.90729	8.92363
XM_005654446	3.87833	4.38809	4.18762	4.29796	3.60516	4.54277	4.25932	4.45977	3.93876	4.06648	3.6405	3.40913
XM_001927419	5.38434	6.53161	6.19276	6.81757	6.23582	6.52866	6.00291	6.59824	6.8894	6.03296	5.87838	6.14321
XM_003354620	8.04972	7.83889	8.85163	7.81794	8.76508	9.48027	10.4065	10.6169	8.48541	8.74144	8.73891	8.70205
XM_021071947	8.77083	8.46704	7.75147	9.1733	8.90575	9.28271	8.00754	8.29785	9.24853	8.32807	8.90729	8.54834
XM_021065371	3.72076	4.60901	3.69097	4.0428	4.17446	4.29796	4.60901	4.12409	4.0428	4.61487	4.38122	4.87009
XM_003359291	7.22712	7.8355	7.54443	8.04577	8.29514	9.14088	8.46059	8.47062	8.62645	7.53865	8.6213	8.19577
XM_005661994	9.26118	9.74155	8.61749	8.70093	9.37014	8.79375	7.97927	8.6935	9.45084	9.65357	9.67594	9.26573
XM_005653415	5.4989	6.4137	5.74181	5.81457	5.48023	6.80881	5.06923	7.24258	5.91336	6.64018	5.75187	5.95689
XM_021098612	4.89819	6.34393	5.42382	5.12802	6.07963	6.04679	5.6552	5.28564	5.23836	5.19068	5.25797	5.66186
XR_002339442	8.43693	7.9061	8.79026	8.53664	8.39154	8.35789	8.46059	8.34341	8.24788	8.07181	7.82908	8.1489
XM_021095630	8.69643	10.4558	10.1587	9.90409	9.45003	9.11777	9.33084	10.2017	10.116	9.55613	9.2914	9.27996
XM_021073755	6.9307	6.37497	6.00291	6.61111	6.36484	5.99691	6.08172	6.4642	6.55771	6.19781	6.04679	6.72179
XM_003356883	9.57952	8.16096	7.66104	9.60431	9.05424	9.1884	9.09932	8.8001	8.57392	8.7714	8.77728	8.71834
XM_003482949	6.98475	6.3986	6.98433	6.46954	7.19911	6.13174	7.18823	6.23127	7.26008	7.17189	6.94979	7.10782
XR_002337142	6.04203	6.0967	5.79189	5.95689	6.56426	6.80881	7.48929	7.05081	6.71186	5.78835	6.74674	6.44382
XM_001929309	4.13618	3.80866	4.0428	4.14716	4.2875	4.48546	3.96217	4.12409	4.25932	4.19296	4.82264	3.80866
XM_003134104	6.73419	6.5436	5.882	7.27479	6.44146	6.58828	5.06923	6.68627	6.38104	6.29925	7.31461	7.41305
NM_001244142	11.5685	12.129	12.2516	12.41	12.7952	13.0515	11.8942	12.2199	12.2766	11.9723	12.7223	12.6821
XM_021102552	6.98475	6.72417	7.64757	8.05856	6.59824	7.96535	6.77121	7.99095	7.65053	7.23282	7.17318	7.67422
XM_021091587	7.72261	8.89629	7.72469	9.14778	8.54254	7.71093	7.95096	8.35382	8.17845	8.67599	7.81303	8.1832
XM_013998422	3.87833	4.91819	4.31059	4.71965	4.2223	3.61346	3.69097	4.88011	4.25932	3.87833	4.02416	4.14716
XM_021091458	6.87298	7.09618	7.14906	7.15568	7.96784	7.02406	8.34219	7.99095	7.18967	7.10626	7.04625	7.52957
XM_021086440	6.07963	5.45319	5.84241	5.84582	5.45319	6.35443	6.35362	6.10279	5.33077	5.87838	5.42382	5.29877
XM_021091938	4.4454	4.69418	4.44118	4.99379	5.42382	4.98408	5.13123	4.45977	4.64863	4.46384	4.45977	4.61487
XM_003122565	9.53684	9.68293	8.96852	9.51188	9.89738	9.21681	9.76478	9.22829	9.58714	9.35733	9.818	9.49102
XM_021095612	8.11383	6.90284	7.41127	7.16672	6.67452	6.31663	6.98159	6.48034	6.2834	6.26053	7.23282	6.21099
XM_005665630	6.44874	5.94825	6.1196	6.45477	5.59615	5.90316	6.00291	5.99532	6.04679	5.72078	5.93271	5.26417
XM_003480294	6.63433	7.4958	7.00594	7.48649	7.80142	7.50876	6.38267	7.5105	6.8894	7.19655	6.78279	6.19276
XM_021071078	5.68362	5.55133	5.882	6.1241	5.76	6.75589	5.75187	6.23127	6.73197	6.66464	6.04679	6.60026
XM_021088792	10.6226	10.3134	9.74703	9.28355	10.4049	10.419	11.0906	10.7983	10.6857	10.8098	11.3579	11.0956
XM_003128132	5.98057	6.2618	6.04339	5.30012	5.87838	5.87838	6.50627	5.80912	5.99532	5.67773	5.50014	6.40888
XM_013982552	4.85731	5.77829	5.16888	4.94036	5.89561	6.01452	5.17136	5.58275	5.76	5.73566	5.29877	5.15239
XM_021084728	4.13618	4.32003	4.64863	4.29796	4.2223	4.03033	4.4796	3.80385	3.69097	3.93876	3.78298	4.14716
XM_005671251	6.12269	5.42382	5.16888	5.90316	5.37673	5.02415	5.49141	4.94333	5.99532	5.36055	5.34496	5.99999
XM_021076418	6.09836	5.68638	5.74181	5.84582	5.26787	5.87838	5.89224	5.49766	5.33077	6.19781	5.42382	5.58275
XM_003121264	7.59417	7.46573	7.02493	7.41159	7.894	6.74392	6.06715	7.85625	6.73197	7.58621	6.78279	6.96361
XM_021076049	6.58427	7.15671	6.32067	6.44093	7.07213	6.4404	6.78279	6.72614	6.69561	6.68831	5.96313	6.26053
XM_003133729	7.10422	6.69692	7.83951	7.44939	6.51937	6.78937	6.56797	6.52053	6.79856	7.19655	6.4642	6.73419
XM_003359548	3.80866	4.32003	4.54894	4.37075	4.48253	3.80866	4.11579	3.49858	4.0428	4.46384	4.02416	4.14716
XM_021076311	5.75396	5.23836	5.84241	6.14934	5.42382	5.30506	5.29877	5.58275	5.7329	5.91167	4.94333	5.48903
XM_003360050	6.2187	7.98259	6.57651	7.79096	7.08083	7.77722	7.21791	6.89069	7.07407	6.81077	7.15127	7.1661
NM_001243449	6.24119	6.42669	6.65757	7.43056	7.16851	7.26164	7.18823	7.46324	6.71186	6.31804	6.38104	6.38104
XM_021095853	7.93753	8.24679	8.62303	7.71545	7.50085	6.61336	7.14527	6.61336	7.12288	7.01371	7.30053	7.10782
XM_013989414	3.96217	5.16612	4.31059	4.37075	4.4454	4.14716	4.60901	5.23836	5.02868	4.99379	4.69855	4.87009
XM_003124337	10.7844	9.38193	9.73103	10.2412	10.7948	10.1952	11.845	11.1977	9.91956	9.88906	10.0957	9.64668
XM_021069200	4.81905	5.13123	5.02868	6.03071	5.96313	6.24379	6.28223	6.33875	5.52287	5.22427	5.8219	5.1864
XM_003126400	6.95065	8.37795	7.5155	7.71545	6.88032	7.15671	6.60513	7.43633	7.402	7.59137	7.94493	7.20475
XM_003357192	8.00278	6.71023	7.48569	7.46688	7.17454	6.02898	7.42345	7.3106	7.04034	6.59824	6.4642	7.6223
XM_001924531	7.92251	7.36483	7.58569	7.13195	7.50085	6.58828	7.76916	7.11912	7.61117	7.63721	7.67903	7.50649
XM_021066509	4.76528	4.99379	5.0988	5.37673	5.91004	5.05137	5.20233	5.46053	5.14161	5.0988	5.11217	4.44118
XM_021069189	4.20404	4.54894	4.44118	4.29796	5.26787	4.94036	3.96217	4.68603	4.44118	4.69855	4.12409	4.30792
NM_214027	7.37331	6.85396	6.80814	7.29723	7.26668	7.21115	7.94681	6.27793	6.81267	7.62838	7.30053	7.83121
XM_021078038	9.55462	10.3459	9.42291	10.5422	9.90897	9.82683	10.5198	10.4326	9.43418	9.93433	10.2825	10.3821
XM_021077473	5.15239	4.0428	4.18762	4.76898	5.12498	4.29796	4.37075	4.38122	4.70685	4.24099	4.38122	4.72346
XM_021062741	5.80297	5.51321	5.59004	6.59724	5.82028	6.04679	5.75187	5.93271	5.99532	5.67773	6.14934	5.60619
XM_021086172	10.0891	9.02615	9.60431	9.78236	10.2912	9.67826	9.9574	10.0371	10.1345	9.69636	9.73546	9.70209
NM_001243828	5.78293	5.7329	6.29111	6.05605	5.66186	5.97338	5.63083	6.07744	6.07026	5.73566	5.62364	6.17662
XM_013981880	4.39027	4.0428	3.88278	4.4454	4.61895	3.96217	4.18033	4.38122	4.50891	3.61346	4.82264	3.80866
XM_003130736	5.29132	4.54894	5.02868	4.94036	4.82264	5.05137	5.51967	4.7549	5.41712	4.41595	4.76528	5.29877
NM_001244442	10.2402	9.52248	9.57882	9.46979	9.55863	9.29896	9.60303	10.5879	8.949	9.25235	10.045	9.91142
XM_021100662	7.84381	8.37374	8.25612	8.39776	8.01894	9.15288	7.58108	7.9061	7.72955	8.74538	7.88355	8.234
XM_021081574	8.09107	7.23797	6.87173	6.6282	7.39883	7.33814	6.78279	7.68646	7.76231	6.98989	7.00381	8.16161
XM_021078218	7.22712	6.88438	7.26008	6.61111	6.41961	6.79988	6.64486	5.99532	6.4427	6.72241	6.74674	6.44382
XM_021064414	9.85544	9.14727	8.71032	8.4031	8.77406	7.94915	8.0643	9.18689	8.0977	7.95597	8.10172	9.08297
XM_003133571	6.90834	6.76207	6.49613	7.43884	7.2467	7.7994	7.9132	7.728	7.59455	7.00709	7.59257	7.52957
XM_021075121	6.9307	6.16366	6.70897	6.6282	5.99928	7.67576	6.42422	6.89069	6.57651	6.72241	5.87838	5.882
NM_001243824	6.76126	7.06812	6.91303	7.23443	6.66519	7.18294	7.37331	6.72614	6.94473	6.47068	6.81399	6.42422
XM_021099592	4.81905	5.02868	5.02868	5.52287	4.69855	4.5964	3.80866	5.3743	4.98408	4.99379	4.69855	4.36638
XM_003128497	5.78293	6.19781	5.59004	6.2618	5.79795	6.2834	5.7329	5.99532	6.21728	6.16523	6.24379	5.22961
NM_001315597	5.8939	5.88109	6.15524	6.38104	5.7329	6.62699	6.72572	6.91893	6.63031	7.15671	7.18665	6.6314
XM_021065554	6.4047	6.81077	6.29111	6.81757	6.4796	7.03193	6.92326	6.44146	6.02267	6.82942	6.50445	6.08669
XM_003360909	6.26053	6.94239	6.00291	6.46954	7.53133	6.74392	5.02868	6.35825	6.85689	6.72241	6.76207	6.29601
NM_001243405	7.7817	8.02861	8.49812	8.45656	8.96754	7.80975	8.85308	8.7017	8.84919	8.48807	8.18933	8.19577
XM_021065907	9.25697	7.60122	8.03574	8.24739	9.14958	9.53123	9.67594	9.63471	9.15825	9.17907	9.16847	9.04195
XM_003481062	8.56566	7.3279	7.13031	6.99997	7.70609	7.84699	7.51149	6.54087	7.88442	7.87784	7.04625	8.02987
XM_021072666	4.39027	4.38809	3.88278	4.4454	4.65647	4.98408	4.71067	4.02416	4.35124	4.61487	4.88369	4.99379
XM_001925630	4.66431	3.80866	3.88278	3.38081	4.65647	3.80866	3.80866	4.2118	4.57733	4.31059	4.54894	4.76898
XM_021100968	8.26493	8.14701	8.40363	8.13242	8.58707	8.37948	8.67427	9.05597	8.31259	8.29908	8.7425	8.56139
XM_021072488	4.61487	5.38773	4.64863	4.99379	5.05879	4.94036	5.5472	5.91004	5.08801	5.06076	4.82264	4.72346
XM_003132894	7.62412	7.76956	7.66104	7.43056	7.69439	7.72832	7.06001	7.18431	7.15671	7.30053	6.84403	7.89563
XM_003126407	5.58667	5.02868	5.30876	6.18865	4.57733	5.45319	4.4796	6.31663	4.82264	4.61487	4.82264	4.99379
XM_021101522	7.85929	7.71093	7.37837	8.01894	8.17463	8.41634	7.79096	7.46324	8.00234	7.78535	7.95052	8.04808
XM_001929360	7.7817	7.29337	7.10922	7.0095	7.70609	7.41276	6.89352	7.05081	7.97184	8.11702	7.88976	8.02022
XM_003480917	7.71023	7.60911	7.8659	8.39185	8.59017	8.2698	9.33456	8.41634	7.92482	7.65053	8.02106	8.09734
XM_021087333	8.82377	9.46421	9.20154	9.82997	8.71891	9.07556	9.18626	9.23113	9.2806	9.34313	9.18109	9.32087
NM_001142834	6.72614	7.70379	7.00594	7.2641	7.27602	7.44878	7.1654	7.22176	7.7093	7.30053	7.97404	7.53706
XM_003127557	11.5824	9.56873	10.3351	9.67608	12.5819	12.5278	13.9226	13.4113	11.5475	11.4757	12.1148	12.3764
XM_003127921	4.39027	4.32003	4.54894	4.14716	4.2875	4.68603	4.25932	3.89686	3.80866	4.02416	4.20404	4.66825
XM_021075967	5.4989	4.87009	4.83986	5.55133	5.0988	5.15757	5.60045	5.0988	4.94036	5.63083	4.69855	5.26417
XM_005659413	4.66431	4.99379	4.94333	5.26787	4.57733	5.21368	4.60901	4.53883	4.44118	5.02868	4.38122	4.61487
XM_003135158	5.98057	6.69692	6.52176	6.50547	6.20211	6.13174	6.10279	6.6314	5.76	6.48108	5.90645	5.91004
XM_021090551	6.63433	6.77573	7.32915	8.16784	7.50649	7.9937	7.1654	7.44305	6.98475	7.42402	7.41276	7.25428
XM_021078156	5.53384	4.74577	4.64863	5.58667	5.2175	5.30506	6.10279	5.42169	4.70685	5.41448	5.46781	4.82264
XM_021099126	6.68558	7.39634	7.27633	6.98517	6.90834	7.08317	6.26393	7.15568	7.2785	7.57072	6.84403	6.69692
XM_021071332	4.61487	4.82634	4.18762	5.58667	5.45319	5.33077	4.4796	4.45977	4.35124	4.41595	4.88369	4.14716
XM_021098638	6.3309	5.75396	5.882	5.81457	5.98342	6.72614	6.57764	6.72614	6.21728	6.62327	6.17228	6.73419
XM_001924914	6.88601	7.35085	7.52981	7.0828	7.99727	7.84341	8.01422	7.69514	7.94681	8.17845	7.2891	8.04808
XM_003355263	8.62745	8.49679	9.32763	8.81984	8.00994	7.82744	8.79668	8.4321	9.14186	8.99655	9.29922	9.45405
XR_002343732	6.90834	7.58822	8.29629	8.31244	9.5218	9.68456	9.28091	8.84559	8.69903	8.18763	8.61287	8.17845
XM_021084739	3.40913	4.20404	3.49858	4.29796	3.80866	4.09002	4.11579	3.49858	4.50891	4.46384	4.02416	4.14716
XM_021072216	5.19068	4.54894	4.54894	4.76898	5.15906	4.03033	4.85731	4.31059	4.16058	4.64863	3.78298	4.72346
XM_021097561	6.29601	5.51321	5.882	5.12802	7.80142	7.48349	8.20513	6.59824	7.15671	6.48108	6.04679	6.60026
XM_003130395	5.58667	6.00291	6.22478	6.32123	6.06537	5.73814	5.17136	5.96313	5.45319	6.07026	5.99532	6.15909
XM_021089975	7.98807	8.84624	7.41127	8.10235	7.48218	8.18394	7.47355	6.94473	8.19003	7.70286	7.86784	8.15195
XM_003354616	8.19944	7.82388	8.09947	8.94025	8.99685	8.8338	9.27261	8.5285	8.24201	8.98083	8.85074	8.42913
XM_021101423	5.36055	5.13123	5.53499	4.5964	4.2223	4.29796	4.65844	4.94333	5.36592	5.22427	5.29877	5.42382
XM_021076961	7.08243	7.02365	7.10922	7.13195	7.74239	7.61686	8.663	7.92504	7.18967	6.85602	7.5131	7.7158
XM_021101338	7.89911	7.80479	9.15482	7.73842	7.54284	6.92054	7.69386	6.59824	7.52827	7.53865	7.3742	7.57124
XM_003127622	7.57268	7.53061	7.64757	7.44939	6.91893	7.04034	7.8588	6.91893	7.01163	7.45552	6.65807	7.61445
XM_021074056	6.89671	7.41159	7.47102	6.68558	6.41961	7.17454	6.91502	6.50032	6.69561	7.57533	7.11912	6.74674
XM_003123364	7.44168	6.97421	6.68558	7.32631	7.67033	7.18294	7.39301	6.37853	7.36604	7.3615	6.89352	6.93033
XM_005659118	5.02868	5.61005	5.69099	5.75187	5.05879	4.54277	4.54894	4.94333	5.23836	5.48903	5.72249	5.63083
XM_001924196	6.82842	5.92876	5.53499	6.03071	6.15093	6.70897	5.29877	6.50032	5.8219	5.84334	6.09836	6.08669
XM_021069383	7.02493	6.84403	7.09144	7.31461	6.4796	6.54312	7.25586	6.25914	7.79433	7.23282	7.83799	7.17189
XM_021096741	7.44168	7.10704	7.75147	7.88834	8.07821	6.94006	6.9678	7.45366	7.45366	6.72241	7.25553	6.71023
XM_021080763	4.03936	4.87009	4.64863	3.82562	4.39246	4.36638	4.71067	4.61487	3.80866	4.52501	4.38122	3.80866
NM_001099925	7.42402	6.81077	6.89069	7.28453	7.04888	6.62699	7.99554	7.88307	6.84403	7.40559	6.89352	6.98433
XM_003355955	6.9307	6.38321	6.44146	6.34262	6.62641	7.25428	7.30752	6.8551	7.43319	6.93279	7.34772	7.41305
XM_021080298	7.08243	6.79988	6.78382	6.38104	6.41961	6.81946	6.36658	6.54087	7.02493	7.06746	7.3742	7.36604
XM_001928118	9.74888	9.21319	9.73103	10.1963	9.50128	9.49952	10.5099	9.78598	10.3293	10.3373	9.25419	10.293
XM_003135273	9.42385	9.31524	8.80488	10.0353	8.6561	8.71649	6.08172	9.0054	8.50962	8.66246	8.94119	8.18633
XM_013992879	6.05531	5.38773	6.07963	6.20211	4.88369	6.14934	6.42422	6.18227	6.30563	6.38104	5.65431	6.31204
XM_013997950	6.94006	6.32915	6.25914	6.83072	7.95567	7.15048	6.4521	8.05856	7.26967	7.30908	7.62875	6.90674
XM_021068376	4.03936	3.80866	4.31059	4.2118	4.86243	3.80866	4.89819	4.31059	4.64863	4.13618	4.45977	4.72346
XM_021089636	8.58887	8.67291	9.35777	8.8828	8.57781	8.59771	9.49185	9.62314	8.72325	8.40137	9.42616	8.59771
XM_003483936	7.35685	8.66665	7.32915	7.43056	7.85091	8.27796	8.57363	8.69785	8.36092	8.24722	7.89638	7.94958
XM_021096163	6.26053	5.06923	5.42382	4.76898	4.82264	6.14934	5.70821	5.84427	4.8819	4.92988	5.15906	5.22961
XM_001924519	5.19068	4.99379	5.16888	5.93271	5.29877	5.62364	5.79795	5.54491	5.79453	5.67773	5.8219	5.54491
XM_003132577	7.04625	6.44146	6.46839	6.16523	6.51937	6.38104	6.74674	5.46053	6.98475	6.43402	6.98908	6.50941
XM_003354758	9.14994	8.76083	9.30263	8.94025	8.41897	7.93423	8.44712	8.10633	9.16575	8.78262	8.52075	9.18888
XM_005665300	6.62699	5.88109	6.38455	5.44981	6.7847	6.02898	6.16036	5.54491	5.99532	6.4642	5.62364	5.58275
NM_214382	8.7425	7.72261	7.43884	9.56672	8.31022	6.51937	7.37837	8.86846	7.7093	8.15019	7.73842	7.35854
XM_003354458	8.6719	8.32111	7.99675	7.79096	8.95711	8.65725	8.76693	8.62645	7.99573	8.69802	8.34975	8.60118
NM_001105313	9.57484	9.54953	9.35406	9.14778	8.3214	8.54745	8.28403	7.99994	8.83701	9.13026	9.06255	8.88329
XM_021084624	3.61346	3.52556	3.88278	4.5964	4.57733	4.44118	4.85731	4.31059	3.93876	3.61346	4.45977	3.80866
XM_003359366	8.94016	8.93049	8.13242	8.25764	6.34393	7.58108	8.52513	7.34656	6.99952	6.62327	7.18665	6.89352
XM_021081156	8.35988	8.05782	8.63668	7.86495	8.11574	8.49553	7.81008	7.76082	8.2998	7.84233	8.08156	7.22416
XM_003359754	4.71067	3.64941	4.0428	4.53429	3.80866	3.89686	4.81905	4.2118	3.93876	3.80866	4.12409	4.30792
XM_021083019	6.34393	6.50547	6.35443	6.85819	6.95065	6.4796	6.75858	5.91004	6.48675	5.95143	6.52176	5.97571
XM_021095277	7.60122	7.64703	6.52176	6.74392	7.82388	7.62475	8.02968	8.09047	8.17845	7.17189	7.62875	8.00895
XM_001925041	6.76126	6.1289	6.04339	6.24379	6.34393	5.52718	6.71023	5.54491	5.45319	6.00152	5.50014	5.84241
XM_001927589	5.36055	5.94825	5.37171	5.98342	5.18778	5.52718	5.95341	5.61005	5.23836	4.88369	5.8219	5.36592
XM_021066499	8.56566	8.91529	9.65876	8.85398	8.31862	8.14617	8.72118	8.68305	8.90729	9.01976	8.51462	8.88699
XM_003134506	10.3415	10.6327	9.57017	9.42314	10.0605	11.2389	10.4395	10.6999	10.6188	11.1219	10.2175	10.9142
XM_005668844	5.29132	4.60901	4.94333	4.88369	5.02868	4.63629	4.94333	4.31059	4.76528	4.55276	4.62302	4.66825
XM_003129905	8.14983	7.69491	7.00594	6.80362	6.39045	6.16366	5.79795	6.4642	6.69561	7.12212	6.67452	7.25428
XM_021080574	5.02868	5.33077	5.79189	4.82264	4.65647	6.11426	5.5472	5.15239	5.36592	4.92988	5.11217	5.79189
NM_001044587	10.9415	11.2057	10.7859	11.3095	10.867	11.7708	10.6257	10.979	11.651	10.7963	11.107	11.8101
XM_005663560	9.21434	10.1582	9.49897	9.00403	9.29264	9.0304	8.17845	8.23166	9.31373	10.112	9.44929	9.58756
XM_021081543	5.98057	5.58481	6.52176	7.18967	6.90834	5.45319	5.17136	6.02267	6.79856	6.49462	6.1241	6.34393
XM_005662967	4.20404	4.32003	4.31059	4.4454	4.17446	5.55133	4.89819	4.68603	4.57733	4.94623	4.29284	4.36638
XM_021092358	6.09836	6.4137	5.48023	4.99379	5.15906	5.21368	4.65844	6.652	5.36592	4.92988	5.72249	5.40026
XM_003357389	9.62517	9.1733	9.53035	8.2948	8.79228	9.87784	8.22114	8.94197	8.42789	9.36528	9.42349	9.5016
XM_021096632	7.06666	6.22931	6.35443	6.29782	5.95063	5.97338	6.4521	6.44146	6.93279	6.60959	6.24379	7.18294
XM_021095886	6.12269	5.23836	5.6442	6.1241	7.11428	6.56797	7.02606	6.72614	6.4427	6.33254	5.50014	5.70996
NM_213786	8.7777	8.17796	8.31022	8.07464	7.91171	7.16672	7.51149	7.28779	7.93293	7.70906	7.08317	7.08031
XM_003122021	8.2137	9.33372	9.12613	10.0913	9.03753	8.7359	7.96945	8.63167	9.99047	9.72695	9.62568	9.85595
XM_021081563	8.27503	8.249	8.04577	8.42659	8.35942	7.56894	7.65222	7.86566	7.9605	8.49845	7.69742	8.14094
XM_001927799	8.12067	9.41065	9.0054	10.1175	9.42113	9.33298	8.8775	9.36033	8.82278	9.67608	9.11718	9.71235
XM_003127875	3.87833	4.74577	3.88278	5.26787	4.03592	4.68603	3.80866	5.15239	4.35124	4.64863	4.02416	4.44118
XM_021081526	8.53438	9.23699	8.00692	8.04577	8.32807	7.76082	8.98025	8.7241	7.88442	8.98356	8.64507	8.83139
XM_021084211	7.98276	7.56285	7.57072	7.51631	7.62646	7.48978	7.52468	7.5105	7.33544	7.55889	7.71468	7.06846
XM_001927667	9.27204	9.51619	9.54093	9.64619	8.49766	9.12613	8.43863	9.22441	8.85667	8.90729	8.67012	9.16401
XM_021073637	6.38104	6.04509	6.49613	6.20211	5.53027	5.6442	6.17909	5.42169	6.74674	6.49462	6.09836	6.55674
XM_003133370	6.42211	6.77573	6.75904	6.54312	6.2853	5.80499	7.15568	6.52053	6.81267	6.12124	6.54312	6.95484
XM_003127233	7.06666	6.35825	6.94006	5.93271	6.0484	5.55133	6.4521	5.99532	5.93691	6.40589	6.19781	5.95689
NM_001244363	14.3628	13.2943	14.3132	12.6322	12.9114	12.523	11.3214	12.523	13.3465	13.72	14.4463	13.4412
XM_001927860	6.4796	7.2997	6.75904	7.10782	6.74742	7.50158	7.58108	6.4642	7.22712	6.96009	6.89352	6.98433
NM_001123199	5.87473	5.84427	6.38455	6.00291	6.23582	6.22478	6.04679	5.93271	5.91336	5.75187	5.84582	6.42422
XM_001928010	8.87021	8.7803	8.47693	8.62606	8.78209	8.70551	8.23049	8.96961	8.75156	8.48274	8.27503	8.87879
XM_021063158	7.32982	6.81077	7.24056	6.44093	7.12288	6.01452	7.38611	7.09465	6.16729	6.31804	6.72662	6.78658
XM_001929238	4.13618	3.72076	4.44118	3.60516	4.48253	3.71503	4.18033	3.80385	4.0428	4.61487	4.54894	3.80866
XM_021099556	6.34393	7.3279	6.07963	6.95917	6.46569	6.55674	6.54312	6.55866	6.26053	6.48108	6.38104	6.27888
XM_021076414	8.08156	8.77257	8.25612	8.11333	8.18394	7.87645	7.82879	7.9126	8.67376	8.78613	7.9237	8.64478
XM_003121218	6.26053	6.6282	5.79189	6.34262	5.6442	6.20737	5.8219	6.07744	6.21728	5.91167	5.54491	6.29601
XM_001929599	9.80049	9.1733	10.0244	8.98083	9.49842	10.0259	9.6925	9.86313	10.0419	10.0038	10.2381	10.2518
XM_003132893	6.64924	6.73419	6.54888	6.45477	6.0484	5.55133	5.40628	5.93271	5.49022	6.49462	5.72249	6.60026
XM_005667909	10.6055	11.3623	10.709	11.7182	11.8356	10.8839	10.6784	11.5127	11.333	10.4277	11.2242	10.5584
XM_013990364	6.2187	7.64703	6.65757	7.79096	7.03921	7.29243	6.00291	8.40924	7.45366	6.79182	7.12942	7.33392
XM_003131332	9.69771	9.70592	9.60052	10.4475	10.191	9.68131	9.52625	9.85493	9.87626	10.3849	9.92275	10.3849
XM_021092778	4.20404	5.02868	5.0988	4.14716	4.2223	5.23836	4.71067	4.38122	4.0428	4.46384	4.99691	4.54894
XM_003354239	4.51216	5.06923	4.31059	5.48682	5.26787	6.50547	4.76528	5.67773	5.14161	4.74577	5.11217	5.60619
NM_001123136	10.112	10.4231	9.52543	10.6857	9.92749	9.26207	9.61127	9.25532	9.92336	9.66138	9.20727	9.62492
NM_001123160	5.36055	7.30694	7.36046	6.87298	7.18294	8.61498	7.55563	7.28779	7.98408	7.75215	7.78822	7.13651
XM_021075030	10.3697	10.2386	10.1358	10.1094	9.07988	10.0182	10.1303	9.86997	9.38572	10.1494	10.1543	10.0886
NM_001245006	8.2045	9.09096	8.07315	8.34445	8.77164	8.14192	9.40316	8.73719	9.22645	9.23933	8.28056	8.77308
XM_021091936	8.27503	6.91164	7.64757	6.74392	7.6877	7.53589	8.71258	7.82388	6.74674	7.16641	7.75392	6.83325
XM_001926506	4.39027	4.20404	4.18762	3.72076	4.11579	4.36638	4.11579	4.38122	4.16058	3.49225	4.38122	4.30792
NM_001244828	5.82804	5.48023	5.23836	5.65342	5.76	6.94006	5.46053	5.42169	5.66186	6.24379	6.19781	6.17662
XM_003481310	9.26779	10.4586	9.86313	10.3923	9.85646	9.61582	9.45323	9.71622	9.91582	9.84858	9.30208	9.65956
XM_021066478	6.67452	7.24541	6.89069	6.75951	6.90834	7.17454	7.8966	7.4253	6.61336	6.79182	6.61981	6.83325
XM_001928070	7.39372	8.88904	7.91614	8.25341	8.18394	7.83259	8.09875	7.75215	8.32514	7.9482	8.78262	8.42263
XM_021068072	6.72614	6.2618	7.27633	6.52176	6.23582	6.25914	6.68558	6.1289	6.54141	6.12124	6.48108	6.90674
XM_005657788	7.41474	7.82388	7.77254	7.09547	7.62646	6.31663	7.30752	6.52053	7.12288	6.56307	7.67903	7.2997
NM_001243353	7.27633	6.67452	6.38455	7.14393	6.99997	7.5258	6.54312	6.68627	7.06267	7.26668	7.326	6.83325
XM_013977903	6.57437	6.97421	7.37837	6.57651	6.39045	6.56797	7.07139	6.35825	6.48675	6.31804	7.09547	6.27888
NM_001185186	8.93354	8.82217	8.83417	8.35988	7.85929	8.94979	7.69892	8.47432	7.89462	7.95096	8.15195	8.19033
XM_005665946	7.20256	9.21319	8.06394	8.38247	7.96393	8.87948	8.25371	9.55568	9.04997	9.11849	8.96365	9.28591
XM_021069343	5.70821	5.13123	5.53499	4.76898	5.0988	5.23836	4.85731	5.58275	5.63462	5.29877	4.88369	4.82264
XM_005670119	8.49987	8.12118	8.02628	9.08209	8.92538	9.72449	9.49973	9.55831	9.02765	8.24722	9.1233	8.66912
XM_003132815	8.09107	8.03431	7.66104	8.03989	8.2127	7.21115	6.64486	7.38904	7.85045	7.91215	7.94493	7.26306
XM_013991840	5.32328	4.99379	5.30876	5.75187	6.15093	5.18094	6.36658	5.61005	5.85105	5.8219	4.99691	4.91819
NM_001244132	8.37396	7.95005	7.62521	7.93168	7.57656	7.76818	8.14244	7.57887	7.50085	7.5997	7.38162	7.72934
XM_005668337	5.38434	5.92876	4.7549	5.58667	5.26787	5.38773	6.93522	6.33875	4.70685	4.92988	4.54894	5.15239
XM_021099814	6.80814	7.30694	6.32067	6.85819	7.63843	7.17454	6.49462	7.38904	6.85689	7.21791	7.21081	7.04216
XM_001929282	8.51321	9.28839	8.53664	9.3967	8.61498	8.49138	7.45307	8.04577	7.473	7.69857	8.60791	8.66039
XM_013994237	8.18394	7.85091	7.18665	7.82594	8.05096	7.60122	7.18823	6.67135	7.45366	7.21115	6.97619	7.09872
XM_021090799	6.59824	5.75396	5.84241	5.33342	6.09538	6.2834	6.59511	6.59824	6.54141	5.97034	5.75187	5.79189
XM_021096758	7.4958	7.0308	6.44146	6.6561	7.06569	7.26967	6.63031	7.08083	6.95917	6.6314	6.90952	7.24471
NM_001243647	7.33814	6.97421	8.11383	6.49135	9.18635	6.58828	8.961	8.13617	7.92482	8.10633	7.89638	7.5147
NM_001037150	6.31485	6.86429	5.96313	6.24379	5.95063	7.01371	6.81946	6.20809	6.66174	6.43402	6.61981	6.72179
XM_021101555	7.91592	7.28522	7.58569	7.28453	7.30752	6.94006	7.02606	7.3106	6.81267	6.93279	7.07139	6.27888
XM_005672320	8.08156	8.27533	7.62521	8.03989	8.57221	8.83119	9.52167	8.18464	8.5422	8.20545	8.64507	7.55889
XM_021074904	5.80297	6.44146	5.79189	5.72249	5.70821	4.82264	5.5472	5.0988	5.66186	6.52053	6.54312	5.58275
NM_214034	6.3309	6.34393	6.00291	6.73105	6.44146	6.31663	6.36658	6.10279	6.38104	5.87838	5.99532	6.38104
XM_021089996	5.25797	5.53782	5.53499	5.12802	4.48253	4.29796	4.85731	4.82264	5.36592	5.43264	4.45977	4.66825
NM_001144120	8.63128	8.77257	9.22813	8.10235	9.24419	8.5264	9.22393	8.78771	8.59253	9.10007	9.28326	8.56868
XM_021084372	8.14983	7.77632	8.89166	8.70551	7.79589	7.72832	7.8927	8.33059	8.66452	8.79444	8.19737	7.74419
XM_021084518	6.5436	5.66186	6.25914	6.10279	5.79795	5.84427	5.87646	5.70821	6.1196	5.77093	5.90645	6.40888
XM_021071238	5.07657	6.06138	5.92876	6.38104	6.51937	8.28427	5.5472	7.63411	6.14385	6.65257	6.44146	6.1241
XM_021070858	4.13618	4.20404	4.44118	4.0428	3.72076	4.29796	4.54894	4.2118	3.69097	3.93876	3.49858	4.2223
XM_021076315	4.61487	4.54894	4.31059	4.6545	4.99691	5.18094	6.04679	4.61487	4.50891	4.94623	4.29284	4.30792
XM_005667523	5.29132	5.23836	5.42382	5.55133	4.99691	5.02415	5.0988	4.82264	4.76528	4.99379	5.72249	5.26417
XM_021077008	6.86429	6.5436	6.41836	6.50547	6.97421	6.39625	7.14527	6.7887	6.81267	6.33254	6.29027	6.04339
XM_021086423	6.24119	5.45319	5.23836	5.72249	5.84241	5.8219	6.92326	5.19338	5.91336	6.19781	5.96313	5.26417
NM_213944	10.85	11.1242	11.9553	11.7286	11.925	11.0501	10.6366	11.6969	10.9773	11.4975	11.0067	11.5613
XM_021100966	7.37837	7.27706	7.9345	7.1822	8.0691	7.73483	7.69386	7.67033	8.17073	7.57533	7.326	7.41305
XM_021076051	6.63433	8.65017	7.58569	8.78262	7.36576	8.33492	5.29877	8.09047	8.24201	7.25428	8.2223	7.10782
XM_021097094	7.40637	7.04888	7.10922	6.57651	6.62641	6.67452	6.06715	6.57651	7.402	7.44251	6.84403	6.71023
NM_214374	5.07657	4.64863	4.44118	5.03626	4.96496	4.94036	5.40628	4.61487	5.19068	5.43264	4.82264	5.36592
XM_005654037	7.05545	8.04711	8.98848	8.00072	6.99997	7.20123	7.58621	6.94473	7.65933	7.79589	7.67088	7.06001
XM_003358920	9.18813	8.57156	8.55375	7.99019	7.49108	7.97989	7.63411	7.66104	8.51696	8.61155	8.91017	8.7425
XM_003358608	11.3151	11.5895	10.635	9.67176	12.0163	12.0732	13.0199	12.9604	11.9381	11.8141	11.994	12.7134
XM_021075143	4.94333	4.54894	4.18762	4.76898	3.80866	4.63629	4.11579	4.45977	4.8819	4.24099	3.89686	4.44118
XM_021069725	4.20404	4.38809	4.54894	4.76898	4.76898	4.86469	4.81905	3.89686	4.70685	4.88369	4.62302	3.89686
XM_005653856	10.818	10.7576	11.0858	10.9604	11.2888	10.254	10.6415	10.5366	11.2296	10.7505	10.6722	11.2389
XM_021065925	4.66431	4.74577	5.16888	4.2118	4.35124	4.98408	4.99379	4.38122	4.35124	4.85382	4.29284	4.94623
NM_001244242	6.95065	7.63509	7.98632	8.86223	9.12648	9.78067	9.0415	8.94197	8.0977	8.56077	8.89254	8.18633
XM_021089013	6.77529	7.80479	7.57072	7.27479	7.72261	6.90834	6.79284	7.36604	7.65933	6.83873	7.43633	7.09872
XM_021064863	7.35685	6.38321	6.32067	7.2641	6.67452	6.86429	6.19276	5.58275	6.38104	7.09465	6.04679	6.85602
XM_021066239	10.221	9.28028	9.37154	8.6894	10.2326	10.6004	11.295	10.5449	10.8223	10.2273	9.78121	10.4502
XM_003356436	12.6907	12.4389	12.1038	12.6732	12.4251	11.8262	10.3923	12.3653	11.8401	12.5083	11.5157	12.1431
XM_005660443	6.89671	7.72261	7.22251	7.56969	10.6802	10.5332	11.0662	9.84698	8.69563	9.04997	9.32896	9.04195
XM_021084391	6.3309	6.04509	6.25914	5.87742	6.4521	6.20737	5.91004	4.61487	5.79453	5.55133	6.35825	6.39625
XM_001929168	4.39027	4.99379	5.48023	4.99379	6.2853	4.36638	4.31513	5.49766	4.94036	5.02868	5.15906	4.94623
XM_003353636	6.4796	6.46569	6.57651	6.00291	6.38104	5.76	7.37837	6.6314	6.21728	6.91211	6.67452	6.21099
XM_021096060	7.71023	7.55712	7.66104	8.41634	8.22775	9.05457	9.68531	8.6153	8.71754	8.60157	7.6166	8.60562
XM_005660150	6.86429	7.29337	6.49613	6.10279	6.56426	6.87298	7.42345	6.59824	6.84403	6.33254	6.98908	6.83325
XM_003135287	5.38434	5.90569	5.84241	6.00291	5.15906	5.99691	5.13123	5.15239	4.94036	4.85382	5.58481	5.22961
XM_021091212	7.26967	6.91164	7.14906	6.98517	6.52866	5.99691	6.12124	6.50032	6.2834	6.99952	6.38104	6.14321
XM_003131671	4.89819	4.20404	4.31059	4.76898	4.2875	3.89686	4.60901	4.82264	5.08801	4.64863	4.20404	4.08416
XM_021082847	7.7158	7.85533	7.36046	8.03273	8.23681	8.16602	8.04501	8.87948	7.97888	7.6877	8.41634	7.98807
NM_001204244	7.98807	8.12728	8.75735	7.43884	7.6166	7.06666	8.58022	7.05081	8.02827	7.63721	8.40211	8.62708
XM_003357394	5.22961	6.18032	5.48023	5.30012	5.18778	6.2834	5.68362	5.54491	5.36592	5.55133	5.68816	5.70996
XM_013982108	6.6965	7.15671	6.1196	6.38104	6.32915	6.66174	5.87646	7.05081	7.59455	7.60244	7.02059	6.77573
XM_005674558	6.01978	6.34393	5.84241	6.40084	6.09538	6.69735	6.38267	6.20809	5.91336	5.36055	5.75187	5.42382
NM_001206363	5.22961	6.18032	6.07963	5.62364	6.06537	5.80499	5.0988	5.33077	5.33077	6.19781	5.21368	5.865
XM_021093823	6.31485	5.48023	6.29111	6.29782	5.99928	5.93354	5.70821	5.61005	5.93691	5.38046	6.01978	5.76776
XM_021094376	7.16851	6.32915	7.31302	6.6282	6.70083	6.0967	7.09784	6.75858	7.26008	6.66464	6.50445	7.04216
XM_021099630	6.64924	6.88438	6.83072	7.10782	6.84496	6.39625	7.2997	6.48034	5.91336	5.77093	6.61981	6.93033
XM_021089289	6.26053	5.94825	5.96313	6.6282	6.72903	6.74392	4.65844	6.31663	6.1196	6.60959	6.17228	7.08031
NM_001243682	9.81423	9.25227	10.0306	8.77865	9.6925	8.45597	8.99414	8.24829	9.53654	9.50734	9.1913	8.63398
XM_021097635	10.0133	10.7469	10.7447	11.344	10.4463	10.8712	10.2053	10.9982	11.0151	11.1142	10.7812	10.8396
XM_003133975	6.91937	8.38169	8.56125	8.60157	7.95567	8.06842	8.38744	7.2997	8.02286	8.22114	8.41047	8.30281
XM_005659298	6.98475	6.78382	6.38455	7.41159	7.27602	6.02898	6.68558	7.19876	6.16729	6.19781	6.40337	7.12558
XM_021100128	5.99999	7.37331	5.92876	6.08172	5.74923	6.11426	6.93522	5.80912	5.8219	6.26053	6.78279	6.38104
NM_214105	5.7329	5.58481	6.25914	4.82264	4.35124	5.66186	5.70821	5.61005	4.64863	5.43264	5.34496	5.07657
XM_021077006	7.11163	7.02365	7.16962	7.69386	6.88032	7.05545	7.64703	6.67135	7.22712	7.21791	6.76207	6.55674
XM_021064916	5.5554	4.94623	4.94333	5.12802	5.85281	6.31663	5.17136	6.02267	5.02868	5.36055	5.15906	5.63083
XM_021070069	7.51631	8.2424	6.94006	7.21333	7.75215	9.31524	7.60122	8.77257	7.82614	8.32807	8.00156	8.445
XM_021098846	9.15598	8.04182	8.86958	8.7295	9.88756	9.85277	10.0353	9.35009	9.34008	9.57484	8.96036	8.99235
XM_003355092	6.67452	7.3208	6.94006	6.24379	6.55351	5.93354	7.56179	7.37837	6.87298	6.55294	7.19911	6.72179
XM_021077126	7.14172	7.54968	7.14906	7.1822	7.46517	7.27765	6.88438	7.05081	6.38104	6.74392	7.15127	6.57437
XM_013996553	3.40913	4.0428	3.88278	4.29796	4.11579	4.86469	4.03033	5.3743	4.94036	4.06648	4.20404	4.44118
NM_001244252	7.10422	7.24541	6.91303	7.20256	6.73858	8.48274	7.77202	7.976	7.70169	6.58675	6.72662	6.65807
XM_005665171	5.53384	5.51321	5.23836	5.84582	4.72962	5.6442	5.33077	4.94333	5.96313	5.58275	5.11217	5.15239
XM_021069011	5.15239	5.42382	6.00291	5.48682	5.78459	6.89069	6.38267	6.77529	6.23977	5.77093	5.68816	6.26053
XM_003358819	4.61487	4.0428	3.69097	3.72076	4.11579	5.12076	4.11579	4.02416	4.25932	3.80866	3.6405	3.89686
XM_021093442	8.12598	6.8927	8.27347	6.80362	6.64486	7.17454	7.25586	7.02493	8.17073	7.15671	8.21042	7.60041
XM_003354626	7.28592	6.79988	6.35443	7.45751	7.15568	7.69334	7.01804	7.54391	7.43319	7.28268	7.26668	7.50649
XM_005657235	6.98475	6.69692	6.52176	6.90834	5.62364	6.76441	6.19276	6.35825	6.94473	5.91167	5.93271	6.32915
XM_021080257	8.85657	8.49679	8.2045	8.97488	9.12648	8.51105	8.29656	7.9398	8.53715	8.17845	9.00098	8.2984
XM_021100983	8.23444	7.74651	7.55889	7.72381	7.43633	7.33814	8.15088	7.03921	6.98475	7.70906	7.83799	7.90145
XM_005668476	4.4454	4.60901	5.23836	4.82264	5.05879	4.36638	4.89819	4.45977	4.0428	4.13618	4.29284	4.99379
NM_001044527	6.19781	6.98517	6.00291	5.93271	5.98342	6.64018	6.59511	6.42092	6.81267	6.01978	6.01978	6.22478
XM_003482660	7.14944	8.19737	8.22114	8.82353	7.02406	6.88438	6.44146	8.0643	7.92482	7.79589	6.85646	6.82245
XM_021087341	7.31461	6.65144	7.66104	7.15568	7.09618	6.44874	6.79284	6.20809	7.1822	7.08083	6.2222	6.76126
XM_005669647	5.61005	6.5436	6.87173	5.84582	5.59615	5.78835	6.83072	6.55866	5.41712	6.26053	6.4642	6.36182
XM_021077418	8.01422	9.0516	9.02637	8.91072	8.97763	9.15874	8.04501	9.01156	8.52075	9.16898	8.30259	9.18626
XM_021083575	9.78885	9.71675	10.1124	9.40878	9.83716	10.5598	11.3972	10.8574	10.2002	10.4049	10.1785	10.5319
XM_021091350	9.09905	7.66212	8.86958	8.73538	8.06465	7.76818	7.58621	7.48292	7.26967	8.0628	7.86784	7.09872
XM_003356755	8.35232	7.08691	8.39082	7.79096	7.37837	8.32031	8.75264	7.62475	8.39139	8.31351	7.77857	7.28202
NM_001243810	8.60921	8.67291	9.10038	8.52046	8.8828	8.30226	9.18126	8.47872	9.18109	8.9673	8.44133	9.00032
XM_005665740	5.66186	5.53782	6.49613	5.33342	5.7329	6.39625	5.17136	6.0484	6.4427	6.55294	6.52176	6.58675
XM_003481763	5.7329	5.8219	5.74181	5.52287	4.2875	4.94036	5.23442	4.82264	5.41712	5.6951	5.25797	4.82264
NM_001177327	7.90476	7.52071	7.80766	7.22382	7.87555	6.75589	7.81754	7.48292	7.50989	7.44939	8.10172	7.65933
NM_001167590	9.11156	9.5476	9.63741	10.0467	9.01133	9.05457	8.59296	8.99755	8.94268	9.14994	9.09462	9.23325
XM_021099631	4.89819	4.78195	5.02868	5.22961	4.17446	4.03033	5.68362	5.58275	5.33077	5.13123	4.82264	4.99379
XM_021088566	6.24119	7.60911	7.16962	7.10782	6.59824	7.13511	6.67361	6.72614	6.57651	6.91211	6.96243	6.67452
XM_003122896	4.81905	4.38809	4.18762	4.4454	3.80866	4.29796	4.60901	4.88011	4.50891	3.93876	4.88369	4.14716
XM_003358277	8.43693	8.39828	7.9061	8.25764	7.79589	7.06666	7.99554	8.09752	7.9605	8.43635	8.18933	8.56566
XM_005657589	6.29601	5.70821	6.63031	5.81457	5.66186	6.42211	6.66174	5.23836	5.99532	6.18032	5.93271	5.95689
XM_003127475	3.72076	4.0428	4.18762	4.14716	4.48253	4.44118	4.18033	4.88011	4.50891	3.87833	4.20404	4.72346
XM_021085053	6.34393	6.11426	6.46839	5.78459	6.69419	5.73814	5.77829	5.54491	6.61336	5.46053	6.54312	6.49462
XM_021076776	5.38434	5.0988	5.16888	4.99379	5.35696	5.48023	5.79795	5.99532	4.94036	5.02868	5.38434	4.94623
XM_021091585	8.58887	9.82871	9.24912	8.67757	7.91635	8.64957	5.46053	7.73703	8.69903	8.6429	8.47693	8.74455
XM_003356880	9.04774	8.54186	8.31022	9.00961	9.24262	8.37128	9.1733	8.81411	9.09879	8.1291	8.24032	9.15124
XM_021085379	3.49858	4.54894	3.69097	4.0428	4.53429	4.72695	3.96217	4.02416	4.25932	4.41595	3.89686	4.76898
XM_005667533	6.3309	6.48108	5.96313	6.71364	6.83685	5.30506	6.63031	5.87838	6.32179	5.93271	7.05737	7.02192
XM_021075780	5.02868	4.69418	4.83986	4.4454	4.57733	5.15757	4.25932	5.15239	4.25932	4.24099	4.12409	4.61487
XM_021083205	8.93354	9.87354	9.41298	9.29264	8.88892	10.3245	9.61127	9.82931	10.221	9.79613	10.025	9.5016
XM_021070962	8.37396	7.21494	7.34497	7.99517	7.07213	8.65521	8.5482	8.02784	8.17845	7.60934	7.57098	7.78291
NM_001246669	7.82854	7.79837	8.02628	8.08017	7.65391	7.37683	8.12839	7.96168	7.9545	7.85204	7.67903	7.17189
XM_013988758	7.9708	8.27533	8.78389	7.60377	8.25739	7.57427	7.8966	7.3106	8.0691	8.51617	7.9237	8.50099
XM_005667471	6.24119	6.14859	6.52176	6.16523	6.62641	6.35443	6.39969	7.5105	6.50547	5.8219	6.35825	5.91004
XM_013999155	7.66534	6.65144	6.73197	7.33745	7.53133	6.04679	6.38267	7.15568	6.54141	7.13745	7.25553	7.09144
XM_021066005	6.4404	6.44146	6.1196	6.14934	6.51937	5.69099	6.04679	6.39625	6.48675	5.98836	6.56307	6.88438
XM_021073022	7.28592	7.73842	7.24056	6.88639	7.14061	7.17454	6.81946	7.34656	7.10954	7.4958	7.67903	7.52132
XM_003127113	8.90197	7.96653	8.13242	7.8392	8.78613	7.95597	8.95292	8.07669	9.10621	9.06593	8.64008	8.89254
XM_001928481	4.51216	4.4454	4.64863	4.14716	4.48253	4.2223	3.80866	3.64941	4.0428	4.19296	4.02416	4.36638
XM_001927688	5.61005	5.23836	4.94333	5.48682	4.11579	5.15757	5.7329	4.7549	4.98408	4.69855	4.88369	5.29877
NM_001243184	10.8336	10.4769	9.6713	10.9386	10.8692	10.2522	10.5301	10.422	9.90929	10.5541	9.76608	10.4094
XM_021083465	5.66186	5.55133	5.6442	5.48682	6.03071	5.69099	4.31513	5.77649	5.79453	5.72078	5.8219	5.45319
XM_021091461	9.61401	9.16035	10.0091	8.96365	8.50936	8.20434	8.74749	8.03431	9.16575	9.40462	8.73258	9.08297
NM_001244731	6.24119	5.64023	6.07963	5.93271	5.85281	6.19276	6.00291	5.64328	5.36592	5.95143	5.46781	6.29601
XM_003356769	4.13618	4.13618	4.7549	4.4454	4.57733	4.72695	4.81905	3.64941	4.82264	4.82264	4.29284	4.2223
XM_003482185	9.00457	8.50992	8.97381	9.83847	8.27212	9.42018	8.74749	9.22441	9.19276	9.53778	9.06929	9.13968
XM_005655249	8.30734	9.12613	8.96852	8.28881	8.38105	8.44174	8.35097	8.67757	9.01461	8.85808	8.28056	8.73393
XM_021097743	7.14944	6.19781	6.1196	6.80362	6.87212	7.37683	6.66174	6.67135	6.59724	6.18032	6.2618	6.32915
XM_005673326	10.4972	10.2357	9.98547	10.354	10.4608	10.8059	10.4242	10.8556	9.79522	10.7576	10.209	10.2352
XM_021072754	7.7158	7.41551	8.31932	7.09547	6.35443	8.13303	6.49462	6.89069	7.20256	7.30053	7.76956	7.28202
XM_013998023	8.86038	9.58576	10.1235	8.43231	10.983	10.1616	10.3561	11.132	9.56723	9.78236	10.4378	9.84742
NM_001244317	7.54544	8.69229	7.07139	8.20498	7.36576	8.13303	5.33077	8.12197	7.57474	7.57533	7.33678	7.43884
XM_013996120	7.92251	7.44588	6.96086	7.20256	7.14061	7.32949	6.87298	6.98517	7.59455	7.05737	7.67903	7.33392
XM_001925127	5.66186	5.45319	5.42382	5.62364	5.0988	5.95925	5.63083	5.0988	5.93691	5.43264	5.29877	5.66186
XM_005668706	3.87833	3.9822	3.69097	3.72076	4.2875	3.89686	3.80866	4.68603	4.0428	4.31059	3.49858	4.36638
XM_003483067	7.07323	7.16672	6.19276	6.70083	6.61336	6.26894	6.60513	6.652	6.1196	7.09465	6.1241	6.85602
XM_021078788	12.0089	8.8778	11.419	9.65746	14.9258	15.4869	15.3924	14.3919	13.1207	13.1877	13.7428	13.0648
XM_021067985	7.39372	7.09618	7.20391	7.07139	7.14775	6.99629	7.41378	7.50085	6.50547	7.61634	7.03383	7.40559
XM_021072103	6.97421	6.48108	6.22478	6.24379	5.82028	6.20737	7.15568	5.67773	5.882	5.43264	5.50014	5.84241
XM_021066861	8.48649	7.66212	7.96704	8.32657	8.11296	7.93872	8.42228	7.19876	8.36713	7.80479	7.50158	7.28202
XM_003125179	5.98057	6.79004	5.42382	6.28223	5.50014	6.64018	5.5472	6.48034	6.04679	6.36182	6.29027	5.70996
XM_021087811	4.20404	4.64863	5.30876	4.14716	4.03592	4.76898	4.11579	5.3743	4.98408	4.55276	4.88369	4.48546
XM_003481644	4.66431	5.20526	4.83986	5.22961	5.84241	6.02898	4.71067	5.15239	5.08801	4.99379	5.38434	5.07657
XM_021089812	4.89819	5.42382	4.44118	5.12802	4.88369	5.18094	4.11579	5.87838	5.33077	4.82264	5.29877	5.33077
XM_021098059	4.61487	4.69418	4.83986	4.14716	4.03592	5.05137	4.18033	5.28564	4.44118	4.24099	5.21368	4.87009
XM_003125559	6.64924	7.70379	6.60282	7.94442	7.77099	8.18394	6.79284	7.26535	7.1822	7.30053	7.17318	6.74674
NM_001244811	4.03936	5.33077	4.7549	5.08801	5.45319	5.45319	5.26787	5.42169	5.23836	4.55276	5.05879	4.72346
XM_003353370	11.4415	11.3151	11.0009	12.1198	10.7649	10.0629	9.09582	9.98547	10.7844	10.7325	10.2658	10.6075
XM_003134439	10.3991	9.75821	9.4422	10.2785	8.52016	8.11368	7.56179	9.25532	9.63822	9.71975	9.06255	9.36095
XM_021065181	5.95689	5.27064	5.16888	5.12802	5.29877	5.76	6.19276	5.93271	5.85105	5.84334	5.05879	5.07657
XM_021074971	9.13721	9.41605	10.1566	7.80459	7.48784	7.06666	8.42228	6.80881	7.62748	8.0628	8.56951	8.44824
XM_021101196	7.04625	6.79988	6.38455	7.02406	7.24056	7.97989	7.70609	7.677	7.50989	7.76253	7.69742	7.15568
XM_001927706	9.21699	8.84084	10.0216	9.22872	8.92234	8.64625	8.34724	8.5285	9.57638	8.80692	9.13078	9.75821
XM_005670738	8.41396	7.59493	7.87597	8.38247	7.51406	6.92054	7.29157	8.28834	7.88442	8.17845	8.09593	7.43884
XM_013978532	12.1148	11.244	12.0163	11.2746	13.0199	13.0199	13.4113	13.5235	12.6611	12.7952	12.5144	12.8556
XM_021063729	6.91937	8.16479	5.882	7.50596	7.37837	7.5458	5.0988	7.09465	6.84403	6.97506	6.92265	6.34393
XM_021063744	7.58569	7.73842	7.10922	7.81794	8.49524	8.57532	7.326	8.66115	7.75309	7.77554	7.76956	7.72311
XM_021099188	4.71067	4.54894	4.94333	4.14716	4.82264	4.86469	4.25932	4.45977	4.16058	4.74577	4.29284	4.30792
XM_021073129	4.03936	4.32003	3.88278	3.72076	4.17446	4.2223	3.50431	3.89686	4.16058	3.61346	4.69855	4.66825
XM_003355067	5.53384	5.7329	6.29111	6.54312	7.6877	8.82353	8.12839	8.51021	6.54141	6.81077	6.90952	6.44382
XM_021064496	5.95689	5.36375	5.16888	7.03451	6.18865	6.60026	5.98906	6.87298	6.32179	5.98836	6.1241	6.32915
XM_021085945	8.86763	7.89545	8.55375	7.54391	7.67475	7.01371	8.22639	7.59933	7.79433	7.69857	7.30053	7.76956
XM_021095464	9.2356	8.78681	9.15482	9.2902	9.67082	9.57917	9.86853	9.29114	9.02054	9.76478	8.89254	9.76886
XM_021065616	5.07657	4.87009	5.53499	4.99379	4.17446	4.98408	5.02868	5.28564	4.44118	5.27064	4.88369	5.10551
NM_001101819	4.39027	4.32003	5.0988	4.29796	4.99691	4.2223	4.03033	4.53883	4.57733	4.36638	5.29877	4.72346
XM_003353827	6.07963	6.07963	5.69099	5.93271	6.36484	6.4796	6.02267	6.77529	5.79453	5.77093	6.2618	5.81457
XM_021090806	3.61346	3.72076	4.18762	3.26113	3.40913	4.36638	4.54894	4.38122	4.50891	3.72076	4.12409	4.2223
XM_013992805	6.53161	7.64703	6.1196	6.93323	9.16133	8.47828	8.90109	8.40363	7.76231	7.95597	7.76956	8.25341
XM_021069482	5.95689	5.96313	5.69099	5.75187	5.91004	6.34327	5.6552	6.93279	5.23836	5.13123	5.58481	5.882
XM_001928168	3.61346	3.72076	4.44118	3.92914	3.72076	4.54277	4.11579	3.64941	3.69097	4.46384	4.38122	4.66825
NM_001244804	6.12269	6.16366	5.37171	5.52287	5.62364	5.66186	4.4796	4.99379	5.96313	5.41448	5.42382	5.70996
XM_003353809	9.41605	8.26592	9.41298	8.71729	8.27796	8.8775	9.09582	8.22176	9.4858	9.39488	9.31954	9.2763
XM_005653956	10.2287	10.1012	9.73312	9.95614	9.77794	9.59951	10.0043	9.46511	9.40158	9.818	9.82931	9.11817
XM_021075124	7.87072	7.39634	6.75904	7.53492	6.77573	7.22104	6.56797	7.34656	7.50989	7.43633	7.10743	6.85602
XM_021099206	6.6965	6.93279	8.35032	6.6561	13.1207	12.3879	14.1408	13.3677	11.148	10.7259	11.6081	11.1565
XM_021098672	8.92454	8.02861	8.8404	7.9708	8.31862	8.72708	8.53797	9.1071	9.18888	8.64823	8.89699	8.70346
XM_021082074	10.0461	10.1634	10.5459	9.54213	8.73641	8.76168	8.8042	9.33084	10.0886	9.45003	10.257	9.71764
XM_021093470	5.47326	4.69418	4.7549	4.6545	5.48023	5.57754	5.51967	5.23836	4.57733	5.41448	4.94333	5.07657
XM_021096835	6.86429	7.38876	7.7966	6.54312	8.67167	7.78897	8.11383	7.83259	7.74629	7.16641	6.98908	7.89563
XM_021078492	9.16727	8.6894	7.14906	7.93168	7.76734	7.60122	7.60122	7.61634	7.50989	7.66664	7.87597	7.57935
XM_005655417	8.20984	8.73234	9.19609	8.16314	7.77099	8.32716	8.15088	8.1291	8.03481	8.22114	8.11368	7.98807
XM_021093252	11.233	12.0125	11.5268	11.9723	10.7998	9.9574	8.87306	10.3102	10.2192	10.8203	11.1781	11.2209
XM_021087749	9.11455	7.7524	8.47062	8.2637	7.81461	8.27426	7.82879	8.05856	7.55638	8.02197	7.31461	7.55889
XM_001925705	5.44529	6.29601	6.38455	6.2618	6.98989	6.61336	5.06923	6.61336	6.2834	6.39202	6.52176	6.58675
XM_021085819	7.53865	7.85533	7.09144	8.01894	7.47653	7.71093	7.34656	7.48292	7.90873	7.9442	7.11912	7.39839
XM_021063516	7.2929	8.18851	9.0054	8.23715	8.89415	8.5264	8.15088	8.9196	8.31259	8.49553	8.91017	8.57969
XM_013997708	4.51216	4.78195	4.7549	4.88369	4.2223	5.02415	4.11579	4.61487	4.82264	4.64863	4.12409	4.36638
XM_021090855	7.46545	6.57651	6.78382	6.92054	6.22022	7.20123	6.9678	6.80881	7.48218	7.01371	7.5131	6.60026
XM_013987650	7.92251	7.61797	8.41811	7.62973	7.46517	6.26894	7.19911	7.05081	7.43319	7.73842	7.42402	7.96624
XM_005662850	4.39027	4.64863	4.18762	4.4454	4.11579	4.2223	3.80866	4.38122	3.5803	4.52501	3.6405	3.61346
XM_003124595	6.4047	7.41159	7.36046	7.31461	6.89069	7.26967	6.80881	6.54087	7.24907	6.91211	6.56307	6.78658
XM_021096265	5.87473	5.92876	5.0988	6.10279	5.55133	5.78835	5.6552	5.64328	5.66186	6.0852	6.29027	6.42422
XM_003123753	4.20404	5.58481	5.42382	5.65342	4.2223	5.59463	5.06923	4.88011	4.64863	4.31059	4.38122	4.99379
NM_214349	8.27503	7.95597	7.72469	7.20256	6.86429	7.24471	7.24056	6.02267	7.49015	7.83889	7.05737	8.14094
XM_021095628	6.4404	5.51321	5.92876	6.14934	5.62364	5.49564	5.49141	5.70821	6.2834	6.15093	5.54491	5.26417
XM_005656034	10.7325	10.3431	10.8692	10.5584	10.6327	10.1144	9.47695	10.5259	10.6151	10.0278	10.6983	10.5737
XM_005669065	4.20404	5.42382	4.18762	5.52287	5.98342	5.55133	5.51967	6.10279	4.35124	4.74577	5.21368	4.76898
NM_213925	10.3373	10.9623	10.071	10.1345	10.7428	10.2839	11.925	10.5541	10.3959	10.4463	11.2354	10.3415
XM_003480344	7.32982	7.09618	7.36046	6.92054	7.03921	6.72614	7.22382	6.59824	7.402	7.19655	7.21081	6.91893
XM_001927823	7.68427	7.473	6.91303	6.44093	6.32915	7.65148	6.59511	6.82245	7.14707	7.58621	6.83072	7.58621
NM_001244858	7.33814	8.40615	8.36621	8.05345	6.83685	7.66424	7.98937	7.78535	7.50085	7.24541	7.59257	7.91388
XM_021093761	8.37065	7.60122	7.85513	7.88834	8.01582	8.36666	9.13721	8.8528	7.85713	8.21748	8.23459	7.93314
XM_005652601	5.80297	4.91819	5.6442	4.94036	6.01452	4.82264	5.49141	4.99379	5.19068	4.64863	4.94333	5.58275
XM_005661361	7.90476	7.37331	7.27633	7.6468	7.6877	7.12942	7.95597	7.9398	7.85045	7.74747	7.9237	7.14775
XM_021075856	5.07657	5.48023	4.64863	5.08801	4.61895	6.01452	3.96217	5.64328	5.28564	5.33077	5.90645	4.91819
XM_003125850	6.84103	6.57651	6.80814	5.81457	5.98342	6.94714	6.55674	5.84427	6.76256	6.29925	5.68816	6.80881
XM_021102647	6.90834	6.42669	6.35443	5.72249	6.36484	5.49564	5.33077	6.50032	6.81267	5.98836	6.60026	6.49462
XM_003359706	10.9031	10.6004	11.6394	11.1549	11.4161	11.7803	11.6318	10.7545	11.0009	11.0286	11.3878	11.4282
XM_003355574	7.89523	7.26094	8.14348	8.25764	7.68356	7.88331	7.27571	7.71125	6.8894	7.75215	7.50158	7.50649
XM_003359957	9.78013	9.99761	10.1042	9.3405	8.8147	9.35689	9.90259	8.93228	9.7724	9.45248	9.00457	9.03838
XM_021072837	8.88265	8.17339	8.7777	8.41634	9.35365	9.00859	9.03527	8.92302	9.61632	10.265	9.99438	10.1081
XM_021078687	8.92718	8.68678	8.54834	8.19927	7.6166	7.58906	7.98937	6.93279	7.26008	7.86541	7.73842	7.24471
NM_001348295	4.99237	6.55866	5.92876	5.68816	5.53027	6.11426	4.94333	5.87838	5.882	6.54312	6.52176	6.36182
NM_001190178	12.8387	12.7952	13.2564	13.167	11.9415	12.004	10.9864	12.7611	12.4936	12.8556	12.6732	12.8467
NM_001044550	7.36454	6.53161	6.46839	6.59724	6.18865	6.54312	6.9678	7.21081	7.1344	6.68831	7.45441	7.04969
XM_021089686	10.4517	10.572	9.47524	9.28693	10.221	9.80256	11.1219	10.5084	10.1317	10.9665	10.6809	10.782
XM_021082904	7.22712	8.58348	8.51732	8.0118	7.58621	8.11738	7.50158	8.30449	8.05435	8.10172	7.81982	8.17845
XM_021074240	4.94333	5.51321	4.7549	5.18094	5.76	5.69099	5.36592	4.88011	5.23836	4.55276	5.11217	5.51733
XM_003132551	4.39027	5.27064	5.02868	4.76898	5.26787	5.23836	4.65844	4.02416	4.16058	4.24099	4.29284	5.02868
XM_021100551	5.66186	5.38773	5.42382	5.58667	5.45319	5.90316	5.68362	5.49766	5.59311	5.24416	5.05879	5.33077
XM_021073940	7.60122	8.30358	8.7777	9.53123	9.28326	9.53606	8.5021	8.81411	8.31932	8.78613	9.14385	9.09824
XM_003129014	8.28765	8.54186	7.87597	7.87024	6.77573	7.53589	6.73419	8.02784	7.26967	7.99701	7.96624	7.23443
XM_003122155	9.15598	9.3394	9.63186	8.34097	8.15493	7.81481	8.68321	8.66912	8.22384	9.08248	8.89254	8.5285
XM_021090109	6.88601	9.19048	9.121	9.72641	10.5114	8.56112	9.57728	9.545	8.2137	8.53438	9.21416	8.57969
XM_003482132	5.10551	5.7329	4.7549	5.08801	4.76898	6.86429	6.66174	6.23127	5.45319	5.6951	5.21368	5.15239
XM_003125470	9.14994	8.33684	9.41943	8.0691	8.57405	8.32031	8.82563	8.39109	8.94268	8.70093	8.63103	8.34012
XM_021101686	5.10551	5.13123	4.31059	4.53429	5.23836	5.12076	4.99379	4.53883	5.08801	4.06648	4.02416	5.02868
XM_005655233	5.8939	7.1395	5.84241	6.94561	7.33192	6.26894	5.77829	6.59824	6.23977	6.40589	6.58078	6.32915
XM_003123750	7.4004	7.46239	8.42591	7.12056	8.33492	8.87577	8.80958	8.99442	8.14244	8.04539	7.30053	7.11523
XM_003358325	9.00457	10.2867	9.4422	10.0182	9.25453	9.27146	8.49123	9.24231	9.85442	9.19148	8.97529	9.01354
XM_001926556	9.49452	10.5099	9.43708	9.94218	9.66627	10.3178	9.86485	10.393	9.9375	9.35994	10.3515	9.30598
XM_003484050	5.42169	5.84427	4.83986	5.33342	6.22022	5.45319	4.60901	5.15239	5.7329	4.92988	5.11217	5.882
XM_005663488	6.87298	7.41159	8.56125	7.27479	8.60286	8.87259	8.68667	8.55761	8.53715	7.7561	7.74672	8.75801
NM_001244488	8.43693	9.04727	9.03682	8.79005	9.0304	9.39722	10.1412	10.2221	10.1916	9.1267	9.77054	9.75391
XM_003354171	5.70821	4.82634	4.83986	5.93271	5.55133	4.94036	4.81905	5.54491	5.49022	5.84334	4.94333	5.93271
XM_021097859	7.97694	7.33544	7.72469	7.29723	8.02647	8.01527	7.35465	7.54391	7.60311	7.3361	7.26668	8.39082
XM_005665754	8.02546	7.51655	7.81794	8.32657	7.81461	7.02406	7.51149	6.82245	7.09618	7.56285	7.02059	7.74419
XR_002343916	7.04625	6.0967	6.85142	6.29782	6.34393	5.99691	6.61646	6.39625	6.97212	6.79988	6.56307	7.26306
XM_001927296	7.26967	7.12288	7.22251	7.16672	6.88032	6.44874	7.35465	5.87838	6.84403	6.82942	7.00381	6.96361
XM_001924738	10.846	11.1142	10.6075	11.6165	10.6485	10.3618	9.58382	10.0343	11.3095	10.6722	10.3038	10.4672
NM_214161	6.4047	6.24574	6.04339	7.05737	6.90834	6.46569	6.73419	6.7887	6.26053	6.90284	7.10743	6.39625
XM_021084225	9.60343	8.54849	9.10412	8.22152	8.24314	7.63532	8.5021	8.60574	8.75644	8.34305	8.15195	8.82353
XM_003135463	8.08156	7.1395	7.91614	7.90591	7.02406	8.1783	7.53133	7.25428	7.76956	7.58621	7.88976	8.24296
XM_003481681	4.20404	4.82634	3.88278	4.4454	4.39246	4.48546	4.65844	4.82264	3.80866	4.55276	4.62302	4.08416
NM_001097462	10.0961	9.85882	11.0768	10.1801	9.83466	9.32259	9.0608	9.14623	9.29344	10.3863	9.29922	10.2268
XM_021084454	8.04972	8.32913	8.86958	7.91635	8.53996	9.05812	8.22114	9.02281	8.37352	8.09047	7.9321	8.5726
XM_005674533	6.24119	6.07963	5.42382	7.31461	5.79795	5.15757	4.94333	6.39625	5.59311	5.19068	5.05879	5.02868
XM_005659521	6.62699	6.2618	6.32067	6.03071	6.1234	6.34327	5.79795	6.9038	5.882	6.0852	6.72662	6.39625
XM_003483550	10.3216	9.54028	10.3064	10.5555	10.5273	9.21681	10.0064	9.60747	9.52625	9.78628	9.2914	9.64245
XM_021074442	7.16851	7.81794	8.00692	6.90834	7.08083	6.9577	7.76231	6.75858	6.97212	7.44939	7.65771	7.0308
XM_003128728	7.55889	7.8659	8.7777	8.52046	10.0226	11.0991	12.1856	10.8948	8.31259	8.49553	9.23953	9.42155
XM_005653107	7.09354	6.66174	7.18665	5.87742	6.34393	6.61336	7.29157	6.31663	6.69561	6.58675	6.87298	7.06001
XM_005673281	5.32328	5.7329	5.79189	5.95689	5.57754	6.42211	4.81905	5.58275	5.66186	5.51538	5.99532	6.52706
XM_005660578	8.99591	8.20023	8.56125	7.3923	7.65391	8.16602	8.5021	7.56969	7.8355	8.28403	8.23459	7.82154
XM_003132532	4.99237	4.13618	4.31059	5.12802	4.65647	3.89686	5.0988	3.89686	4.57733	4.02416	3.89686	4.08416
XM_003134179	6.98475	7.57072	6.38455	6.40084	7.61154	8.37396	8.76005	9.38242	7.29911	7.9482	7.69742	7.36604
XM_013982569	5.22961	6.65144	6.15524	6.2618	7.79589	8.86038	7.8966	6.93279	7.29911	7.1822	7.5131	6.99362
XM_021092574	5.47326	5.29877	5.42382	4.88369	4.88369	3.96217	5.46053	4.31059	4.76528	5.24416	4.54894	5.45319
XM_001928159	5.93271	6.31402	7.47102	6.88639	6.90834	6.69735	5.23442	7.05081	6.09538	6.52866	5.99532	6.34393
XM_021074423	9.12303	8.99137	9.00108	7.73091	8.40994	8.38296	8.53797	8.83129	8.57392	8.51135	8.66528	8.07027
NM_001243450	7.2929	8.28834	8.79725	7.66044	8.09734	7.43348	8.4	7.36604	7.78535	8.44824	7.66317	8.04808
XM_013981148	7.09354	6.66174	7.27633	6.84496	7.18967	8.22639	8.31824	7.93271	7.23797	7.36759	8.04025	7.74419
XM_003129820	4.55276	4.38809	4.31059	4.2118	3.68321	4.09002	4.99379	4.45977	4.57733	4.41595	3.78298	4.14716
XM_021086492	5.32328	5.27064	4.44118	5.44981	5.05879	5.08801	5.26787	5.28564	4.70685	4.85382	4.62302	4.44118
XM_003481711	5.93271	5.66186	6.1196	5.03626	4.82264	4.5964	6.02267	6.10279	5.45319	5.58275	5.54491	5.70996
XM_021074287	10.5505	10.4418	9.68456	10.0528	10.3008	10.5181	9.10518	10.6075	10.7279	10.4065	10.3712	10.2024
XM_005664161	5.19068	6.32915	5.59004	5.52287	5.45319	5.45319	5.79795	6.55866	5.91336	5.91167	5.50014	5.22961
XM_001929589	7.55889	6.55866	7.78535	6.83072	6.80684	6.88438	7.78535	6.61336	6.91752	6.94892	7.23282	6.50941
XM_003125953	5.15239	5.68638	5.6442	4.88369	5.66186	4.86469	4.4796	5.42169	5.28564	4.88369	4.94333	5.60619
XM_021075607	8.47062	8.7803	8.95292	9.3378	11.0575	11.1219	10.1397	10.5221	9.71809	9.62367	9.76608	10.073
XM_005672920	7.43293	8.03778	7.14906	7.37594	6.72179	7.39927	7.95096	6.971	7.87024	7.26164	7.26668	7.66664
XM_021063987	9.32729	9.64848	10.3725	9.21441	10.3686	12.2823	11.0991	11.54	11.3276	11.7254	11.0043	11.6165
XM_021065474	6.72614	6.6282	6.1196	5.87742	6.56426	6.13174	6.20954	6.10279	6.8894	6.92054	6.72662	5.79189
XM_003358645	4.32003	4.74577	4.44118	4.14716	4.69855	4.98408	4.94333	4.82264	4.0428	4.36638	4.69855	4.66825
XM_021075200	4.89819	4.64863	4.83986	5.65342	4.72962	4.63629	4.18033	4.99379	4.50891	4.82264	5.11217	5.10551
XM_005663451	8.77257	8.12728	8.72248	9.14994	9.51789	9.04736	8.70283	8.37948	7.96624	8.13303	8.57921	8.77875
XM_013994334	7.77554	8.40615	8.14348	8.37763	7.97656	7.94915	7.65222	7.19876	8.72325	7.5997	8.62645	8.55182
XM_001928224	3.96217	4.0428	4.18762	4.53429	4.2875	4.48546	4.4796	4.38122	4.25932	4.69855	4.62302	3.71503
XM_021073419	5.29132	4.54894	4.7549	5.37673	5.40628	5.30506	5.17136	5.3743	4.76528	5.48903	5.62364	4.54894
XM_003134795	4.76528	4.60901	4.31059	4.2118	3.48592	3.80866	4.11579	4.12409	3.80866	3.72076	4.12409	4.2223
XM_005661181	8.0866	7.60911	8.32807	7.4958	7.58108	7.89545	7.56894	8.13617	7.52827	7.38512	7.3742	7.75215
XM_013982014	6.53161	7.02365	7.13031	6.05605	6.69419	6.31663	6.94473	5.87838	6.82942	5.89561	6.2618	6.26053
XM_001928472	7.41474	6.79988	7.27633	7.21333	7.26668	7.23181	6.59511	7.36604	7.72381	7.37715	6.83072	6.84496
XM_003122572	9.87321	10.772	10.946	10.772	10.4684	10.9562	9.85132	10.7998	10.4558	10.1317	10.4845	10.8203
XM_005654887	6.82842	6.87298	6.29111	6.22478	5.96313	5.57754	6.75858	6.44146	6.67684	6.29925	6.14934	6.73419
NM_001128462	6.24119	5.92876	5.23836	5.08801	5.57754	6.20737	5.91004	5.64328	5.96313	6.10279	5.42382	5.26417
XM_001925936	4.51216	3.80866	4.31059	4.0428	4.35124	3.96217	4.18033	4.45977	4.35124	4.19296	4.82264	4.82264
XM_003355629	6.87298	6.5436	6.04339	6.92054	7.08083	6.9654	6.28223	6.27793	6.78159	6.3463	6.58078	6.65807
XM_003354287	5.36055	5.16612	4.64863	4.88369	4.88369	4.89819	5.40628	5.23836	4.70685	5.72078	5.65431	5.76776
XM_003135482	11.1875	11.3475	11.0643	12.5584	11.89	11.1804	11.2004	11.019	11.1242	11.5938	11.8101	11.3579
XM_021064483	8.29941	8.59864	7.77254	9.84324	8.39776	9.62175	8.13716	8.52221	8.15001	8.46494	8.76508	7.83799
XM_013986455	7.80479	9.54126	8.56657	8.78636	7.24056	8.40939	6.66174	7.37837	8.92559	8.93143	8.07605	8.71163
NM_001001624	8.94543	8.61936	7.55889	6.85819	8.06465	8.83649	7.71374	7.78535	8.7359	8.84559	8.15195	7.99959
NM_001145385	10.1628	10.2105	10.4045	9.97967	10.0591	10.0238	10.3775	10.3351	9.80355	10.8281	9.75055	10.5555
XM_005673558	9.6555	10.4148	10.0176	10.4447	9.83343	9.6887	8.55504	9.42926	9.76233	9.11169	9.41322	10.0301
XM_005672598	6.85396	7.38876	7.20391	6.77573	6.88032	6.97619	6.72572	6.87298	7.54615	7.26668	6.68782	7.43884
XM_021069363	6.50547	6.19781	6.54888	5.75187	6.18865	5.30506	5.7329	5.58275	6.21728	5.58275	6.09836	5.70996
XM_021097156	4.85731	5.02868	4.83986	4.53429	5.2175	5.52718	5.23442	5.70821	5.08801	5.38046	4.88369	5.36592
XM_021082731	9.36182	8.78339	8.81599	8.48274	8.82377	8.97381	9.47695	8.89629	9.41298	9.33141	8.40615	8.91486
XM_021082732	9.04481	8.8064	9.50681	8.76168	9.19706	8.36379	8.59891	8.39109	8.28948	8.59712	8.17631	9.24912
XM_003480697	6.74674	6.34393	6.19276	5.75187	6.2853	5.73814	6.24574	5.96313	5.63462	5.27064	5.75187	6.01978
XM_005664321	9.24969	8.7562	8.42591	9.47205	9.27112	9.19207	8.13716	9.41093	8.52075	8.41634	9.28326	9.24015
XM_013992351	4.71067	3.80866	4.0428	4.76898	4.2223	4.5964	4.60901	4.12409	4.82264	4.69855	4.45977	3.71503
XM_005665158	7.93753	6.52053	8.57363	6.44093	9.56795	9.91234	11.54	11.0839	9.42695	10.1756	9.51029	9.98281
XM_005667644	5.7329	5.79631	6.35443	6.14934	5.91004	6.57651	5.8219	5.99532	5.7329	5.89561	6.01978	6.04339
XM_003122585	8.67599	8.34157	7.96704	8.39776	8.44174	7.78335	8.4	7.76956	7.65053	8.15691	8.08156	7.64578
NM_001123132	7.22712	6.11426	6.60282	5.62364	6.03071	6.06715	6.61646	7.03921	6.35825	6.90284	6.54312	6.14321
XM_003356615	8.49054	7.55712	7.52981	8.10235	8.77164	9.68131	8.86028	9.54893	9.14976	9.2035	8.41047	8.84993
XM_003134236	9.46511	9.21984	9.70482	8.61105	9.24957	8.58376	8.5691	9.19706	9.3249	9.14057	9.22899	9.32348
XR_002342282	7.44168	7.26094	8.12197	7.45751	7.69857	7.50158	7.26633	7.50085	7.94681	7.87784	7.66317	7.64578
XM_013984903	5.78293	5.68638	5.02868	5.55133	6.34393	6.08172	5.8219	6.10279	5.63462	5.41448	6.04679	5.70996
XM_021091376	8.65017	7.93872	8.06394	7.38279	7.2997	6.71708	7.02606	7.57887	6.98475	7.4958	7.72261	7.30942
XM_021092594	4.55276	4.32003	4.94333	4.0428	4.61895	4.63629	3.88278	5.0988	4.0428	4.55276	4.29284	4.48546
XM_021078796	9.1085	9.11169	9.41298	9.07584	10.7895	10.1187	10.7527	10.3605	10.5695	10.008	9.6632	9.9784
XM_003481695	10.8654	11.3878	10.7895	11.3878	10.9202	10.5242	9.91632	10.3206	10.8777	10.2041	10.2053	11.2296
XM_003356846	9.01506	8.79542	9.77556	9.73818	8.73322	9.22393	8.82332	8.67376	8.85667	9.16575	8.5007	9.02318
NM_001244998	12.786	12.9524	13.0894	12.5521	12.8044	13.0018	11.244	11.7039	12.4687	12.3653	12.6388	12.3423
XM_021093785	6.19781	5.29877	6.19276	5.65342	6.10774	4.94036	5.06923	6.27793	6.23977	5.67773	5.72249	6.60026
XM_021086779	4.71067	4.20404	5.02868	5.08801	4.53429	4.72695	4.44118	4.68603	4.25932	5.29877	4.29284	4.91819
XM_003129801	4.13618	4.54894	4.44118	4.4454	4.17446	4.29796	4.44118	4.7549	4.44118	4.19296	4.29284	4.99379
XM_021073215	5.02868	4.87009	5.0988	4.0428	5.66186	4.44118	4.18033	5.3743	4.35124	4.31059	4.99691	4.82264
NM_001244466	8.6153	8.83773	9.23332	10.6151	9.61761	8.60118	6.36658	9.04803	8.62645	8.25419	8.09593	7.97656
XM_005657758	7.54544	8.12728	7.27633	7.04888	7.84341	7.16672	7.20726	7.03921	7.14707	7.41551	7.34772	7.09872
XM_021091889	11.7676	10.8098	10.4936	10.376	9.62088	9.3689	11.1949	10.0011	9.99702	9.87917	10.2145	10.1384
XM_021091115	13.4113	13.0103	12.6907	12.3713	11.8981	12.1494	13.0894	13.6174	12.8788	12.1793	12.4936	12.3826
XM_021062706	4.51216	4.28278	4.64863	4.6545	4.03592	4.54277	4.60901	3.80385	4.0428	3.61346	4.45977	4.44118
XM_021089120	4.76528	4.4454	4.64863	4.53429	4.96496	3.80866	4.31513	4.68603	4.16058	4.85382	4.94333	4.82264
XM_021099915	5.36055	5.79631	5.6442	5.08801	5.2175	5.52718	4.71067	5.91004	5.66186	4.88369	5.93271	5.29877
XM_003124733	8.58125	8.8042	8.77016	8.44824	9.75055	10.2196	10.9202	11.1642	9.31044	9.84858	9.66857	9.99384
NM_001244556	8.55222	9.26573	9.55613	8.65521	8.85113	9.28271	8.26899	8.76485	9.19724	9.35994	9.079	8.56566
NM_001038632	8.51696	8.5868	8.62303	8.78262	8.91119	7.8659	9.30331	8.51657	8.73924	8.96365	9.41619	8.57969
XM_021094684	7.21791	7.29337	6.83072	7.13195	6.34393	6.06715	7.03921	7.11912	6.85689	7.1822	7.40408	6.74674
XM_003121369	5.58667	5.96313	5.6442	6.22478	6.52866	6.22478	6.06715	5.46053	5.70095	6.16523	6.24379	6.32915
XM_003121697	5.22961	4.54894	4.83986	5.08801	4.86243	5.15757	4.76528	4.68603	4.0428	4.36638	5.15906	4.72346
NM_001005154	8.01894	8.15195	7.6877	7.56969	7.45366	8.88583	6.42422	8.10633	7.66881	7.60934	8.53512	7.52957
XM_021094838	6.42211	6.1289	6.91303	6.34262	6.24574	6.88438	5.75187	5.99532	6.09538	6.52053	5.72249	5.66186
XM_021098699	7.61634	8.00029	7.10922	7.88331	7.74672	8.95268	8.12197	7.9708	7.94681	7.8927	7.65771	7.08031
XM_005666329	4.39027	4.4454	4.83986	5.03626	4.65647	4.09002	3.88278	3.80385	4.25932	4.64863	4.54894	5.02868
XM_001927695	4.99237	4.69418	4.44118	4.6545	5.0988	5.42169	5.33077	4.61487	5.14161	4.76898	5.34496	4.61487
XM_003130160	6.04203	6.2618	5.53499	5.90316	6.38104	5.45319	5.63083	5.84427	5.79453	6.21597	5.75187	5.58275
XM_005656154	5.10551	4.54894	4.31059	4.88369	4.48253	4.94036	5.4263	4.94333	4.94036	4.55276	5.05879	4.72346
NM_001204369	9.97034	10.8045	9.96574	10.6327	10.1893	10.6397	9.18126	9.7524	10.5571	10.6885	10.1235	10.3431
XM_003122908	5.61005	4.64863	4.83986	5.48682	4.69855	5.76	5.63083	5.3743	5.70095	4.99379	4.94333	5.29877
XM_003357397	6.36182	6.61336	6.00291	6.34262	6.29782	6.51937	6.60513	6.25914	6.30563	6.43402	6.70897	6.65807
XM_021070148	10.2326	9.32831	10.324	9.22228	10.2773	9.7655	10.9386	10.0576	10.2624	10.7156	10.0877	9.74113
XM_021081167	6.81667	6.86429	6.15524	6.00291	7.23443	6.34327	6.04679	5.19338	7.04034	6.56307	6.70897	5.93271
NM_001243528	9.53494	9.23914	9.7655	9.50782	10.4176	9.7023	10.3576	10.2873	9.79887	9.3851	9.49384	9.59005
XM_005666397	7.4004	7.13269	6.63031	8.49553	7.8355	6.87298	6.4521	8.40924	6.54141	6.65257	6.78279	7.09144
XM_005670827	5.66186	5.33077	5.48023	6.16523	5.84241	6.36484	5.77829	5.80912	6.09538	6.44382	5.46781	6.34393
XM_003125033	8.03519	6.57651	7.43884	6.6282	6.88032	7.04888	6.81946	7.43633	7.70169	6.98989	7.00381	7.65933
XM_021065031	7.67088	8.46145	7.9061	7.58685	7.38512	7.55397	7.48218	7.48292	7.66881	7.45552	8.05304	8.06465
XM_021079563	7.55287	8.95292	8.38198	8.62277	8.3635	8.73854	8.04501	8.45076	8.26305	8.15691	8.85484	7.9708
XM_005659706	6.90834	6.22931	7.31302	6.93323	9.67963	9.12613	9.83661	9.29896	8.38198	8.34988	8.94119	8.59426
XM_021077213	11.1045	10.9481	12.5278	11.1642	9.90532	9.40692	10.3043	9.27487	10.3453	10.9248	10.7576	10.2105
XM_021066384	9.50128	9.36505	9.29775	9.53684	9.37893	8.7432	8.69903	9.00859	8.85308	8.84713	9.10693	8.95754
XR_002340537	5.25797	4.87009	4.94333	4.4454	5.76	6.0967	6.4167	5.58275	5.08801	5.22427	5.99532	5.882
XM_013997289	8.17055	8.69229	7.98632	8.43998	7.76231	7.72832	7.43056	7.52046	8.68305	7.73433	7.56122	8.16681
NM_001097482	8.02968	7.23797	7.62521	7.48649	7.79096	7.4253	8.06012	8.58746	7.92482	6.82942	7.72261	7.19842
NM_001243422	11.2057	10.6585	10.9499	10.3605	10.7343	11.0311	10.4277	10.1622	10.7108	10.5767	10.471	10.8891
XM_003135205	6.6965	7.0027	6.63031	7.09547	7.26094	7.15671	6.22668	7.677	7.08384	6.76207	6.96243	6.54196
XM_021098458	8.16681	7.52071	8.17055	7.57911	7.25428	7.85957	7.56894	7.3106	8.32514	7.42402	8.04025	7.15568
NM_213920	5.68362	6.69692	6.63031	5.52287	5.50014	5.73814	5.23442	5.74181	5.41712	5.06076	5.72249	5.07657
NM_001348757	5.42169	6.00291	5.16888	5.37673	5.76	6.68558	6.24574	5.54491	6.38104	5.77093	6.19781	5.93271
XM_021084109	8.40337	7.94463	7.58569	8.7425	8.24314	7.77254	8.30749	6.55866	8.33081	8.27305	8.05304	8.52075
XM_005652361	8.31558	8.76584	9.03682	8.46736	9.14958	8.86788	8.40572	8.31757	8.76433	8.28834	9.079	8.85453
XM_021101758	7.63696	8.11018	8.1788	8.14279	8.04577	7.03193	8.14642	7.18431	7.81754	7.23282	7.44473	7.75931
XM_021076582	5.02868	5.16612	5.37171	5.22961	4.86243	5.70996	5.51967	5.77649	5.23836	5.22427	5.25797	4.94623
NM_001160076	4.76528	5.75396	4.94333	4.82264	4.57733	4.54277	4.94333	4.68603	5.76	5.6951	4.62302	5.48903
NM_001195359	9.18126	9.30208	9.99702	10.0591	9.87144	9.00032	9.02476	9.25532	9.39722	9.50335	9.64454	9.94949
XM_021066476	8.02968	7.74651	8.23098	7.36604	7.04888	7.91635	7.92542	6.54087	8.16314	7.72346	7.25553	7.49253
XM_003121809	4.66431	5.20526	5.23836	4.37075	4.11579	4.2223	5.4263	5.0988	4.16058	4.61487	4.20404	4.14716
XM_013998709	5.82804	5.98511	6.44146	6.29782	6.16729	6.34327	6.19276	5.61005	6.1196	6.28943	6.09836	5.70996
XM_021100644	7.30412	6.52053	6.73197	6.05605	6.46569	6.78937	6.02267	6.20809	6.02267	7.08083	6.33875	6.15909
XM_021092525	6.50547	7.72261	6.73197	7.73842	7.30752	7.81794	7.326	8.2045	7.52827	7.29593	7.27735	7.47043
XM_021070851	8.60529	8.91042	9.13099	7.99019	8.79668	8.54168	8.28403	7.78535	7.97888	8.45656	7.91484	8.14094
XM_021089268	4.66431	4.32003	4.7549	4.76898	4.03592	5.12076	4.81905	4.45977	4.0428	4.94623	4.54894	4.01549
NM_001206351	3.72076	4.20404	4.44118	4.5964	3.80866	4.5964	4.60901	4.68603	3.69097	4.36638	4.02416	3.89686
XM_003122177	6.34393	5.84427	5.882	6.10279	6.49298	5.8219	5.93271	6.87298	5.76	6.15093	6.92265	6.49462
XM_013994683	10.9333	9.37233	10.3952	8.47693	11.3125	11.1166	12.6611	11.0575	10.5259	10.593	10.9522	10.8612
XM_005670302	8.99591	10.246	7.91614	7.81047	9.89313	8.7359	9.89283	8.98025	9.46474	9.63073	9.3044	9.20642
NM_001172368	6.98475	6.55866	6.54888	6.44093	7.33745	5.95925	6.77121	5.87838	6.23977	6.13335	6.61981	6.72179
XM_021087352	9.84742	10.4176	9.92336	10.0353	10.3937	9.26997	10.6967	9.60303	9.5337	10.4205	9.4023	10.3064
XM_013989218	5.25797	4.99379	5.0988	6.05605	5.70821	5.48023	5.97034	6.39625	5.91336	5.22427	5.21368	6.04339
XM_001928359	9.26997	8.69802	8.42591	8.30718	9.29896	8.5947	9.19609	8.8276	9.2056	9.1488	8.46661	9.35334
NM_001114675	8.39139	8.88249	9.09582	8.44824	7.63411	7.67088	8.08466	7.58822	8.71754	8.2127	8.15949	8.50099
XM_013997884	4.85731	5.94825	5.96313	5.22961	4.53429	5.27064	5.75187	4.61487	4.82264	4.55276	5.21368	4.36638
XM_021083792	8.48649	8.74497	9.50245	9.04449	8.04182	7.43348	7.18823	7.4253	8.80392	9.03489	8.31385	9.18366
XM_021078329	10.3357	10.6275	10.7486	10.3404	10.3712	9.18617	9.15776	9.69955	9.63971	9.67608	9.18109	9.43337
XM_021082639	8.31878	7.04075	7.83951	7.53492	7.78227	7.05545	7.60911	6.74086	7.62748	7.83889	6.90952	7.88938
XM_003482356	5.07657	4.74577	3.88278	4.2118	3.88278	4.29796	4.54894	4.82264	4.44118	4.52501	4.02416	4.54894
XM_003121242	5.53384	6.29601	5.30876	5.22961	5.0988	5.93354	6.29782	5.67773	6.81267	5.93271	6.38104	5.76776
XM_021076525	8.86404	9.87089	9.61946	9.79998	9.76799	9.69527	8.98465	10.2962	9.18366	9.70378	9.43257	9.96664
XM_021066025	9.97623	10.4755	10.85	11.0991	9.81712	10.6769	10.1946	10.6443	10.0358	9.86485	9.82653	10.4475
XM_003124403	7.84381	7.93872	7.60007	7.88834	7.90699	7.72832	8.42685	7.52046	7.79433	8.73641	8.67012	7.92101
XM_003127774	6.44874	6.19781	6.65757	7.51631	8.19737	7.01371	6.49462	7.81734	7.01163	7.42402	6.78279	6.77573
XM_021095791	7.12288	6.2618	6.63031	6.59724	6.10774	5.52718	6.70083	6.9038	6.66174	6.60959	7.17318	7.18823
XM_003128670	7.01371	6.67452	6.83072	7.02406	6.49298	6.26894	7.31617	7.4253	7.02493	6.66464	6.97619	6.24379
XM_013983872	5.98057	7.04888	6.89069	6.2618	5.76	5.76	6.44146	6.55866	6.61336	6.19781	6.61981	5.97571
XM_005663900	4.94333	4.78195	5.16888	5.33342	5.37673	4.14716	4.89819	5.23836	4.76528	5.0988	5.21368	5.10551
NM_001144841	17.2487	17.2487	17.2487	16.2136	15.899	16.2136	15.0334	15.4869	15.899	15.7594	15.7594	15.7594
NM_001128437	4.51216	4.74577	3.88278	4.37075	4.82264	4.14716	5.0988	3.80385	4.25932	4.61487	4.12409	4.2223
XM_021092604	9.09462	9.5757	9.14088	9.30811	8.56112	7.76082	8.41292	8.44602	9.00903	9.07219	8.80512	8.70664
XM_021083598	5.15239	5.13123	5.0988	5.75187	5.50014	4.63629	5.68362	4.12409	5.70095	4.76898	5.75187	5.76776
XM_003355059	6.01978	5.64023	5.96313	6.00291	5.33077	6.24379	5.13123	5.54491	6.09538	5.36055	5.8219	5.1864
NM_001244090	14.0601	14.2144	13.1207	13.5298	13.3785	12.6673	11.2178	12.4867	12.5083	13.4604	12.6979	12.588
NM_213783	9.38009	7.47878	8.35889	6.83072	14.4463	15.6627	15.7594	15.7594	13.1976	12.9401	12.5462	13.3161
NM_001123085	9.76759	8.40615	8.37352	9.29752	9.82076	9.27146	9.02281	9.21448	9.09096	8.91486	8.86824	8.97686
XM_001925670	10.9162	10.1254	10.3459	10.4956	10.5671	10.6485	9.84086	9.40525	10.1515	10.4895	9.65192	10.6665
XM_003121248	6.2187	7.14822	6.46839	6.9725	6.46569	6.29782	6.52706	6.4642	6.21728	7.03136	6.70897	6.77573
XM_021100204	10.983	10.2839	9.69063	11.2574	10.6901	10.8479	11.4757	11.5613	10.2643	10.2326	10.3821	9.71764
NM_001243416	9.84034	9.434	10.7536	9.85132	9.48935	8.25371	8.7162	8.39109	8.9796	9.97322	9.52392	9.44559
XM_021077520	7.14944	6.77573	7.89582	6.71364	7.37837	6.0967	7.03921	6.93279	6.34014	7.24541	7.31461	6.97421
XM_021096152	4.28278	3.89686	4.31059	4.37075	3.80866	4.76898	4.89819	4.45977	4.8819	4.64863	4.94333	5.1864
NM_213778	5.75396	6.72417	6.19276	6.29782	6.34393	6.36484	6.28223	6.39625	6.23977	5.55133	5.75187	6.14321
XM_013988192	9.57484	8.86362	9.13671	10.0467	8.30683	8.6904	7.91635	8.98025	9.2089	8.90729	8.18394	9.22813
XM_021101499	6.29601	5.88109	5.59004	6.03071	5.57754	5.12076	6.61646	4.94333	5.8219	5.89561	5.46781	5.54491
XM_003358695	9.91142	10.5385	10.6169	9.2763	8.12294	9.18617	9.31098	9.17477	8.89166	9.46129	9.3851	9.30118
XM_003360171	11.2516	10.8839	10.8031	11.0377	10.6515	10.7668	10.1027	11.072	10.393	10.4654	11.233	10.543
XM_013993061	6.4404	6.38321	7.39372	7.58685	7.84676	7.26967	6.24574	7.06746	6.8894	6.62327	7.2891	6.91893
XM_021095187	5.82804	5.8219	6.04339	6.38104	5.0988	6.58828	5.40628	6.1289	5.63462	6.3463	6.2222	5.93271
XM_021062351	7.16851	6.99404	7.89582	6.75951	7.50649	6.38104	7.39301	6.59824	7.52827	7.29593	7.43633	7.77632
XM_003123126	6.66174	6.69692	7.76231	6.49135	6.79856	6.84403	7.25586	7.03921	7.39042	7.58108	7.02059	7.33392
XM_001928959	6.4796	5.94825	7.07139	6.54312	6.63238	6.9654	7.04888	6.99997	6.71186	7.05737	6.60026	6.04339
XM_003133840	7.15671	8.42659	7.16962	8.21748	8.88892	8.2698	8.39168	9.34221	7.37837	7.9442	7.9321	7.21566
XM_005663175	6.86429	7.55712	6.91303	7.65222	8.11574	7.5258	8.42685	7.34656	8.0691	7.95096	7.67088	7.36604
XM_021075741	6.16366	5.90569	6.29111	6.24379	5.40628	5.33077	5.51967	5.19338	5.59311	5.8219	5.62364	5.66186
XM_005668802	9.37277	8.13365	8.64823	7.18967	7.73746	7.87645	8.62117	8.02784	8.44727	8.31351	8.12666	8.00895
XM_021089133	4.55276	4.4454	5.0988	4.14716	4.4454	4.68603	5.36592	5.0988	4.16058	4.88369	4.38122	3.80866
XM_021100934	5.98057	4.78195	4.94333	5.12802	5.93271	5.38773	5.49141	5.15239	5.28564	4.61487	5.25797	5.10551
XM_013980485	4.99237	5.02868	4.7549	5.08801	5.40628	6.25914	4.60901	5.54491	4.98408	5.51538	5.90645	5.865
XR_002346228	9.2987	8.0852	7.34497	8.66354	7.74239	8.04106	7.55048	8.82353	8.15597	7.47162	7.34772	7.39839
NM_214282	5.38434	5.0988	4.44118	5.48682	4.93337	4.44118	4.85731	5.33077	4.94036	4.69855	5.34496	5.68816
XM_003127147	6.09836	6.58427	6.04339	6.05605	5.99928	5.21368	4.99379	5.99532	6.19337	6.56307	6.2618	5.54491
XM_013977527	5.53384	5.29877	4.94333	4.4454	5.05879	4.76898	5.02868	5.33077	4.82264	4.94623	5.58481	5.15239
XM_003355635	8.2045	8.59864	8.72248	8.50099	8.45146	8.85774	7.8406	7.83259	8.34305	8.36604	7.96624	7.85861
XM_005655618	6.4404	7.09618	7.26008	7.28453	6.93279	6.84403	6.88438	7.13269	6.90284	7.25428	6.79856	6.50941
XM_005661647	5.66186	5.98511	5.79189	5.90316	6.66519	6.49298	6.64486	6.1289	5.45319	5.78835	5.96313	6.06715
XM_005673265	12.5765	12.1708	12.4737	11.994	12.5083	12.5007	11.881	11.845	13.167	12.5944	12.6121	12.9848
XM_003483342	6.29601	6.77573	6.70897	5.95689	5.76	7.15048	6.4796	6.42092	6.04679	6.10279	5.96313	6.87088
XM_021098776	8.25984	7.56285	7.41127	7.52715	7.41764	7.48978	8.13303	7.03921	8.28403	7.44251	7.86784	7.40559
XM_003355999	11.1142	10.5346	10.4781	11.1949	10.4794	10.4148	10.0268	10.1704	10.4469	11.146	10.8712	10.2475
NM_001244915	13.1473	12.6259	13.9482	12.7952	10.1572	10.2967	10.4109	10.772	11.7182	11.8726	12.0206	12.4438
XM_021100088	7.14944	6.73419	7.00594	6.61111	7.19911	6.93279	6.33254	6.42092	6.35825	6.12124	5.93271	5.81457
XM_021069839	4.39027	4.32003	4.31059	3.82562	4.93337	4.48546	4.18033	4.61487	4.64863	3.87833	4.54894	4.14716
XM_021087469	5.8939	6.02596	5.79189	6.98517	6.64486	6.39625	6.08172	7.06746	6.71186	6.72241	6.44146	6.26053
XM_021102088	6.67452	6.85396	6.46839	6.61111	8.12689	8.54745	7.8406	8.26088	7.8355	7.96535	7.72261	7.3917
XM_005673594	8.8064	7.87241	9.39808	8.45656	8.74197	8.24722	8.44712	8.31039	8.15001	8.04539	7.98859	8.08633
XM_013989194	7.77554	7.06812	7.00594	7.402	6.38104	6.68558	7.45955	6.8551	6.87298	6.67684	6.4642	7.0308
XM_001928841	6.26053	6.4521	7.58569	6.85819	7.2891	6.29782	7.15568	5.93271	6.57651	7.22382	6.94979	6.32915
NM_001078687	5.42169	4.13618	5.02868	5.03626	3.88278	4.68603	4.81905	5.19338	4.64863	4.46384	5.21368	4.94623
XM_021082632	8.04106	7.64085	8.84559	8.39776	8.97396	9.08319	9.065	8.67757	9.3528	9.1884	8.37149	8.57495
XM_021074207	4.61487	4.4454	4.18762	4.99379	3.96217	4.2223	5.26787	4.45977	5.02868	4.46384	4.20404	4.36638
XM_021094021	7.79279	7.06812	7.47102	7.33745	7.77656	7.35465	6.89352	7.45366	7.402	7.68356	7.36254	7.24471
XM_021073601	5.82804	6.29601	5.6442	6.89832	6.20211	5.59463	5.4263	6.10279	5.93691	6.12124	6.24379	5.63083
XM_005666743	4.13618	4.99379	4.83986	3.92914	4.35124	4.54277	4.89819	4.53883	4.57733	4.94623	4.76528	4.44118
XM_021064741	10.0891	10.1712	10.2518	9.97034	9.90194	10.1721	10.0106	10.5894	9.69198	9.15874	9.27917	9.83983
XM_021087287	9.0504	9.31736	9.0882	10.185	9.73428	8.22133	8.35942	8.16784	8.84496	8.79679	9.6483	8.88968
XM_021073093	6.26053	6.8927	6.22478	6.16523	6.32915	6.34327	6.80881	5.58275	6.63031	6.26053	6.2222	6.52706
XM_005663370	12.6556	13.1391	13.1287	13.4502	13.5553	13.1877	14.2425	13.3233	13.9598	13.3984	14.1872	13.3465
XM_021075300	4.71067	4.74577	4.54894	4.82264	4.48253	4.2223	5.17136	4.53883	4.57733	4.24099	4.82264	3.71503
XM_005655713	8.06694	8.52409	7.97694	8.65017	8.03431	8.94721	8.37991	8.86846	8.5264	7.95597	8.84234	8.17402
XM_003357515	6.9307	6.55866	6.85142	6.98517	6.71023	7.47102	7.18823	7.53133	6.26053	6.9674	6.4642	6.36182
XM_021094737	4.89819	4.78195	5.37171	4.76898	5.50014	5.70996	4.94333	5.23836	5.02868	5.43264	5.29877	4.66825
XM_003123174	9.64571	9.60728	10.1264	9.14126	9.67082	10.3843	11.2623	10.2047	10.2867	10.246	10.1205	9.53606
XM_013978156	5.91167	6.0967	6.70897	6.08172	5.91004	7.25428	6.9563	7.14491	6.85689	6.68831	6.29027	6.67452
XM_013987373	8.40978	8.50014	8.92579	9.3563	8.98643	8.69768	7.91635	7.83889	8.6689	9.12276	8.78262	8.42659
XM_021079706	3.80866	3.52556	3.69097	4.53429	3.40913	4.86469	3.80866	4.12409	4.50891	4.24099	3.89686	4.54894
XM_021097467	8.6791	8.06787	9.05965	8.12878	8.12689	8.25739	7.88771	7.99994	8.55661	7.86872	8.33374	8.84673
XM_021090597	5.75396	6.2618	6.15524	5.87742	4.82264	5.70996	6.04679	5.67773	5.08801	5.02868	6.01978	5.60619
XM_021089893	9.62807	9.87872	9.79827	9.96574	11.8179	12.6556	11.36	12.0206	10.6624	11.4945	11.7286	11.6198
XM_005661731	4.85731	5.75396	5.882	6.00291	5.53027	6.04679	5.02868	5.33077	6.04679	5.6951	5.54491	5.99999
XM_003130596	11.5475	10.2236	10.4148	10.7198	10.9415	10.7225	11.4388	10.3991	10.5385	11.5861	11.148	11.5367
XM_021081729	9.0882	8.43512	9.02143	9.70275	9.50128	12.1198	11.1529	11.4014	10.5616	10.5319	10.6151	10.2402
XM_021087739	11.5329	10.9755	10.398	11.0127	11.5005	10.8031	12.1984	11.2296	11.1529	10.6257	11.0991	10.5415
XM_003131552	9.61715	9.97157	9.65876	10.25	9.51981	10.0205	9.93503	10.1515	9.8968	10.0064	10.131	10.5749
XM_021068029	9.17835	8.54849	9.27614	8.95093	8.61214	8.28164	8.09047	7.9398	8.88699	9.16443	8.76871	8.43605
NM_001145218	7.57268	7.0308	8.41083	8.15835	7.09618	8.99694	7.90835	8.37274	7.52827	8.20324	8.48554	7.55212
XM_003122434	9.71235	9.76128	9.86801	10.9581	9.97443	9.35084	10.4586	9.46336	9.53654	9.818	9.23357	9.82747
XM_003125983	5.84856	4.60901	5.74181	4.94036	5.2175	5.70996	5.36592	4.53883	5.19068	4.99379	5.15906	5.26417
NM_213738	8.26493	7.51655	7.13031	7.51631	6.79856	6.66174	6.20954	6.59824	7.74629	7.09465	7.50158	7.0308
XM_013980262	4.94333	3.80866	4.0428	4.37075	4.72962	4.14716	4.4796	4.61487	4.0428	3.72076	4.20404	4.14716
XM_021092301	4.51216	4.74577	4.31059	4.14716	4.17446	5.23836	4.71067	5.46053	4.82264	4.36638	4.54894	4.66825
NM_001271738	8.6935	9.20642	9.41298	10.0053	9.45003	9.07795	9.12613	9.04027	9.59764	8.88678	8.69097	8.79005
XM_021093546	6.5436	5.7329	6.89069	6.61111	6.46569	5.97338	7.47355	5.74181	6.4427	6.07026	6.74674	7.11523
XM_021080413	3.49858	4.38809	4.0428	4.4454	3.96217	4.09002	4.54894	3.80385	3.93876	3.72076	3.49858	3.89686
XM_021066015	8.66837	8.19423	7.26008	8.32657	8.64008	8.23866	7.19911	8.07063	8.41396	8.59017	7.83799	7.53706
XM_021068489	5.5554	5.0988	5.30876	4.53429	5.6442	5.02415	5.91004	4.88011	5.36592	5.80785	4.82264	5.29877
XM_003122456	9.45919	9.73642	9.39379	9.49437	8.88615	8.5314	8.93155	9.50335	9.35777	8.69802	8.72626	9.74113
XM_021086005	5.87473	6.32915	6.29111	6.03071	6.34393	5.66186	6.14038	6.33875	5.91336	5.89561	6.72662	5.70996
XM_021069179	7.34772	8.2127	7.26008	7.31461	7.70609	8.15157	8.72118	8.02141	7.69439	8.46861	8.7425	8.27517
NM_213784	9.10412	9.479	9.10819	10.3863	10.1351	9.43708	10.0682	10.0119	9.78936	9.96129	9.72542	9.27434
NM_213896	8.0866	8.65268	8.06394	8.0691	8.17126	7.60855	8.70551	7.81734	7.62748	8.59017	8.02628	8.32071
XM_005657822	4.76528	5.0988	5.53499	5.41921	5.23836	5.27064	5.46053	4.88011	4.8819	5.55133	4.54894	4.54894
XM_021095516	7.85533	7.9061	7.72469	8.84234	7.45366	7.94341	6.83072	7.69514	8.49553	7.82879	8.72626	8.69823
XM_021077874	8.43051	8.43863	8.12197	7.86495	8.40539	7.8659	8.12839	8.33059	8.43353	8.29514	7.70609	8.27517
XM_005665044	8.89866	8.23749	8.2647	9.14482	8.01582	8.12118	7.81754	8.44174	8.30617	8.05721	8.08156	8.06066
XM_021066038	4.32003	5.27064	4.54894	4.5964	4.99691	5.57754	4.81905	5.3743	5.23836	5.43264	5.21368	4.66825
XM_003359728	8.52787	9.3784	8.77016	9.3378	7.87555	8.2698	7.84723	8.50587	8.29514	7.78068	8.29104	8.18633
XM_005660207	7.82854	7.3208	7.16962	6.87298	7.0308	6.92054	7.8659	7.60765	8.02827	7.82879	7.79789	8.15597
XM_005655965	5.8939	5.42382	4.94333	4.94036	5.50014	5.27064	5.06923	4.68603	5.28564	4.52501	4.69855	4.87009
XM_021076079	6.66174	6.3986	5.84241	6.45477	6.4047	6.72614	6.98159	6.98517	6.35825	6.21597	6.70897	6.44382
XM_021085834	6.79856	7.51655	7.27633	6.05605	6.65807	7.2997	6.56797	7.46324	6.64728	7.04216	6.40337	6.83325
NM_214279	11.4447	12.4169	12.1922	12.4389	11.565	12.9524	12.4251	11.419	12.0689	11.2596	11.4447	11.7594
XM_021079501	5.02868	4.78195	5.23836	5.03626	5.37673	4.76898	5.4263	4.53883	5.23836	5.19068	5.34496	4.94623
XM_021063022	9.00641	8.30019	7.45366	8.37274	7.61154	8.10795	8.77923	8.81755	8.2712	7.85204	7.40408	8.11315
XM_013993569	4.51216	4.74577	3.88278	4.37075	4.4454	3.61346	4.85731	4.31059	3.46359	4.06648	4.20404	4.36638
XM_005663470	11.0858	10.3245	11.9415	9.9148	9.6561	10.9031	10.0238	9.61127	10.1648	9.84415	10.5616	10.1149
XM_013980205	8.27949	9.38631	8.86404	9.13099	9.35365	9.49437	8.13716	9.29114	8.63511	8.24279	9.35257	8.63054
XM_003127999	7.99095	8.10633	8.54834	8.82353	8.56657	8.95443	7.82879	8.41634	8.16314	8.48274	8.7359	8.01546
XM_021063931	4.28278	4.82634	4.44118	4.4454	4.57733	4.48546	4.71067	4.12409	4.35124	4.06648	4.02416	4.87009
XM_003127539	7.71023	7.69857	7.04888	6.77573	7.14061	7.32949	6.36658	7.33362	6.55771	6.39202	6.42211	7.48349
NM_214131	4.39027	5.27064	5.30876	5.44981	6.03071	5.05137	5.68362	4.82264	5.14161	5.6951	5.78835	5.63083
NM_001113015	5.70821	5.16612	5.74181	5.37673	5.12498	6.01452	6.00291	4.61487	5.66186	5.6951	5.21368	4.94623
NM_213750	8.11383	7.50378	7.95632	8.21137	8.35942	8.66246	8.58641	7.74488	8.14244	7.34772	7.56122	7.41305
XM_021082883	8.8092	8.8286	9.02143	8.61105	9.39808	9.52036	9.40932	8.8276	8.83701	8.51617	9.30707	8.95064
XM_013993988	8.50936	8.83266	8.58561	8.99235	9.40794	9.09582	8.53797	9.3566	8.50962	8.56818	9.37605	9.36702
XM_021072083	9.18366	9.99258	10.3626	9.47695	9.17556	10.0113	8.70998	9.48526	9.00903	9.56873	9.46778	9.93433
XR_001300547	5.70821	5.53782	5.37171	6.08172	5.70821	5.30506	5.46053	5.74181	6.02267	5.65342	5.96313	5.29877
XM_021096252	5.25797	5.79631	5.42382	5.37673	5.87838	5.85901	5.70821	5.58275	5.36592	5.67773	5.15906	5.99999
NM_001077222	9.41093	9.6618	9.07341	9.49437	9.14303	9.05994	8.71258	8.82353	9.45943	9.70378	9.65095	8.961
NM_213739	6.85396	6.8927	7.32915	7.59577	6.97421	7.09322	7.6147	5.84427	7.41335	6.79988	6.65807	6.99362
XM_003127243	8.94801	9.72641	8.8404	8.49553	9.38572	9.31105	8.51714	8.47062	9.22829	8.46494	9.01179	8.98723
XM_021069974	9.13721	8.02417	8.80995	8.77501	8.82699	8.08576	9.31912	8.29785	8.43863	9.22694	8.76168	9.02318
XM_003125247	5.25797	6.37497	5.42382	6.00291	5.35696	6.36484	4.76528	6.39625	5.66186	5.78835	5.38434	6.04339
XM_021098993	5.75396	5.77829	5.84241	6.18865	5.70821	4.89819	4.89819	5.3743	5.49022	5.46053	5.38434	5.22961
XM_021072703	4.55276	4.49916	4.94333	4.88369	5.05879	4.98408	4.81905	5.46053	4.82264	4.76898	5.29877	4.61487
NM_001206403	5.02868	4.64863	5.30876	5.26787	4.65647	5.42169	5.29877	5.58275	4.57733	5.02868	4.45977	4.87009
XM_013988974	6.05531	6.18032	6.25914	6.2618	5.53027	5.48023	5.5472	6.10279	6.14385	6.36182	6.2618	6.42422
XM_003354670	7.15671	6.82245	7.22251	6.57651	7.21151	6.86429	7.94681	7.26535	7.34656	6.66464	7.3923	6.77573
XM_021098608	6.73419	6.0967	4.64863	5.52287	5.42382	5.84427	5.87646	5.70821	5.59311	5.38046	5.62364	5.22961
NM_001204390	8.222	8.53512	9.42291	9.13099	9.35084	9.1233	8.45159	8.46198	9.27614	9.10621	8.82816	9.14126
XM_021101703	6.57437	6.14859	5.48023	5.12802	5.59615	5.59463	5.46053	5.49766	5.96313	5.6951	5.65431	5.48903
NM_001199889	11.1618	10.3937	10.5671	10.1501	13.0018	14.96	14.4872	14.6854	13.2228	13.2465	12.7952	13.72
XM_013984506	9.58941	8.37108	8.60574	9.0539	9.25871	8.48856	8.98794	9.22107	8.50962	9.35994	8.67537	9.21441
XM_021076809	6.4047	5.77829	6.46839	5.37673	5.50014	6.46569	6.04679	7.18431	5.76	5.89561	6.54312	5.66186
XM_021081544	7.09354	6.42669	6.89069	7.03451	6.32915	5.85901	7.60911	6.61336	7.01163	7.26164	6.40337	6.71023
XM_021063407	3.61346	3.9822	4.0428	4.4454	3.68321	4.29796	3.69097	4.53883	3.5803	3.72076	4.54894	4.54894
XM_003124516	7.01371	6.4137	7.7966	7.21333	7.14775	7.62924	7.09077	7.48292	6.79856	6.94006	6.58078	7.7093
NM_001244203	5.38434	5.68638	5.59004	6.20211	5.18778	5.69099	5.79795	5.19338	6.32179	6.39202	5.99532	5.33077
XM_021069422	6.84103	6.69692	6.85142	6.74392	7.45366	7.55998	8.32762	8.19255	7.99573	7.84627	7.54284	7.82154
XM_021086389	7.62875	7.73433	7.81794	6.89832	6.31485	5.95925	7.83508	6.57651	6.81267	7.44251	7.25553	7.09144
XM_005653056	6.5436	7.35799	7.80766	8.21748	7.37837	7.92504	7.02606	8.29785	7.50989	7.37715	7.79789	7.76956
XM_021078239	10.0406	9.30405	9.8377	9.13438	9.57236	9.34387	9.7907	8.61007	9.8871	9.88278	9.17228	9.43571
NM_001244785	8.23049	6.97421	8.30226	7.5606	6.89069	9.50128	8.69903	8.32457	7.93293	8.04539	8.29104	8.02987
XM_005669304	5.07657	5.20526	5.23836	4.94036	4.82264	5.23836	5.79795	4.68603	5.63462	5.78835	5.58481	5.882
XM_005666707	9.63167	10.7649	10.6999	10.8712	10.5523	10.6548	10.5616	10.2363	10.4864	10.6607	10.8948	10.5959
XM_021072536	7.94541	8.33684	9.01089	8.63871	8.65323	8.55761	8.34724	8.04025	8.74285	7.77554	8.15195	8.55182
XM_021064932	5.32328	5.70821	4.64863	5.33342	5.91004	5.80499	5.60045	5.42169	5.33077	5.0988	5.93271	5.45319
XM_021064603	5.61005	5.45319	6.15524	6.29782	5.45319	5.99691	5.70821	6.29601	5.55133	5.60619	5.99532	6.55674
XM_021066249	8.04972	8.30019	8.75735	7.60377	7.65391	7.7994	7.72097	8.04577	8.64823	8.59712	8.19461	7.55889
XM_021082884	6.95065	7.50378	7.47102	6.787	7.3257	6.29782	6.68558	7.2997	7.43319	7.13031	7.25553	6.85602
XM_021079475	8.56139	8.93725	9.40853	9.69736	10.187	10.057	9.68093	9.80049	9.40298	8.6324	9.63626	9.09824
XM_003134953	9.70209	9.19048	8.71032	10.4277	9.46367	9.73428	9.06836	10.0273	8.93467	9.95614	9.33507	9.39947
XM_021080531	4.32003	4.54894	3.88278	3.82562	4.17446	3.71503	4.81905	4.31059	3.80866	4.76898	4.38122	4.61487
XM_021080663	8.6424	7.96653	7.83951	7.14393	7.65983	8.21748	8.22114	8.33059	8.33081	7.84627	7.96624	8.26592
XM_021070913	5.78293	5.77829	6.07963	6.38104	6.18865	6.80881	6.16036	6.10279	5.23836	5.75187	5.42382	6.27888
XM_021062678	5.22961	5.02868	5.0988	5.52287	5.0988	4.63629	4.31513	5.70821	4.94036	4.61487	4.88369	5.51733
XR_001306646	8.36409	7.65222	8.88615	7.79769	8.52221	7.88331	7.65933	7.82388	8.60574	8.18496	8.18394	8.07589
NM_214291	6.62699	6.4521	6.80814	6.36014	6.93279	6.81946	7.01804	7.37837	7.41335	7.23981	6.85646	7.43884
XM_013983724	4.76528	4.49916	4.54894	4.37075	5.12498	4.44118	4.03033	4.68603	4.82264	5.38046	5.11217	5.48903
XM_021076176	4.39027	4.87009	4.64863	4.14716	3.96217	4.44118	4.37075	3.89686	4.50891	4.61487	3.89686	4.76898
XM_021087092	7.62412	7.57072	7.31302	7.35685	8.74787	8.62501	10.9287	9.53177	9.54867	9.54028	8.71301	8.77875
XM_021079951	6.05531	6.48108	6.19276	6.44093	6.49298	6.97619	5.8219	7.48292	7.24907	7.47162	6.40337	7.2997
XM_003133514	5.99999	7.4958	5.59004	7.50596	7.13269	7.43348	6.49462	7.33362	6.57651	6.60959	6.96243	7.01105
XM_003123648	5.68362	5.75396	6.19276	5.65342	5.37673	6.64018	6.59511	5.46053	6.14385	6.28943	5.65431	5.882
XM_003135457	8.86404	8.98356	9.0882	8.60157	8.28403	9.0266	8.1181	8.35382	7.75309	8.92234	8.31385	8.05418
XM_005659684	5.61005	5.36375	5.37171	5.33342	5.99928	5.45319	5.77829	5.96313	5.36592	6.21597	5.34496	6.21099
XM_021096979	5.53384	5.61005	5.02868	6.16523	6.23582	5.18094	4.99379	5.54491	5.8219	5.15906	4.99691	5.58275
XM_021075964	4.99237	4.28278	3.88278	3.72076	4.03592	3.96217	4.37075	4.12409	4.16058	4.55276	4.29284	4.08416
XM_021095294	7.65958	8.32913	7.89582	7.30694	7.97101	7.07407	7.326	7.18431	7.7158	7.68356	7.9237	7.57124
XM_021096524	7.01371	6.65144	7.36046	7.34745	6.88032	6.42211	6.50627	7.08083	7.10954	6.94006	6.48108	6.54196
XM_021095313	7.74672	6.06138	5.96313	6.1241	8.52611	7.93423	8.63542	8.22176	8.2998	7.85674	7.49108	7.30942
XM_013995823	5.58667	4.28278	5.30876	5.22961	4.96496	4.86469	5.17136	4.82264	4.70685	5.06076	5.42382	4.82264
XM_021078361	4.99237	5.90569	5.53499	5.84582	4.82264	5.42169	5.95341	5.28564	5.41712	4.88369	4.94333	5.42382
XM_021073932	9.45919	8.61936	8.64823	8.54582	8.26346	8.72708	9.48605	8.63167	9.1958	9.27112	9.2914	9.35855
XM_021067825	7.2929	7.63509	8.1788	8.00072	7.31947	7.24471	8.12197	7.61634	7.84341	8.09047	7.73842	7.26306
XM_005669985	4.81905	4.94623	5.02868	4.53429	6.09538	6.24379	5.58275	5.87838	5.41712	6.13335	4.99691	5.865
XM_001925707	7.73593	8.85074	8.44824	8.41083	8.18394	8.70283	8.08017	8.42659	9.13928	9.02509	8.33374	8.95064
XM_021078123	5.15239	4.99379	5.02868	4.29796	4.03592	4.44118	5.29877	4.02416	4.44118	5.13123	4.62302	4.82264
XM_021078162	4.66431	4.32003	5.59004	4.82264	5.57754	5.21368	4.4796	5.04339	5.19068	5.0988	5.42382	5.15239
XM_013985461	7.09354	7.0122	6.15524	6.68558	6.38104	6.02898	5.7329	5.33077	6.26053	5.84334	6.40337	6.38104
XM_005673034	7.98807	7.36483	7.55889	8.42659	7.49108	6.67452	6.72572	6.91893	6.73197	6.66464	7.71468	7.43056
XM_021086269	8.16161	8.13864	9.112	8.80875	8.34869	8.44824	9.18402	8.07063	8.0691	8.77923	8.30749	8.37446
XM_003129592	7.69117	7.8355	8.52322	7.66044	8.90181	8.42659	8.43863	7.57887	8.32514	8.0676	8.40615	8.51321
XM_003124066	6.14554	5.90569	6.83072	6.08172	5.91004	5.27064	6.38267	6.29601	6.48675	6.29925	6.01978	5.76776
XM_021065986	6.31485	7.54417	6.80814	7.24471	7.76734	7.12212	6.61646	6.72614	7.53706	6.44382	7.00381	7.1661
XM_013984891	7.55287	6.06138	5.53499	6.10279	5.57754	6.19276	6.19276	6.23127	5.76	5.73566	6.33875	5.81457
XM_021100734	5.29132	5.55133	5.69099	5.52287	5.35696	5.27064	5.75187	5.49766	5.02868	5.33077	4.88369	5.40026
NM_213904	9.52841	9.87872	8.93258	10.1363	10.0197	9.71675	9.57171	9.69115	9.72853	9.04415	10.0358	10.0774
XM_021096355	4.51216	4.54894	4.18762	4.0428	4.2875	4.72695	4.37075	4.38122	4.0428	3.72076	4.62302	3.71503
XM_021090051	6.3309	6.19781	6.04339	6.16523	5.99928	5.87838	6.9678	6.57651	6.73197	6.64018	5.90645	6.58675
NM_001244451	4.94333	4.4454	4.54894	4.76898	4.53429	5.38773	4.60901	5.0988	4.35124	4.31059	4.45977	4.2223
XM_021089860	6.05531	6.02596	6.87173	6.83072	5.91004	5.62364	5.79795	5.70821	6.26053	5.91167	6.60026	6.42422
NM_001185175	8.31558	7.55712	6.85142	7.81794	7.23443	7.77254	7.48929	7.38904	7.1822	7.72346	7.72998	7.99959
XM_005663349	9.42926	8.62708	8.6618	8.8112	9.83716	9.81378	9.41862	9.15874	9.72402	9.59719	9.77145	9.36528
XM_005674030	5.80297	6.0967	5.882	5.52287	6.06537	6.14934	5.33077	6.42092	5.66186	5.84334	5.21368	5.48903
XM_003123338	9.84468	9.10895	10.2806	9.84858	9.81712	9.24279	9.2166	9.34221	10.3662	9.51188	10.3351	10.4231
XM_003126926	9.46193	9.51405	8.96277	8.91072	9.16969	8.92742	8.84246	8.36666	9.2576	8.97941	8.63511	8.94016
XM_013985582	5.98057	5.865	5.96313	5.68816	5.0988	5.93354	5.23442	5.49766	5.99532	5.84334	5.87838	5.07657
XM_003129177	6.58427	5.7329	6.19276	6.08172	5.23836	6.62699	6.67361	6.4642	5.36592	6.31804	6.29027	5.42382
NM_001301326	7.01371	8.22133	7.42402	7.85625	7.46517	7.5458	7.79589	8.04025	7.76956	7.25428	7.46517	7.5147
XM_021076772	5.53384	5.27064	5.42382	6.14934	5.40628	5.76	6.06715	6.0484	5.93691	5.19068	5.62364	5.40026
XM_021064013	8.49667	9.70378	9.33141	9.61114	9.1725	9.62807	8.15088	9.8377	9.23838	9.40692	10.0505	9.55863
XM_003127980	9.24015	8.42138	8.70412	8.47191	8.19274	8.32716	8.75264	8.09047	8.6689	7.81935	7.63721	7.95597
NM_001003662	6.16366	6.37497	6.38455	6.81757	6.06537	6.85396	6.22668	7.4097	6.19337	6.66464	6.76207	6.44382
XM_021066940	5.98057	5.13123	5.23836	7.0828	5.55133	5.12076	5.6552	5.19338	5.8219	5.43264	4.94333	5.22961
XM_021096553	8.39139	8.9196	8.75156	9.42601	8.93155	8.805	7.69892	8.22176	8.7462	9.11849	9.18738	8.71834
XM_003126341	9.67082	10.4065	9.69433	10.2766	9.82653	11.3556	10.8612	10.7649	10.692	10.3206	10.0162	10.4825
XM_005657336	10.2377	10.2709	9.86532	10.209	10.3849	10.0413	9.10518	9.70528	10.2507	9.65837	9.82653	9.73428
XM_005660471	7.61634	8.13864	7.00594	7.27479	6.70083	6.9654	8.2493	7.08083	7.01163	6.93279	7.23282	7.82679
XM_003127529	8.06299	7.36483	7.47102	7.02406	7.58621	7.02406	7.9424	7.91682	7.78535	7.97888	7.95978	7.45441
XM_021092066	8.70985	7.1395	8.85785	8.95414	10.8948	11.1506	11.565	10.9059	9.17759	9.82478	9.87089	9.42155
XM_021102419	7.62412	6.82245	6.68558	8.7462	7.19911	6.77945	6.36658	8.7282	7.1344	7.01371	6.19781	6.96361
NM_001001617	10.9544	10.3849	11.8217	11.0434	11.9723	12.1984	12.451	11.994	11.8056	11.36	11.0151	11.8217
XM_021066887	8.64691	8.43512	7.64757	7.3923	7.83215	8.37948	8.53115	8.26635	8.29514	8.00556	7.80543	8.59771
NM_001001538	6.26053	4.94623	5.69099	4.99379	5.2175	4.98408	6.35362	4.99379	5.41712	5.33077	5.87838	5.882
XM_013989569	9.18813	9.84945	8.68689	8.58125	8.82045	8.76938	8.10884	8.46588	8.24201	8.77728	8.34445	8.30281
XM_021081047	6.42211	6.87298	6.83072	6.94561	7.21151	7.01371	7.25586	6.4642	6.34014	7.04888	6.58078	7.48349
NM_214013	6.31485	6.00291	5.53499	6.10279	6.07963	6.0967	5.46053	5.33077	5.36592	5.78835	5.93271	5.91004
NM_214037	7.27633	7.71093	7.78535	6.99997	9.33283	7.70433	10.1648	9.12303	8.5691	8.89141	8.78636	8.01546
XM_005653006	8.11383	8.50992	8.48355	8.03989	6.99997	7.45441	7.09784	7.62475	8.2998	8.27918	7.26668	7.43884
XM_021066046	6.4938	7.04075	6.22478	6.59724	6.99997	6.56797	6.26393	7.17061	6.94473	5.91167	5.99532	5.93271
XM_013983268	5.7329	5.61005	5.74181	6.29782	6.31485	5.70996	6.46569	6.67135	6.32179	5.60619	6.29027	5.51733
XM_001928643	5.87473	5.98511	5.96313	5.55133	7.33745	7.29243	8.42685	6.4642	7.14707	6.55294	6.79856	7.22416
NM_213907	8.10633	7.87241	7.16962	7.35685	7.67903	6.99629	6.46569	7.10704	8.00234	7.11428	7.41276	7.49253
XM_013990737	10.8118	10.7302	10.1916	10.4608	10.3344	11.244	11.9415	11.1346	11.54	10.6327	11.5795	11.2498
XM_021064040	6.05531	6.49462	6.83072	6.57651	6.31485	5.12076	7.18257	5.42169	6.14385	6.24379	6.40337	6.19276
NM_001186294	6.44874	6.38321	5.69099	5.87742	5.18778	6.32915	6.54312	6.18227	6.40084	6.05164	6.40337	5.29877
XM_021082900	7.85929	7.78112	6.46839	8.38744	7.16851	7.79538	6.4796	6.83917	7.7093	7.43633	7.72998	7.6223
NM_213789	6.72614	6.6282	7.20391	6.88639	7.16851	7.26967	7.92542	7.5105	6.90284	6.3463	6.58078	6.27888
XM_003122994	9.56873	9.29344	8.61105	8.96365	8.0691	7.9708	7.85367	7.99095	8.94007	8.85268	8.13941	8.48066
XM_003355897	6.81667	6.94239	6.87173	6.36014	6.98374	6.20737	6.68558	6.67135	6.85689	6.15093	6.31485	6.27888
XM_021083983	9.95677	9.24806	9.60431	9.63438	9.12648	9.54267	10.1454	9.8501	10.2192	10.1412	10.2268	9.61808
XM_021083441	7.09354	6.84403	7.39372	7.23443	5.98342	6.50547	6.9678	7.08083	6.59724	6.88438	7.22056	6.77573
XM_005652573	8.43693	7.23797	8.903	7.04888	7.0308	6.94006	7.45955	6.6314	7.68575	8.12503	7.16365	8.01546
XM_013985457	7.50085	8.2698	7.13031	8.71301	8.35942	8.68321	8.67427	9.23357	7.55638	7.70906	7.72261	7.54443
XM_005671110	5.64023	6.52053	6.44146	6.10279	6.58675	6.26894	6.38267	5.93271	6.02267	6.22787	6.33875	6.42422
XM_003356721	8.83417	9.32212	9.14976	8.25764	8.07821	8.03409	8.46059	8.77923	8.84151	9.01089	9.3453	8.49138
XM_021087273	7.65148	8.09466	7.47102	8.02628	7.76734	8.61116	7.65222	7.56122	7.61117	7.18793	7.82908	7.40559
XM_021087692	9.24262	8.55473	9.45919	8.35412	7.96393	7.57427	8.44193	8.02141	9.00032	8.62684	8.03388	8.86846
XM_005659914	4.81905	4.82634	5.16888	5.33342	5.2175	4.54277	4.81905	4.53883	5.49022	4.69855	4.88369	5.22961
NM_001244484	7.50649	6.75589	6.89069	6.24379	6.88032	6.50547	7.54417	7.01371	6.67684	6.59824	6.48108	6.46569
XM_021091615	7.83413	7.65844	8.52322	7.61192	7.05588	7.43348	6.9563	6.42092	7.7093	7.36759	7.3923	7.60041
XM_021093724	10.7576	9.9375	10.8059	10.9354	10.7739	10.5971	10.5866	10.3633	9.90929	9.94949	10.3554	10.7225
XM_013983374	7.75867	7.39634	7.60007	6.54312	7.18967	6.40589	7.30752	6.67135	7.06267	7.04888	6.78279	7.13651
XM_021100810	7.06666	7.35085	7.42402	6.88639	7.73202	7.76818	7.74804	7.83889	7.5842	7.81606	7.97404	8.06066
NM_001244126	8.14218	9.61808	9.23332	9.86801	9.70723	9.60343	9.92214	10.5099	9.35583	9.77863	9.85076	9.91956
XM_021080290	4.20404	4.38809	4.18762	5.18094	4.17446	3.96217	4.44118	4.31059	5.08801	5.0988	4.38122	4.30792
XM_021072264	7.28592	7.23797	7.39372	8.16784	7.88355	7.23181	7.98937	7.39883	7.73769	7.09465	7.43633	7.18823
NM_001244884	6.46569	5.8219	6.07963	6.05605	5.76	5.12076	7.15568	5.93271	5.19068	5.89561	5.38434	5.74081
XM_021086262	12.3205	11.5507	13.0515	11.2498	11.6833	11.5795	11.0768	10.7386	11.3532	10.7631	11.1663	10.6857
XM_021065583	6.31485	6.0967	6.32067	6.08172	5.40628	5.59463	6.20954	6.18227	6.30563	5.98836	5.29877	6.19276
XM_021062873	6.55866	5.8219	5.882	5.44981	5.53027	5.45319	6.17909	5.91004	5.79453	5.38046	6.01978	5.97571
XM_003130163	4.51216	4.91819	4.94333	5.03626	5.33077	3.89686	4.71067	4.38122	4.0428	3.93876	4.12409	4.14716
XM_013985675	4.81905	5.68638	4.83986	4.2118	4.61895	5.08801	4.65844	4.38122	4.64863	4.36638	4.69855	5.36592
XM_021062815	5.15239	5.06923	5.6442	4.99379	5.26787	6.36484	6.44146	4.68603	5.41712	5.63083	5.75187	4.82264
XM_021078727	7.26967	7.09618	6.78382	7.50596	6.70083	7.60122	6.94473	7.64492	7.15671	7.23282	6.84403	6.61646
XM_005661593	6.84103	7.27706	7.47102	6.92054	7.14061	6.61336	6.52706	7.33362	6.87298	7.37715	6.60026	6.38104
XM_021092294	4.71067	4.91819	4.7549	5.30012	5.50014	4.54277	4.44118	5.15239	5.55133	5.13123	4.54894	5.29877
XM_003122803	8.44174	7.80479	7.52981	8.46736	7.92436	8.1783	8.23049	8.34341	7.72381	7.67132	8.44697	8.58393
XM_003124525	10.979	9.21699	10.0334	9.06145	9.50869	9.60747	10.4534	9.59628	10.214	9.51079	9.71809	9.92214
XM_021068739	6.82842	8.41707	7.07139	7.36604	7.95997	8.10795	8.65521	8.77923	8.08466	7.3917	8.04025	8.31729
XM_013981642	8.61287	8.15195	8.79026	8.42659	8.80898	8.8276	8.86028	8.38506	8.93155	8.00895	8.52918	8.97993
XM_013979241	8.88904	10.0996	10.0244	10.4628	9.63073	10.6831	8.62329	9.87321	10.4762	10.863	10.5548	10.422
NM_001243448	11.2271	10.8692	10.7066	11.9074	11.0501	10.4236	10.3937	10.7178	10.6415	10.8799	11.1618	10.4794
XM_003354910	5.68362	5.8219	6.07963	6.22478	5.7329	6.26894	6.24574	6.18227	5.36592	5.19068	5.72249	6.10774
XM_021064508	8.99045	8.19737	8.40363	7.6468	7.15568	8.36379	8.37991	7.38904	7.81008	8.67012	7.58164	8.60118
XM_013991042	6.14554	6.97421	6.87173	7.73091	6.39045	6.55674	6.14038	7.37837	6.69561	6.26053	5.99532	6.73419
XM_021079664	7.37837	7.94463	7.98632	8.58125	8.68305	9.73198	9.51646	9.77529	8.17073	8.14592	8.20383	8.49138
NM_001243488	6.09836	5.16612	5.16888	5.37673	5.37673	5.23836	5.6552	4.88011	5.882	4.92988	5.87838	5.93271
XM_021079892	5.5554	5.02868	4.83986	4.6545	5.48023	5.02415	4.81905	5.3743	4.82264	4.74577	5.15906	4.61487
NM_001244536	6.71023	7.21494	7.14906	6.61111	7.20525	6.06715	7.01804	7.03921	6.46569	6.81077	6.81399	6.34393
XM_005671630	7.28592	6.28223	6.60282	6.28223	7.02406	5.69099	6.26393	6.83917	6.63031	7.15671	6.84403	6.06715
XM_005656932	9.03611	10.7698	10.4684	11.1663	10.0216	10.2416	9.13997	10.4614	9.86741	10.0141	9.88477	10.591
XM_001925003	4.51216	5.20526	4.64863	5.08801	4.39246	4.72695	4.76528	5.0988	5.02868	4.99379	4.94333	5.15239
XM_021069353	7.13269	6.99404	6.49613	5.65342	6.39045	5.93354	6.49462	6.1289	6.09538	6.12124	5.90645	5.97571
XM_005671052	7.9424	8.43512	8.56125	8.39185	8.68667	9.80865	9.71297	10.232	9.33084	8.70998	9.56931	8.83139
XM_021086460	7.35685	7.2997	7.09144	7.5606	8.33081	7.7994	7.27571	7.39883	8.26682	7.75215	7.94493	7.65933
XM_005670996	7.06666	7.18431	7.10922	7.02406	7.4568	6.93279	6.55674	6.6314	6.82942	7.19655	7.31461	7.38252
NM_001135965	8.87021	8.65449	9.22228	8.91631	8.40539	9.35689	9.0415	8.98025	9.42314	8.619	8.84586	9.35123
XM_005666793	4.99237	4.82634	5.30876	4.37075	5.26787	4.09002	4.60901	4.7549	4.50891	4.19296	4.38122	4.44118
NM_001163997	14.1124	13.4715	14.1723	13.8395	13.9226	14.3132	13.868	14.5067	14.8092	14.6854	15.004	14.0133
NM_001011507	12.1752	11.5542	12.4169	12.2124	12.7611	12.3471	13.4502	13.1976	12.3033	11.9753	11.8647	12.2566
XM_021081511	6.76126	6.86429	7.36046	8.11333	6.38104	7.2997	7.4958	5.91004	7.41335	7.38512	6.93614	7.13651
NM_213950	13.3984	13.5071	14.1408	14.4741	14.1006	13.9703	13.1573	12.786	13.4808	13.7087	13.2098	13.6098
XM_021098839	9.41369	9.95338	8.95292	9.95946	9.87321	8.77406	9.16847	9.05295	9.07219	9.77368	9.00098	8.68402
XM_021084348	5.19068	4.99379	5.16888	5.22961	5.79795	4.72695	5.06923	4.45977	5.41712	4.92988	5.05879	4.82264
XM_003126567	6.16366	5.68638	5.53499	5.75187	6.49298	5.8219	6.39969	4.7549	5.70095	6.50547	5.42382	6.06715
XM_001925784	9.39919	10.0611	9.96129	8.69768	8.51135	8.84614	8.93155	8.8092	9.56009	9.42868	8.95552	9.51226
XM_021067257	4.20404	4.49916	4.0428	3.82562	4.2875	4.48546	3.88278	3.80385	4.25932	4.85382	4.02416	4.54894
XM_013985749	4.85731	4.69418	4.18762	4.53429	4.11579	4.86469	4.03033	4.82264	4.57733	3.72076	4.29284	3.61346
XM_013983787	4.55276	4.28278	4.18762	4.2118	4.69855	5.12076	4.60901	4.02416	4.16058	4.19296	4.82264	4.30792
NM_213897	7.74672	8.13365	8.52918	8.09752	8.25739	8.37128	7.9132	8.83129	8.02286	8.42064	8.05304	8.53412
NM_214039	8.24279	9.70889	8.14348	9.44825	8.62501	8.99694	8.54344	8.57363	9.29658	9.28641	9.12613	9.1709
NM_001174132	7.00594	7.07717	7.41127	7.31461	6.75858	6.90834	6.49462	6.20809	6.98475	6.77484	7.47327	6.77573
XM_003357729	8.16161	8.02861	7.78535	7.70882	9.33069	8.57286	9.26274	9.10381	8.88212	8.54555	8.69097	8.85453
NM_001244740	7.03451	7.11296	6.68558	6.14934	9.31835	8.05418	9.37407	8.47872	7.55638	6.96009	7.10743	7.79238
XM_021072186	9.3851	5.92876	5.882	6.18865	6.58675	8.05418	6.79284	6.0484	6.74674	7.54517	7.60672	7.57124
XM_003124280	11.7985	11.1901	12.2872	10.9897	10.349	9.66981	10.9415	11.4975	10.6831	9.76799	10.0113	10.1367
XM_013988268	5.5554	5.38773	6.52176	5.65342	10.2945	10.782	11.4945	10.5671	10.2844	10.4755	10.2624	9.77679
NM_001204765	5.91167	5.33077	6.46839	5.78459	5.59615	5.90316	5.79795	5.0988	5.96313	5.65342	5.90645	5.76776
XM_021077978	8.09734	7.79837	8.62303	7.51631	8.73879	7.53061	8.35942	8.16784	7.72955	7.69307	8.57921	8.52075
NM_001130531	6.01978	5.33077	5.0988	5.33342	5.15906	6.32915	5.51967	6.07744	5.14161	5.80785	5.25797	5.68816
NM_001244833	10.7804	10.8556	9.785	11.2548	9.57728	10.0937	9.56795	9.89543	10.2734	10.0455	10.7406	10.1587
XM_003357641	9.59546	8.28026	8.16161	9.72641	8.67167	7.70433	6.9563	8.8001	8.5691	8.1291	8.48554	8.4972
NM_214400	4.99237	4.78195	5.30876	4.76898	4.76898	5.08801	4.99379	5.04339	4.16058	4.55276	5.21368	4.76898
NM_001123074	6.89671	7.0122	7.42402	6.9725	6.49298	5.90316	6.4796	7.23282	7.01163	6.0852	6.42211	6.55674
XM_021081158	5.58667	5.88109	5.74181	5.33342	5.53027	5.30506	4.94333	5.15239	5.19068	4.99379	5.96313	5.81457
NM_001097508	4.94333	4.78195	4.94333	4.5964	4.76898	4.86469	4.99379	5.23836	4.50891	4.31059	4.38122	4.44118
NM_214317	7.72261	6.57651	7.42402	6.52176	7.26094	6.56797	7.14527	6.7887	6.87298	7.08727	6.52176	6.49462
XM_021098299	6.61169	6.74475	7.14906	6.10279	6.15093	5.33077	6.55674	6.35825	6.63031	6.47068	6.58078	6.10774
XM_005671650	8.96686	8.56724	8.31022	7.76956	7.82797	7.48978	7.54417	6.971	7.9605	7.83368	7.97404	8.07027
XM_021073990	6.46569	5.8219	5.69099	5.90316	6.22022	6.4404	5.36592	5.19338	6.1196	5.84334	6.52176	6.26053
NM_214387	6.73419	7.06812	6.91303	5.98342	6.44146	6.87298	5.84582	6.95917	6.1196	6.92054	6.17228	6.84496
XM_021097682	5.47326	4.78195	5.92876	5.75187	8.49524	6.67452	9.45532	8.09047	7.18967	7.22382	7.16365	7.02192
XM_003135473	7.50085	6.6282	6.83072	6.787	6.69419	7.04888	7.40637	6.70456	7.21494	6.98989	7.17318	6.52706
XM_003483092	5.44529	5.79631	5.79189	5.37673	5.42382	5.15757	5.20233	4.45977	5.28564	4.52501	4.62302	5.48903
XM_021083157	5.4989	5.23836	5.69099	5.08801	4.82264	5.27064	5.58275	5.49766	6.14385	6.21597	6.40337	5.79189
NM_214310	5.75396	5.68638	5.79189	4.88369	5.2175	4.63629	5.6552	5.28564	5.882	5.73566	5.75187	5.99999
XM_003133345	8.08156	7.91614	7.50121	8.30718	7.31461	8.05036	7.4958	7.35685	7.34656	8.13303	7.25553	8.11315
XM_001927440	11.0311	10.4694	10.4347	10.8077	10.9354	11.4945	10.9982	11.3907	11.2805	10.9963	10.2779	11.1529
NM_001244531	8.95692	9.89489	9.87961	10.9269	9.69636	9.70966	8.78613	10.1556	10.0176	9.62367	9.8607	9.73642
NM_214408	10.3134	10.6257	10.8045	10.7343	10.8118	11.2242	10.1468	10.4526	11.4825	11.5157	11.2025	10.6327
XM_005657371	8.57241	9.5281	9.15482	9.40878	9.56362	8.79946	9.80098	8.81755	8.3994	9.46778	9.42349	9.30598
XM_001928657	5.98057	6.1289	7.24056	7.14393	6.99997	6.52866	5.98906	6.98517	6.52282	6.10279	5.78835	5.882
NM_001243917	9.67608	9.13616	8.35032	8.8982	8.62501	7.90654	8.59891	8.78339	8.96365	8.41634	9.04744	8.234
XM_021086258	7.45441	7.51283	7.97694	7.70882	7.85091	7.85533	8.46881	8.09752	7.57474	7.50649	8.31385	8.4127
XM_021082581	9.23159	9.52392	9.45475	9.08794	9.8607	9.5855	10.265	10.032	8.62143	9.51263	9.62046	9.4513
XM_021084197	6.42211	5.38773	5.6442	5.98342	6.2853	6.20737	6.88438	6.02267	6.30563	6.03296	6.67452	5.60619
NM_001206430	5.78293	5.98511	5.84241	6.95917	6.06537	6.49298	5.60045	6.91893	6.74674	6.16523	6.42211	5.93271
XM_005660984	10.3392	10.9354	10.521	10.8516	10.2314	10.329	9.85722	10.2507	10.5584	9.80767	9.77269	9.88278
XM_021097132	8.23049	8.17339	7.26008	7.24471	7.49108	6.83072	7.81008	7.32286	7.44226	7.37715	7.88355	6.96361
NM_214388	5.80297	5.29877	5.23836	6.2618	6.31485	5.84427	5.36592	5.64328	6.38104	5.58275	5.90645	6.31204
NM_001112683	6.18032	5.77829	5.92876	5.62364	6.03071	6.14934	6.71023	6.33875	6.59724	6.05164	6.4642	6.06715
NM_001098598	14.8662	14.4463	14.5692	15.066	14.5287	13.567	13.9598	14.2425	15.2051	15.004	14.5067	15.1029
XM_021090975	10.0765	9.00032	9.3099	9.54213	9.73198	9.0152	9.17514	8.90858	9.63822	8.82816	9.79788	9.48334
NM_001048072	12.3355	12.6049	12.8387	12.3591	11.4447	11.3728	10.7631	10.8968	12.0628	12.4867	12.1494	11.9336
NM_001145221	7.89523	8.47606	8.82188	8.45656	8.41897	8.15157	7.76231	7.77722	7.88442	8.78881	7.76956	8.43308
NM_214048	13.697	13.6644	13.6872	13.6352	11.3756	11.736	12.4169	12.353	13.6174	13.7849	13.8842	13.6252
XM_021085548	9.82624	9.84592	9.03682	9.97034	9.54267	8.60611	9.69771	8.99217	9.51188	8.49153	9.0504	8.86158
XM_003125846	9.7939	9.45248	10.5971	9.13099	10.6874	10.3296	11.5294	10.4205	10.4881	10.3312	10.4769	10.5242
NM_001244240	12.1383	12.5765	11.7902	12.025	12.2823	12.0783	11.2389	12.2516	12.2473	12.2823	12.9401	13.0199
XM_021080129	5.25797	4.32003	4.18762	5.22961	4.48253	4.72695	4.85731	4.61487	5.14161	5.33077	5.21368	5.22961
XM_021097088	5.84856	5.48023	5.79189	6.10279	6.55351	6.0967	5.63083	6.1289	6.61336	6.62327	6.38104	5.66186
XM_021091659	6.44874	7.42402	7.07139	7.85005	6.82754	7.20123	6.89352	7.99994	7.12288	7.32845	7.11912	6.27888
XM_013982100	10.0528	10.1969	9.10412	9.926	10.2041	10.6857	10.6885	9.99568	10.5301	9.96193	9.91378	10.7241
XM_005656628	6.42211	6.46569	6.68558	6.66826	6.98374	6.32915	6.55674	6.67135	6.94473	6.49462	7.18665	6.91893
NM_001185142	13.265	12.9278	12.3423	13.0431	12.824	13.0103	12.6979	13.0734	12.3948	12.9604	12.8858	13.2943
NM_213915	9.22938	8.33684	9.45475	8.67334	9.00893	8.75597	8.90992	8.67376	9.2741	8.81649	9.26798	8.43605
NM_001004042	6.89671	7.04075	6.35443	7.09547	7.39883	6.89832	7.90835	8.14244	7.14707	6.88438	6.84403	6.39625
XM_003483379	7.81606	8.03431	7.34497	8.52046	8.46569	9.54413	9.45968	9.05295	8.0977	8.67843	8.53512	8.90052
XM_003126593	11.7631	12.2046	12.8323	11.5196	11.7115	10.5198	9.98495	11.5062	11.5573	11.994	11.9999	11.4222
NM_001097486	14.8958	15.1308	15.7594	14.3628	13.6352	14.4272	12.824	14.4741	15.2555	14.3919	14.4741	14.3764
NM_001012613	8.96365	10.3838	9.38362	9.90194	8.95021	9.36657	9.3048	9.98362	9.61127	8.97529	9.58524	8.96803
XM_021101883	10.7963	11.2805	10.6415	11.4314	10.6501	9.95868	9.72497	10.4163	10.8991	10.9386	11.3151	10.4942
XM_021087327	8.7147	8.59514	8.50606	9.45039	8.30683	8.47828	9.40932	8.74712	8.90992	9.23527	9.18109	8.78726
XM_021086996	4.71067	4.94623	5.53499	5.37673	5.15906	3.96217	3.96217	4.12409	4.94036	4.19296	4.69855	4.72346
XM_003127290	4.85731	5.20526	5.53499	5.26787	4.99691	5.49564	5.02868	5.28564	5.55133	5.60619	5.65431	4.82264
NM_001243556	10.8516	10.2758	10.7156	11.024	10.0988	10.4726	9.54126	9.53558	10.9248	10.85	10.6226	10.946
XM_021092209	8.50936	7.97656	8.2045	7.77632	8.10082	7.10743	7.53706	7.5105	7.61954	7.61634	7.89638	8.11738
NM_214090	5.19068	4.94623	5.23836	5.41921	5.18778	5.21368	4.85731	4.68603	5.52287	4.85382	5.05879	5.02868
XM_003135475	8.55661	7.97122	8.24032	6.81757	7.76734	7.61376	6.86126	7.65222	8.09064	7.70286	7.96624	7.80392
NM_001285971	6.96086	6.96086	7.27633	7.20256	7.49108	8.60434	7.58108	7.02493	7.45366	7.09465	7.09547	6.99362
XM_013985060	5.64023	5.33077	5.23836	5.81457	5.29877	4.76898	5.49141	5.91004	5.28564	5.27064	5.72249	5.63083
XM_005673044	6.29601	5.38773	6.32067	5.72249	5.29877	5.55133	5.91004	6.25914	5.36592	5.48903	5.68816	5.54491
NM_001204900	5.95689	5.23836	5.16888	5.93271	5.89561	5.76	5.97034	4.94333	5.08801	5.77093	5.25797	5.26417
XM_003128450	4.89819	4.54894	4.54894	4.14716	4.17446	4.72695	4.65844	4.7549	3.69097	4.69855	4.82264	4.08416
XM_021079176	12.7611	12.9928	12.6821	11.8564	10.3296	8.01527	9.20216	9.82478	10.7909	10.5129	11.3125	11.2144
XM_013989124	9.28127	10.2611	9.121	9.8757	9.84195	10.5221	9.97322	9.41369	10.5959	9.84645	10.3466	9.77099
XM_021087656	8.74869	9.07178	8.196	8.90052	8.85646	8.16078	7.77202	8.35382	8.89927	8.81203	8.70216	8.53777
NM_001099936	10.6784	11.7439	10.7361	11.4447	10.5986	10.422	9.42428	10.6508	11.0551	11.3475	10.6415	11.146
NM_001097505	8.25984	7.79837	8.01582	8.16314	7.99443	7.9937	7.67612	7.45366	8.95552	8.00895	8.05304	8.66912
XM_021067745	10.0863	9.41322	9.6713	9.48554	9.59509	9.2902	9.29728	8.80488	9.12404	9.92908	10.2041	9.68055
NM_001244286	5.38434	4.49916	4.54894	5.33342	6.0484	6.01452	6.87298	4.7549	5.8219	6.18032	5.68816	6.24379
NM_001244215	8.58125	7.20123	7.14906	7.18967	10.2723	9.49723	9.34313	9.59338	9.21148	9.73546	9.60819	9.26308
NM_001005726	11.8647	12.5278	11.7708	12.3155	13.8259	13.9332	14.3132	14.0735	13.3896	13.265	12.588	12.5144
NM_001194980	6.05531	5.06923	4.94333	5.72249	5.84241	5.87838	5.51967	4.7549	5.28564	5.87838	5.54491	5.15239
XM_003125163	12.1542	12.5007	12.5819	12.7392	11.994	12.2766	11.5767	11.89	11.7222	12.4251	12.1431	12.6259
NM_001244209	10.2441	9.0323	10.9544	9.82572	9.88278	9.1725	9.88477	9.40903	10.0524	10.1766	10.1577	9.31194
NM_001174133	11.0336	11.2209	12.2124	10.5737	9.5917	8.92742	9.87917	9.3099	9.65161	9.73722	9.99047	10.4972
XM_003360781	7.87072	7.0027	7.24056	6.84496	7.26668	6.79988	7.56894	7.18431	6.95917	7.11428	7.26668	7.15568
XM_003484023	5.44529	5.96313	5.6442	5.78459	6.10774	6.20737	5.89224	5.28564	5.93691	6.22787	6.33875	5.45319
NM_001244893	6.04203	6.52053	6.68558	6.6561	6.91893	7.83259	6.08172	6.59824	6.64728	6.87298	6.33875	7.04216
NM_001348784	10.2554	10.1686	10.4395	9.64348	10.5468	9.41862	11.2471	10.4024	10.419	9.82931	9.93699	10.142
XM_003129679	8.5307	7.12288	7.88607	7.85005	7.52675	7.70433	8.16946	7.80142	7.22712	7.29593	7.67903	7.57124
NM_001097455	11.8141	11.4476	11.715	11.072	11.7708	12.5395	13.5977	13.058	11.9553	11.5895	12.1198	11.3385
NM_001008688	4.76528	4.32003	4.0428	4.4454	4.2875	4.44118	3.88278	4.12409	4.76528	4.02416	4.62302	4.08416
XM_005657720	8.59221	8.19423	8.33668	8.70551	8.17126	7.83259	7.95096	7.26535	8.50041	9.0415	9.02054	8.04808
XM_021073322	8.69823	7.88834	5.79189	8.23715	9.78013	10.0957	8.43153	7.25428	9.5218	9.72899	9.46474	8.88699
NM_001348935	5.44529	6.07963	6.63031	5.12802	6.20211	5.73814	5.4263	5.23836	5.49022	6.31804	5.62364	5.51733
NM_001315746	7.99675	8.02417	7.26008	9.03569	8.13382	7.81794	7.77837	8.36666	7.06267	7.28268	7.22056	7.85441
NM_213827	7.42402	7.21494	6.65757	6.84496	5.93271	7.00381	6.22668	6.44146	7.28977	7.23981	7.31461	6.42422
XM_021066506	6.24119	5.77829	5.79189	6.98517	5.84241	6.31663	6.4521	5.77649	6.02267	5.84334	6.38104	6.32915
XM_005653265	6.90834	7.20123	7.39372	6.74392	7.25428	6.94006	6.31663	6.18227	7.61117	7.73433	6.89352	7.41305
XM_003124740	7.677	6.94239	7.7966	7.18967	7.34772	6.04679	6.55674	6.31663	6.8894	7.63411	6.97619	7.72934
XM_003129100	8.13914	8.57921	7.26008	8.68567	8.8404	9.42018	9.55074	9.47458	9.06145	8.38535	8.34445	9.21441
NM_001170520	11.0704	11.4161	10.6275	11.7439	10.6885	10.7279	9.76799	10.4359	11.1925	11.3048	10.54	10.8263
NM_001278779	11.3756	11.9753	11.4858	12.5998	11.0434	11.3504	10.8045	10.9522	11.1417	10.8118	10.9897	11.6744
NM_001170522	10.6169	11.6233	10.6928	11.2888	11.0906	11.2836	10.6327	10.0723	10.8263	10.4242	11.4476	10.504
NM_001287410	4.61487	4.20404	4.83986	4.14716	3.80866	4.44118	5.0988	4.12409	5.14161	4.92988	4.29284	4.94623
NM_001244155	5.32328	5.27064	4.94333	5.95689	5.66186	5.55133	5.46053	6.27793	5.66186	5.93271	5.15906	4.99379
NM_001243883	7.69117	7.41551	7.43884	8.19003	8.18394	9.23876	7.25586	7.43633	8.33714	7.81008	7.72261	8.66039
XM_001929190	13.5071	13.2349	12.6732	13.1976	13.5456	12.8137	13.6252	13.1287	13.4715	12.824	12.5944	13.0894
XM_005663878	12.5144	11.4945	12.1383	11.1367	12.6611	12.41	12.0578	11.9683	12.6187	12.2242	12.6322	12.2766
NM_214006	11.5037	10.8591	11.7803	10.0812	11.146	11.2118	11.072	10.6313	11.2516	10.9101	11.1754	11.0479
XM_021096205	4.13618	3.89686	4.0428	4.14716	3.88278	5.12076	3.69097	3.89686	3.93876	4.82264	3.89686	4.01549
NM_001044621	7.32982	7.23007	7.94598	7.62092	7.59933	6.81946	6.94473	6.68627	7.82614	7.11428	7.12942	7.43056
XM_013977858	9.96193	8.70346	8.99755	8.50587	8.8294	9.39919	9.54126	8.56251	9.08498	9.5016	9.99258	9.76886
XM_021086479	5.78293	6.31402	5.74181	6.05605	5.6442	5.33077	6.31663	4.88011	5.59311	5.15906	5.34496	6.10774
NM_001278769	5.4989	5.27064	4.64863	4.71965	4.76898	4.89819	5.0988	5.04339	4.70685	4.92988	4.54894	5.51733
XM_003127015	6.27793	6.29601	6.29111	6.6282	6.56426	6.55674	6.28223	5.64328	5.63462	6.26053	6.67452	6.60026
XM_005663091	10.6967	9.09824	10.0843	9.6925	11.3385	11.925	12.0783	12.1148	11.1731	11.233	11.1185	10.3554
XM_021077378	8.93688	9.22694	8.82816	9.64619	8.8497	8.86999	8.72763	8.88441	8.80392	8.60611	9.62807	8.69823
XM_003123777	5.53384	6.2618	6.32067	6.29782	6.03071	6.76441	5.84582	6.55866	6.52282	5.84334	5.96313	5.81457
NM_001004043	12.9019	13.2228	13.8259	13.2228	13.0734	13.1473	13.567	13.9846	13.9703	13.2849	13.6872	13.9096
XM_005656299	5.02868	5.0988	4.31059	4.88369	4.99691	5.97338	4.37075	4.68603	4.70685	5.38046	4.94333	4.76898
XM_005667481	6.52053	5.865	5.96313	6.66826	6.16729	5.45319	5.68362	4.94333	5.93691	6.10279	5.62364	5.54491
NM_001206360	9.45701	8.55222	8.22114	9.06145	9.35583	9.0152	8.86835	8.85715	8.93155	8.94025	8.70632	9.26759
NM_001164005	8.05509	7.87645	8.63668	7.90591	8.5285	7.2997	8.12839	7.59933	8.69563	7.76956	8.46661	8.54254
NM_214081	5.4989	5.29877	4.7549	5.18094	5.48023	4.89819	5.49141	4.94333	4.64863	5.67773	4.94333	5.36592
NM_001001540	11.965	9.3528	10.5062	8.57337	11.3808	11.0151	12.7611	11.0028	10.9644	10.6748	11.1589	11.5329
NM_214070	6.79856	7.14822	7.71374	6.61111	6.72179	6.83072	7.18823	6.23127	7.50989	6.87298	6.56307	7.18823
XM_005656107	7.10422	6.31402	6.44146	6.83072	6.1234	6.24379	6.98159	6.27793	6.35825	6.38104	6.50445	7.13651
XM_005661379	7.59417	7.17356	7.8659	7.43884	8.56112	7.62924	8.33081	7.85625	8.04202	7.53133	8.06465	8.1489
NM_001001532	8.9585	8.99137	8.77016	7.59577	7.59361	7.36604	6.72572	7.77722	8.15597	8.45374	8.66528	8.99009
XM_003133759	4.85731	4.13618	4.64863	4.53429	6.7847	5.97338	7.10782	6.1289	5.19068	5.13123	5.15906	5.36592
XM_003353959	9.91057	8.96935	9.07341	8.4031	9.0942	9.20277	9.7023	9.52167	9.98281	9.86313	9.37293	9.22645
XM_001929372	5.99999	6.53161	5.84241	6.54312	6.15093	6.38104	6.26393	5.54491	6.07026	6.22787	6.58078	5.81457
XM_013983710	7.33814	6.22931	7.26008	7.10782	6.72179	6.98517	6.49462	5.70821	6.90284	6.87298	6.29027	6.95484
XM_021075272	4.94333	3.89686	4.0428	4.29796	4.69855	4.14716	4.54894	4.31059	3.80866	3.87833	4.02416	4.14716
XM_021075271	4.4454	4.49916	3.88278	4.0428	4.4454	3.89686	4.31513	5.49766	4.70685	4.41595	4.54894	4.91819
XM_003121273	5.47326	5.58481	5.74181	4.5964	5.45319	5.62364	6.33254	4.82264	5.23836	5.63083	4.99691	5.45319
XM_003356334	7.55287	6.49462	7.39372	6.87298	6.56426	6.34327	6.92326	6.61336	6.55771	6.0852	6.24379	7.02192
XM_021067153	5.15239	5.23836	5.16888	4.6545	4.88369	4.5964	4.60901	4.82264	4.76528	5.02868	5.21368	4.87009
NM_001243655	5.42169	5.51321	5.23836	5.08801	4.35124	4.68603	4.71067	5.46053	4.64863	5.29877	5.05879	4.54894
XM_005666147	9.85076	11.394	10.9344	11.565	11.0858	10.8927	9.58576	10.131	11.1219	10.4912	10.2962	10.2203
NM_001190221	12.9278	13.0734	13.6454	13.3095	13.167	13.1573	12.1241	13.2564	12.9928	12.7611	12.7057	13.8157
NM_001097474	10.4672	11.2914	10.9716	11.5127	11.0551	11.715	10.9644	11.7254	10.4672	11.394	11.0028	10.3792
XM_003122583	14.1723	14.0879	14.1124	13.3984	12.9278	12.1598	12.3713	12.1708	13.5456	13.7955	14.0879	13.3013
NM_001097500	8.62143	7.26967	7.87597	7.62092	7.35533	6.70897	7.92176	7.39883	7.3257	8.35412	7.31461	7.19842
XM_003131786	8.17402	7.39634	7.81794	7.85005	9.1884	9.72134	9.40692	9.22107	8.84496	9.17514	8.6213	9.121
NM_001243844	5.02868	6.18032	5.0988	6.05605	4.4454	4.86469	4.4796	4.94333	4.82264	5.48903	4.94333	5.45319
NM_001164509	5.02868	5.865	6.00291	5.68816	5.33077	4.82264	4.85731	5.61005	5.33077	5.29877	5.05879	5.07657
XM_021086359	6.57437	6.71023	6.57651	7.0828	6.58675	7.38512	6.55674	7.22176	6.50547	6.55294	7.59933	7.43056
NM_001144110	8.34012	6.97421	7.57072	7.52715	6.81586	6.4796	6.9678	7.36604	6.78159	7.10626	7.46517	7.61445
XM_021081650	13.5298	13.4261	12.7611	14.1124	12.6673	11.5098	11.2704	11.8859	12.3879	11.8942	12.1542	12.9019
XM_003132994	9.13056	9.62777	8.97922	9.92054	9.71809	10.0378	9.51079	9.50909	10.0769	9.26924	9.7377	9.23325
NM_001004029	4.99237	4.13618	4.54894	4.88369	4.17446	5.12076	4.54894	3.89686	4.0428	4.19296	4.82264	4.44118
XM_005671452	5.47326	4.91819	4.83986	4.94036	7.21151	5.38773	4.89819	5.70821	4.94036	4.76898	4.82264	5.42382
XM_003357676	10.2531	9.07934	8.97381	9.30811	8.45794	8.6904	8.63167	8.42183	8.46198	8.83883	9.5488	8.79934
XM_003481768	5.91167	5.96313	6.29111	5.48682	5.55133	6.51937	5.60045	5.19338	5.99532	6.16523	6.01978	6.72179
NM_001097496	11.54	11.4975	11.7182	12.1922	13.058	13.4412	13.7741	13.0806	12.2625	12.7392	12.1708	12.4737
XM_001926764	7.18541	6.82245	7.91614	7.47653	7.85533	7.06666	6.73419	7.62475	6.55771	7.70906	7.50158	7.6223
NM_213929	10.0038	10.583	10.5301	9.72325	10.419	9.5281	10.2666	9.66392	9.44929	10.3712	9.96076	10.2412
XM_005663466	6.55866	6.73419	7.73769	6.80362	6.7847	6.94006	7.60911	7.19876	7.3257	7.23282	7.27735	7.68834
NM_214267	11.0127	10.5259	11.0311	10.782	11.9799	12.4867	12.1148	12.9278	11.4447	11.4447	11.3532	11.7475
NM_001129970	5.32328	7.36483	6.91303	7.38279	6.80684	7.12212	6.42422	6.72614	6.4427	7.3245	6.50445	7.0308
NM_214428	6.81667	6.21597	6.60282	6.32123	6.27196	6.11426	6.61646	6.94473	6.02267	6.12124	6.93614	6.61646
NM_214429	4.32003	3.89686	4.0428	4.0428	4.03592	4.86469	4.71067	5.15239	4.44118	4.24099	4.76528	4.36638
NM_001315792	6.01978	6.16366	6.52176	5.55133	5.85281	5.45319	7.12664	5.67773	6.23977	5.63083	6.07436	5.58275
NM_214417	6.74674	6.52053	6.29111	6.29782	6.60457	5.23836	6.20954	6.23127	6.09538	5.77093	5.8219	5.68816
NM_214423	4.32003	4.87009	5.0988	4.82264	5.91004	4.76898	7.60122	7.22176	4.0428	4.61487	4.82264	5.07657
XM_003128017	7.55287	6.8315	7.26008	6.64126	6.32915	6.85396	6.88438	6.68627	7.10954	7.5131	7.07139	7.26306
XM_005665885	9.5917	9.68293	10.1005	9.14778	9.69895	9.46979	10.419	10.2658	9.30118	9.80173	10.0287	10.1785
NM_214119	10.3118	10.9544	11.146	11.107	10.9644	10.1808	9.28383	10.0162	10.7469	10.7178	10.645	9.89144
NM_001044599	7.50649	7.473	7.91614	6.29782	10.139	10.071	10.2326	9.83193	10.032	9.07431	9.58524	10.1622
XM_005674378	8.06299	6.52053	7.83951	6.71364	6.62641	7.15048	8.08466	7.13269	7.73769	6.67684	6.76207	7.78759
NM_214188	9.79887	10.7739	10.0189	10.2839	11.1731	10.6241	10.4635	10.0617	10.3497	10.4986	10.5571	10.4769
NM_001252212	9.32348	10.5703	9.65265	10.8281	9.26573	9.82997	8.31824	9.8607	10.1822	9.90127	9.84822	10.3576
XM_021063778	10.008	10.5688	10.1294	11.419	11.472	10.045	10.246	10.1515	10.5505	10.844	10.2247	10.9225
NM_001244121	8.70227	8.05325	8.68689	8.14279	9.60913	9.19207	9.65337	9.23113	9.22829	9.43096	8.57921	9.67362
XM_003133776	4.55276	5.0988	4.54894	4.4454	5.29877	4.76898	5.4263	4.61487	5.45319	5.36055	4.69855	5.10551
NM_001001627	5.80297	4.91819	5.53499	5.48682	5.02868	6.24379	6.06715	5.91004	6.38104	6.03296	6.33875	6.06715
NM_214062	5.15239	6.93279	6.60282	7.23443	6.75858	6.50547	5.68362	6.15524	6.21728	7.00709	6.2222	6.01978
XM_013988565	5.47326	5.48023	5.79189	5.44981	5.15906	4.63629	5.33077	5.19338	5.08801	5.22427	4.82264	5.33077
XM_021067144	5.44529	5.16612	5.02868	4.88369	4.93337	5.62364	5.4263	4.94333	5.41712	5.67773	5.50014	5.1864
XM_021067535	6.31485	6.6282	7.02493	6.81757	6.0484	6.04679	6.44146	6.7887	6.4427	5.97034	6.48108	6.29601
XM_003480887	8.84549	8.30749	8.1788	8.28403	9.03753	9.2194	8.2127	8.6213	8.85667	8.68086	9.27614	9.13296
XM_003129927	8.48649	7.96653	7.07139	8.08633	7.50085	7.69334	7.90388	7.98356	8.2301	7.86872	7.77857	7.18294
XM_001927253	8.39139	8.87577	9.27064	9.58576	8.8055	9.57362	9.22978	8.75656	9.39947	9.44021	9.14107	9.08786
XM_003356392	4.4454	4.28278	4.83986	4.5964	4.2223	3.96217	5.5472	4.7549	4.57733	4.13618	4.69855	5.02868
XM_021093030	4.61487	4.4454	4.64863	4.37075	3.88278	3.80866	3.96217	4.02416	4.16058	3.93876	3.6405	4.61487
XM_021085016	8.04972	8.44551	8.42591	7.58685	8.02647	8.15157	7.9319	7.89683	8.23609	8.54555	7.57098	8.4127
XM_003354942	7.50085	8.18851	8.32807	7.57911	7.37837	7.07407	6.93522	6.39625	6.99952	6.8927	7.59933	7.6822
XM_021077692	10.2221	10.1034	9.14088	8.93155	8.57781	9.04736	9.43643	7.89683	8.50041	9.55375	8.66528	8.59771
NM_001044613	10.5866	10.8777	10.0147	10.1523	9.84324	9.87961	9.91994	8.94792	9.61127	9.49973	9.87626	10.419
XM_021090128	12.4438	11.8262	12.4438	11.5062	11.3784	12.0348	13.0431	12.3713	11.9857	12.3155	12.569	12.7223
XM_021096940	6.82842	6.97421	7.34497	6.90834	5.93271	6.76441	6.20954	6.74086	7.01163	7.03136	6.58078	6.77573
NM_001258381	5.95689	6.81077	6.83072	5.95689	6.34393	6.89832	6.10279	5.61005	6.42264	6.75589	6.48108	6.85602
XM_003354002	12.6821	13.9096	13.3013	13.8965	12.7751	12.588	12.2625	12.3471	13.5553	13.4896	12.8937	13.3095
XM_003123974	4.85731	5.13123	5.23836	4.76898	4.93337	4.54277	4.44118	5.28564	4.8819	4.24099	5.21368	4.66825
XM_003126869	5.99999	6.953	6.44146	7.52715	6.26053	6.69735	7.07139	7.22176	6.67684	7.15671	7.09547	7.14775
XM_003129314	5.36055	5.865	5.53499	5.95689	5.45319	6.19276	6.33254	5.64328	5.52287	5.0988	5.29877	5.70996
NM_001244225	10.3206	9.82997	10.6508	9.42314	9.76667	9.5257	10.3193	9.97623	10.4087	9.49658	9.48289	10.3668
NM_214109	4.94333	4.69418	5.59004	4.6545	5.29877	5.69099	6.24574	5.04339	4.82264	5.02868	4.88369	5.1864
XM_013990888	8.35551	8.34607	8.7777	8.52046	9.45807	8.79055	8.06012	8.90434	9.07219	8.56493	7.99517	9.1267
XM_003357396	7.26164	6.52053	6.89069	7.0828	7.08083	6.77945	7.19911	6.4642	6.42264	6.36182	6.52176	6.6314
XM_021080758	9.98085	9.15288	8.31932	9.38787	9.15739	10.2181	9.93215	10.142	9.5575	9.63471	9.43257	9.74451
XM_003123701	5.8939	5.66186	5.79189	5.30012	5.62364	6.16366	6.98748	5.80912	5.882	5.36055	5.46781	5.60619
XM_003122208	7.02493	6.66174	6.60282	6.32123	6.50547	5.84427	6.4796	6.48034	6.46569	6.43402	7.16365	7.01105
NM_214017	5.15239	4.38809	4.83986	4.5964	4.65647	4.63629	4.25932	4.02416	4.25932	4.41595	4.12409	4.14716
XM_021064807	8.72382	8.41707	8.23098	8.30718	9.29537	8.94721	9.43743	9.31997	8.40363	8.23303	9.01179	8.22826
XR_002338990	4.85731	3.9822	4.54894	4.29796	4.2223	4.68603	5.17136	4.88011	3.93876	4.94623	4.69855	3.89686
NM_001001641	5.66186	5.98511	6.38455	5.84582	5.79795	6.14934	5.89224	5.49766	5.76	6.05164	5.96313	5.84241
NM_214134	5.42169	5.02868	6.1196	5.08801	5.7329	5.42169	4.76528	5.28564	5.36592	5.38046	5.05879	4.91819
NM_001185163	9.15598	9.94949	9.37975	9.64348	9.86124	10.0659	9.57171	9.88061	9.71622	10.1294	10.3013	9.38193
NM_001195112	6.87298	7.26094	6.07963	8.16784	7.68356	9.09392	8.03431	7.68646	7.79433	7.43633	7.65771	7.86441
NM_001244821	3.87833	4.38809	3.49858	3.92914	3.48592	4.68603	3.96217	4.12409	3.93876	3.72076	3.89686	4.44118
XM_003123713	5.29132	4.94623	4.7549	4.76898	4.76898	5.12076	4.85731	4.68603	5.02868	4.55276	4.62302	5.29877
NM_214120	9.62635	9.63741	9.72807	10.0238	9.44664	8.9688	10.0576	10.4502	9.32797	9.52091	9.59302	10.2792
NM_001164003	6.38104	6.24574	6.00291	6.00291	5.59615	5.62364	5.70821	5.61005	5.85105	5.19068	5.72249	5.51733
NM_001031780	4.20404	4.28278	4.64863	4.71965	4.61895	5.02415	4.81905	4.2118	4.57733	4.82264	4.45977	4.08416
XM_021097816	6.12269	5.48023	6.04339	5.75187	4.72962	5.48023	5.77829	5.42169	5.85105	5.58275	5.38434	5.70996
NM_001146300	8.87021	9.15598	9.80147	10.709	9.49658	7.66424	7.6877	7.76956	7.85045	8.90249	8.63511	8.82103
XM_005671884	4.39027	4.82634	4.44118	3.92914	3.88278	5.08801	4.89819	3.80385	4.35124	4.41595	4.29284	4.61487
NM_001099930	7.677	7.92082	7.58569	7.45751	7.58108	7.37683	7.23282	6.50032	6.97212	7.81008	7.02059	7.02192
XM_003355924	10.051	11.4918	10.39	10.4628	10.4131	10.0085	9.84742	9.70275	10.1243	10.5946	9.97716	10.2292
NM_214065	5.64023	5.20526	5.16888	5.37673	5.62364	5.78835	6.28223	5.58275	4.94036	5.43264	5.68816	4.82264
NM_001244727	7.17646	7.85957	6.78382	7.04888	7.26668	6.39625	6.9678	6.25914	6.99952	6.56307	7.08317	7.57935
XM_003135106	5.5554	5.68638	6.32067	4.82264	5.0988	5.76	5.97034	4.94333	5.45319	5.77093	5.90645	5.84241
XM_021077140	5.5554	5.06923	5.02868	4.53429	4.39246	4.36638	3.80866	5.49766	5.23836	4.69855	4.62302	4.54894
XM_003134056	5.5554	5.20526	5.59004	5.37673	5.69099	5.70996	5.0988	4.99379	5.36592	5.13123	5.75187	5.63083
XM_013993026	5.19068	4.94623	4.31059	4.82264	4.76898	4.29796	5.20233	5.0988	4.8819	4.31059	5.29877	4.2223
NM_001005152	12.1984	10.9864	10.8968	10.3646	10.3923	9.86801	10.7259	10.8891	10.1981	10.7559	10.4418	10.6019
XM_005655254	9.35689	10.1523	9.56289	9.43337	9.8453	9.29896	8.88441	8.50587	9.26207	8.79181	9.32259	9.47136
NM_001038000	11.4222	11.8101	11.2118	11.6833	11.604	11.4592	11.1346	11.715	11.8942	11.8607	11.0858	10.979
XM_005665748	10.2196	10.0113	10.3674	9.56151	10.3674	11.5573	11.7039	10.9544	11.146	10.7739	10.6515	10.4024
XM_003130094	4.55276	4.28278	4.7549	4.2118	4.53429	4.94036	5.17136	5.0988	4.82264	4.99379	4.38122	4.08416
XM_021077538	8.29941	8.72135	9.14976	9.55225	8.99685	9.03324	8.90109	8.94504	9.34008	9.00437	9.0588	8.73828
NM_213875	4.32003	4.49916	4.18762	3.92914	5.05879	3.89686	4.54894	4.31059	3.80866	3.87833	4.82264	4.01549
XM_021070306	4.81905	5.79631	5.48023	5.98342	5.7329	5.05137	4.94333	5.15239	5.59311	4.64863	4.69855	4.82264
NM_001163801	6.31485	6.93279	6.91303	7.04888	6.49298	6.01452	6.79284	6.1289	6.61336	5.73566	6.48108	5.97571
NM_214068	5.38434	5.51321	5.79189	5.41921	4.93337	4.29796	5.29877	5.04339	5.76	5.67773	5.11217	4.72346
XM_021084366	11.3878	12.0485	11.3841	12.1494	10.3904	9.9784	9.98726	10.0119	11.0575	10.7198	11.0817	11.333
XM_005667210	8.28765	7.71093	7.37837	7.53492	8.35152	7.73895	7.73746	8.58376	8.69097	7.92775	7.98098	8.54611
XM_021064988	4.76528	5.75396	5.59004	4.82264	5.40628	4.54277	5.4263	4.61487	4.76528	4.82264	5.50014	5.42382
NM_213894	5.10551	5.53782	5.79189	5.78459	4.88369	5.08801	4.44118	5.33077	4.64863	5.29877	5.34496	4.76898
NM_213895	5.25797	5.42382	4.94333	4.88369	4.39246	4.44118	5.36592	4.45977	4.94036	4.99379	4.12409	4.44118
XM_021091871	8.17931	7.26967	7.02493	6.20211	6.72903	5.42169	8.44712	5.91004	6.76256	6.90284	6.56307	6.15909
NM_001244335	5.38434	5.79631	5.30876	4.94036	5.48023	4.72695	5.17136	4.31059	5.55133	4.69855	4.94333	4.76898
NM_001206359	13.3677	12.9773	13.7087	13.4604	14.8403	14.3919	14.5067	14.3628	14.4741	14.3474	14.7092	13.5977
XM_021064627	6.34393	5.90569	5.84241	6.03071	5.26787	5.73814	6.16036	5.54491	6.2834	6.21597	5.58481	5.45319
NM_001278767	9.0608	7.47878	8.48355	7.95615	7.63411	7.21115	7.55048	7.61634	7.97888	8.34686	7.72998	8.38606
XM_013990299	5.36055	4.82634	5.6442	5.03626	5.93271	5.08801	4.76528	5.80912	4.94036	5.0988	5.38434	5.10551
XM_021086363	8.92454	9.0323	9.21541	9.13671	8.43664	8.63871	8.38334	7.9061	8.23609	8.0676	9.00825	8.19033
XM_003356971	6.38104	7.10704	6.35443	6.36014	6.09538	6.56797	6.59511	6.33875	6.16729	7.00709	6.1241	5.91004
XM_021078487	12.6611	12.025	12.588	12.3033	11.5979	12.0163	10.7759	11.4592	11.7286	12.3423	12.1655	12.1655
XM_005671882	6.50547	6.07963	5.79189	6.00291	6.58675	5.69099	6.02267	6.23127	6.02267	5.8219	6.1241	6.04339
XM_021102249	4.85731	6.4521	5.6442	7.04888	5.66186	7.08317	4.71067	5.49766	5.33077	5.33077	5.62364	5.97571
NM_001001909	6.90834	7.39634	6.70897	7.07139	7.37837	7.82243	6.31663	7.02493	7.36604	6.75589	6.61981	7.11523
NM_001001643	12.0438	11.5731	11.3702	11.6609	11.6165	10.9354	11.5573	11.5895	11.1122	10.9982	10.9623	11.3623
NM_213869	6.86429	6.5436	6.78382	6.68558	7.37331	6.94714	7.33814	6.83917	7.04969	7.07323	7.15127	7.34802
XM_003122682	5.15239	4.78195	5.37171	5.44981	5.12498	4.03033	5.75187	5.15239	4.98408	5.78835	5.15906	5.07657
NM_001244224	5.64023	6.2618	5.37171	5.12802	5.69099	5.38773	5.4263	5.84427	5.99532	6.22787	6.17228	5.33077
XM_021095861	7.31461	6.79988	7.91614	7.33745	5.93271	6.44874	6.79284	6.25914	7.10954	6.44382	6.85646	6.42422
XM_001926378	4.81905	4.32003	4.83986	4.4454	4.39246	5.21368	5.40628	4.61487	4.8819	4.82264	5.11217	4.2223
NM_001244501	11.2623	10.187	10.5873	10.5856	10.1446	10.5788	10.2221	10.3409	10.0937	9.92482	10.9936	10.5161
NM_001128478	7.21791	7.17356	7.10922	7.21333	7.03921	6.79988	6.68558	6.54087	6.74674	7.01371	7.26668	7.1661
NM_214332	14.5692	14.6602	14.406	14.3132	14.7306	13.7308	14.1987	14.3474	14.2291	14.8403	14.8662	14.7864
NM_214274	5.22961	5.16612	4.18762	4.5964	4.61895	4.72695	5.02868	3.80385	5.19068	4.76898	4.69855	4.82264
XM_005671462	4.71067	5.13123	4.0428	4.37075	4.17446	4.2223	4.71067	4.12409	4.50891	4.36638	4.12409	4.87009
XM_001925471	4.51216	4.87009	4.44118	4.53429	4.2223	4.2223	4.44118	4.12409	4.35124	4.02416	5.15906	4.72346
NM_214330	10.8968	10.7361	10.8396	10.6885	11.4945	11.1754	11.8217	11.8356	10.8799	11.3623	10.3792	11.1185
NM_214201	15.2555	15.3924	14.5509	14.5067	14.7547	13.5456	13.9482	14.6451	14.5509	14.96	15.3924	15.3142
NM_001115155	9.56325	6.64018	7.54443	5.75187	7.22712	6.31663	6.29782	5.93271	6.91752	7.31461	7.17318	6.24379
NM_214407	12.0578	11.678	11.6233	11.8524	11.5731	10.8654	10.6769	10.867	12.1038	11.4539	11.6198	11.687
NM_001137628	10.9225	10.1284	10.2216	10.458	11.8647	12.9278	11.6609	11.1293	10.5154	10.9437	10.635	11.4792
NM_001044578	9.13056	7.05737	7.83951	7.44939	8.32807	7.8659	8.78295	8.95351	7.98408	8.14592	8.12666	8.19577
XM_003135101	6.74674	6.8315	5.59004	6.38104	7.03921	7.15671	5.5472	6.94473	6.59724	6.40589	6.44146	7.04216
NM_001244625	5.68362	5.23836	5.92876	5.18094	5.45319	5.48023	6.02267	5.3743	6.42264	6.33254	5.96313	6.01978
NM_001315568	8.27949	8.37374	7.8659	7.41159	7.39883	7.26967	7.96023	7.35685	8.1291	8.12118	8.19461	7.87928
XM_013994506	7.02493	8.16946	7.52981	8.44824	7.79096	8.80238	7.87684	8.32457	8.17073	8.24722	7.75392	8.16681
NM_001244786	6.6965	8.23749	7.66104	8.38744	7.50085	8.19887	7.23282	8.15439	8.50506	8.1832	7.81303	8.0813
NM_001160274	5.66186	5.70821	6.07963	5.93271	6.10774	5.27064	6.16036	5.84427	5.99532	6.13335	5.42382	5.63083
XM_021093265	7.60122	6.42669	6.44146	6.08172	5.87838	6.08172	6.73419	6.72614	6.73197	6.16523	6.4642	6.6314
XM_003123613	6.97421	7.31302	7.50121	7.29723	7.0156	7.55397	6.4167	6.59824	7.45366	7.56285	7.3923	7.75215
XM_003126037	5.36055	5.36375	6.1196	5.62364	5.42382	5.42169	5.17136	6.48034	5.14161	4.85382	5.11217	5.84241
NM_001131045	6.95065	7.82908	7.34497	7.70097	8.1454	8.47828	8.72987	8.07669	8.10547	8.57189	8.65378	7.94958
NM_001185143	8.8961	8.05782	8.68086	7.32631	8.07424	7.80975	7.6822	7.03921	8.19737	8.50181	8.79604	8.35412
XM_021100000	14.7092	15.3142	15.3142	15.4869	15.0334	14.5913	14.2849	14.4463	15.3924	15.2051	14.6291	15.0334
XM_003131194	10.4845	11.3676	10.8891	11.2209	11.1804	11.8726	11.4093	11.1618	11.5127	11.965	11.5005	12.2242
NM_214331	10.3533	10.3344	10.2053	11.0931	10.3646	10.4306	10.5415	10.248	11.2209	10.818	10.3843	10.4489
XM_005672594	6.99713	7.24541	7.57072	7.16672	7.08083	6.4796	7.81754	6.68627	7.73769	6.59824	7.17318	7.42345
XM_003124033	7.23569	7.85091	7.66104	8.54582	8.5841	7.81481	6.98748	7.473	6.98475	7.07323	7.43633	7.08031
NM_214053	3.96217	4.78195	4.0428	4.53429	4.65647	4.03033	5.23442	4.53883	3.80866	4.64863	4.12409	4.48546
NM_214447	11.7439	12.0163	11.5005	10.583	10.2844	10.112	10.1721	10.4418	10.8098	10.7998	10.6679	11.8647
XM_013999116	10.3871	11.1618	11.0139	10.5971	11.3417	10.2752	10.2709	11.1852	10.5242	10.7225	10.9354	11.3728
XM_001925318	5.95689	6.29601	6.83072	6.83072	7.41222	6.81946	5.29877	7.21081	6.94473	7.25428	7.00381	7.41305
XM_001925342	6.39625	6.3986	6.07963	6.46954	6.15093	6.02898	6.22668	6.0484	6.09538	6.68831	6.40337	5.74081
XM_001924643	9.18126	8.83773	8.80995	8.63103	9.32645	8.75859	9.11169	8.53865	9.31701	9.37605	8.68402	8.78209
XM_003359300	4.66431	6.02596	5.69099	6.49135	5.82028	5.12076	4.99379	5.3743	5.41712	4.69855	4.62302	4.87009
NM_001195231	4.99237	5.75396	5.37171	5.33342	6.50547	6.42211	5.58275	5.96313	5.882	6.21597	6.09836	5.48903
XM_021100106	5.22961	4.0428	4.94333	4.94036	5.18778	4.86469	4.4796	4.7549	4.25932	4.02416	4.02416	4.30792
XM_003132215	5.99999	5.53782	5.74181	5.58667	5.62364	5.55133	5.26787	4.38122	6.48675	6.52866	6.17228	6.08669
XM_021066440	9.52167	10.1303	9.48605	9.73248	9.68673	9.21434	10.0034	9.50909	9.2741	9.62367	10.0545	9.6503
NM_001244579	5.75396	5.20526	5.16888	5.18094	4.96496	5.45319	5.13123	4.31059	4.94036	5.78835	4.82264	4.99379
XM_013997351	4.03936	4.60901	4.18762	5.12802	5.05879	4.5964	4.76528	4.12409	5.08801	4.64863	4.99691	5.1864
XM_005661623	11.8767	11.1549	12.0939	12.2199	11.6916	11.7393	11.4503	11.965	11.4757	11.8489	11.8564	11.8056
XM_021070990	8.88615	10.8654	9.90409	10.4912	9.73865	10.1577	7.72097	9.17073	10.4378	9.84858	9.88278	9.87354
NM_001122988	7.15671	7.07717	6.52176	6.80362	6.58675	7.0995	6.49462	6.02267	6.42264	6.12124	6.09836	6.99362
XM_013980752	11.1096	11.2548	10.6226	11.4757	10.9269	11.1185	10.9333	10.3002	10.863	10.4148	11.2516	10.9623
XM_003127229	6.18032	6.06138	6.29111	5.37673	5.2175	5.84427	6.49462	5.42169	6.14385	6.31804	5.62364	5.45319
XM_021078465	3.80866	3.64941	3.88278	3.72076	4.76898	3.80866	4.76528	4.61487	4.70685	3.80866	4.62302	3.49858
XM_003131550	6.18032	5.48023	5.0988	4.5964	5.26787	5.12076	6.02267	5.70821	5.19068	5.33077	5.15906	5.865
XM_021091731	6.89671	6.24574	7.00594	6.22478	5.57754	6.44874	6.4796	5.99532	5.8219	6.85602	6.14934	5.91004
XM_021076347	4.03936	4.20404	4.64863	4.29796	4.96496	4.54277	4.11579	3.49858	4.76528	4.85382	4.99691	4.36638
NM_001348964	4.99237	4.20404	5.16888	5.03626	4.82264	4.48546	5.23442	4.82264	4.25932	3.93876	4.45977	4.91819
NM_001143714	6.61169	6.44146	6.87173	6.54312	6.4047	6.01452	5.51967	5.70821	6.69561	5.73566	5.78835	5.882
XM_021097151	6.91937	6.76207	6.80814	6.61111	6.82754	7.07407	7.22382	6.652	7.14707	7.08083	6.2618	7.10782
XM_001928953	6.78382	7.66212	7.89582	7.79769	7.22712	8.20434	7.27571	7.72097	7.7158	8.15385	8.21042	7.81606
NM_213913	6.61169	6.07963	6.49613	6.16523	6.4796	6.11426	7.27571	6.48034	6.91752	5.98836	6.24379	6.01978
NM_001167649	4.89819	5.66186	5.0988	5.18094	4.53429	5.02415	6.28223	6.15524	4.94036	5.13123	5.42382	4.99379
NM_214306	6.95065	7.9605	7.72469	8.6429	8.39154	8.51462	8.52193	8.14244	8.8778	8.65449	8.20383	8.30617
XM_005661654	8.6424	8.92496	8.73234	8.96365	8.76871	9.57917	8.88662	8.39109	8.34869	8.81411	9.36072	9.31436
NM_001244433	12.4336	12.6322	12.9684	12.9114	12.2664	12.9401	11.413	11.3504	13.0648	12.9524	12.9928	12.2981
NM_214307	11.1708	11.7902	11.33	11.9457	10.5788	11.7631	10.6075	10.8692	12.0206	11.2088	12.1856	12.0939
NM_001315754	6.16366	5.48023	6.22478	5.98342	6.46569	5.49564	6.20954	5.74181	6.59724	6.12124	6.01978	5.865
XM_021079477	3.80866	4.28278	3.49858	4.0428	4.48253	4.03033	4.85731	4.2118	3.69097	4.19296	4.02416	3.89686
NM_214441	6.38104	6.32915	6.38455	5.81457	6.16729	5.48023	5.40628	5.04339	5.55133	5.8219	6.19781	6.22478
XM_003129337	6.64924	6.31402	5.79189	6.10279	5.02868	4.54277	5.84582	5.96313	5.45319	6.22787	5.11217	5.93271
NM_001252427	7.99675	8.14701	8.7777	7.70097	7.894	8.85256	8.63167	8.78339	8.82699	8.54555	8.86404	8.15597
NM_001243602	9.54061	11.0286	10.7178	9.89199	9.71455	11.5062	8.80587	9.47974	10.3431	11.0127	10.8799	10.8516
XM_003135497	9.92336	9.24246	9.63971	9.74822	9.39434	9.35491	9.16281	8.78771	9.09555	8.98643	9.42077	8.92613
XM_021100852	8.7518	8.20474	8.196	7.82594	7.58108	7.53061	7.82388	7.91682	7.54615	7.64492	7.49108	8.33008
NM_213948	8.2045	7.82388	8.00692	8.60765	7.8355	7.02406	7.21791	7.83259	7.402	7.44939	8.2698	8.10172
NM_001243912	9.39791	8.84258	8.59915	9.06887	8.43353	8.47432	7.27571	8.99442	7.677	8.28834	8.07605	8.68714
NM_001195105	4.51216	4.28278	5.0988	4.94036	5.35696	4.68603	5.33077	5.46053	4.25932	5.02868	4.76528	4.36638
NM_214003	5.80297	6.28223	6.91303	5.90316	6.66519	5.93354	5.84582	6.25914	6.09538	6.50547	5.65431	6.27888
NM_001005156	6.2187	5.16612	5.84241	5.78459	5.05879	4.5964	5.87646	5.54491	5.7329	5.13123	5.11217	4.87009
XM_005652513	7.08243	6.4521	6.19276	6.29782	6.50547	6.26894	5.7329	5.33077	6.50547	6.01978	6.33875	6.46569
NM_213771	8.90466	8.47918	7.57072	7.6468	9.25688	9.88119	10.3473	9.08786	9.11076	8.47963	9.3271	8.77308
NM_213993	4.66431	4.49916	4.94333	5.12802	4.96496	4.76898	4.4796	5.33077	4.57733	5.06076	4.54894	4.36638
NM_214055	5.7329	5.45319	5.23836	4.82264	6.4047	5.30506	5.33077	6.18227	5.55133	5.89561	4.99691	5.48903
XM_003135490	8.7425	9.65176	9.03159	9.13099	9.33283	8.45159	9.07988	8.86846	8.91612	8.77923	8.99428	9.24912
XM_005670069	7.53865	7.3279	9.13671	6.66826	13.0431	15.1667	14.96	14.7864	12.8711	12.9114	13.1287	12.6556
NM_213861	5.70821	5.0988	6.04339	4.53429	4.76898	5.66186	5.63083	5.28564	5.08801	5.87838	4.88369	4.99379
NM_214135	4.89819	4.64863	4.54894	4.2118	3.96217	4.94036	3.88278	4.61487	4.50891	4.55276	4.29284	4.54894
NM_214215	5.64023	4.4454	5.6442	5.33342	4.69855	5.27064	4.44118	4.53883	5.33077	4.69855	4.99691	5.22961
XM_005665327	9.43808	9.065	8.98423	9.09852	8.42913	8.08104	8.77005	8.68305	8.19003	8.61498	8.51462	8.77637
XM_003131528	11.5005	11.8564	12.004	11.5475	11.1096	11.0883	11.1828	11.2914	11.6165	11.5613	11.5685	10.7178
NM_001164842	6.31485	5.16612	6.38455	5.30012	5.70821	6.29782	5.36592	6.29601	6.02267	6.03296	5.50014	5.95689
XM_021081278	6.73419	6.64018	6.89069	7.20256	6.81586	7.33814	7.43689	6.07744	6.40084	6.50547	6.50445	6.42422
XM_021089027	10.8591	12.6732	11.3475	11.4592	11.3095	11.1096	10.2514	10.6275	10.8015	11.6355	10.8045	11.565
XM_021096725	4.89819	6.49462	6.1196	6.787	5.87838	6.42211	5.89224	6.20809	6.21728	5.89561	5.62364	5.84241
XM_003126981	5.98057	4.94623	5.48023	5.78459	5.50014	5.90316	4.99379	4.99379	5.02868	5.27064	5.05879	4.87009
NM_001078670	10.2611	9.15598	10.43	9.25453	9.26061	9.91632	9.6558	9.50335	9.45701	10.2973	10.1433	10.071
NM_001244272	5.36055	4.64863	5.0988	5.08801	5.55133	4.89819	5.87646	5.0988	4.8819	5.89561	5.46781	5.58275
XM_021091233	7.57268	7.3208	7.57072	7.72381	7.47194	6.76441	6.70083	7.56969	7.62748	6.82942	7.75392	7.17189
XM_021067683	5.80297	6.46569	5.6442	6.70083	5.96313	6.58828	6.29782	6.6314	6.02267	6.26053	7.00381	6.57437
NM_213908	12.4737	11.7222	11.4476	13.0515	12.6322	11.079	11.5367	12.5462	11.9606	11.6128	12.3653	11.7012
NM_213924	8.02968	7.64085	7.58569	7.32631	7.38512	6.75589	7.20726	6.67135	7.22712	7.69857	7.69742	7.68834
NM_001206349	7.02493	6.85396	7.9061	7.54391	7.70216	6.61336	7.22382	7.01371	7.15671	7.09465	7.43633	7.52957
XM_013986257	3.96217	4.32003	4.94333	4.6545	4.03592	4.44118	5.06923	4.68603	3.93876	4.13618	3.89686	4.30792
XM_005652339	13.6526	13.0348	12.6979	12.824	14.0601	13.7849	14.3628	14.0601	13.2753	13.8965	13.6252	13.2753
NM_214448	8.09734	6.49462	8.51263	6.36014	8.17126	6.86429	6.57764	6.55866	7.65053	8.05036	7.85346	8.02609
XM_005674483	10.2723	9.39169	9.56672	9.13671	10.4489	9.22155	10.9936	9.83343	10.5523	10.1737	9.7084	10.2436
XM_003483648	6.58427	7.16672	7.5155	6.45477	5.93271	6.24379	6.81946	5.77649	5.91336	6.82942	6.24379	6.6314
XM_001928032	4.4454	3.9822	3.88278	4.29796	4.53429	4.5964	4.03033	4.02416	4.44118	4.19296	3.89686	4.14716
NM_214018	5.7329	6.00291	6.25914	5.78459	5.57754	5.70996	6.36658	5.33077	6.14385	5.6951	5.46781	5.81457
XM_021082619	6.94006	7.23797	7.66104	7.31461	7.73202	7.30752	7.33814	7.4253	7.31539	6.81946	6.98908	6.71023
XM_013985402	4.51216	4.49916	4.7549	4.6545	4.39246	4.76898	4.54894	4.2118	4.0428	4.52501	4.45977	4.91819
XM_001927128	4.4454	4.74577	3.69097	4.2118	4.72962	4.03033	4.71067	3.64941	3.5803	3.72076	4.54894	4.2223
XM_003125300	9.81894	9.02615	9.68749	8.67757	8.73024	8.43538	8.3723	8.362	8.31932	8.60157	7.9237	8.5285
XM_021095325	8.22758	8.02417	7.43884	6.66826	7.53133	8.62501	8.76005	9.54061	7.51813	8.04539	8.18394	8.64478
XM_021077424	7.55889	7.74651	7.43884	7.45751	7.24056	8.07605	7.8659	7.99994	7.81008	7.15671	6.89352	7.49253
XM_021087735	7.06666	6.953	7.22251	7.32631	6.95065	7.47102	8.17845	7.09465	7.473	7.9237	7.77857	6.97421
XM_003360353	7.00594	6.16366	6.54888	7.71545	6.73858	6.11426	5.91004	5.3743	6.78159	6.65257	6.76207	6.39625
XM_003359416	6.27793	7.25428	6.15524	5.87742	5.62364	6.2834	7.08083	6.9038	6.79856	6.99952	6.40337	6.17662
NM_001134351	7.33814	7.17356	6.73197	7.0095	7.21151	7.56894	7.34656	7.10704	7.43319	7.46392	6.94979	7.3257
NM_214074	5.32328	4.0428	5.0988	5.03626	4.72962	5.27064	4.60901	4.99379	4.25932	5.02868	4.62302	5.22961
NM_001163405	4.51216	5.33077	5.02868	5.37673	5.02868	5.30506	5.20233	5.28564	5.19068	4.36638	4.69855	5.26417
XM_021069735	5.93271	6.24574	5.53499	6.50547	6.60457	6.04679	6.19276	5.46053	5.7329	6.49462	6.35825	6.01978
XM_021095806	7.53865	7.8659	6.91303	8.57337	7.81892	8.50659	7.9424	8.43664	7.75309	8.12118	7.326	7.79813
XM_021067001	4.94333	5.06923	5.6442	4.53429	4.93337	5.33077	4.60901	5.19338	4.70685	5.48903	4.99691	4.72346
XM_003131437	6.74674	7.23797	7.67576	7.20256	6.01452	6.0967	6.74674	6.48034	7.24907	6.29925	6.74674	6.87088
XM_003481587	6.09836	6.04509	6.15524	6.40084	5.79795	5.95925	6.52706	6.18227	5.76	6.68831	6.35825	6.08669
XM_003135494	7.56695	8.12728	7.72469	7.12056	7.73202	6.51937	7.54417	7.49108	7.01163	7.12212	6.76207	7.36604
XM_021096069	5.25797	4.32003	4.31059	4.0428	4.53429	3.89686	4.25932	5.0988	5.19068	4.82264	4.76528	5.22961
NM_001128435	5.15239	5.55133	5.84241	4.53429	5.15906	4.36638	4.85731	4.38122	5.08801	5.46053	4.94333	5.45319
XM_021093267	7.84381	6.79004	6.85142	6.84496	6.44146	6.78937	5.6552	7.17061	6.46569	7.43633	7.34772	6.85602
NM_001001867	10.2342	10.4109	11.6318	11.1142	12.5344	12.3423	13.3372	13.0894	12.2823	11.7286	11.784	11.4049
XM_003131706	7.11163	6.16366	6.73197	6.40084	5.84241	5.80499	6.44146	6.31663	6.32179	6.50547	6.56307	5.865
XM_005670785	4.89819	4.99379	5.96313	5.08801	4.53429	4.48546	5.79795	4.94333	4.76528	5.27064	4.62302	4.30792
XM_021086796	14.299	14.6854	14.8958	14.4463	14.1124	13.8965	12.9198	13.697	14.2693	15.0334	14.2693	14.96
NM_214286	4.66431	4.13618	4.64863	4.2118	4.35124	5.27064	4.65844	5.54491	4.98408	5.02868	4.69855	4.36638
XM_021091826	6.99713	7.66926	6.75904	7.47653	7.74672	6.70897	7.6877	7.56122	7.473	7.48349	7.14061	7.60709
XM_021092344	4.99237	5.51321	4.54894	4.99379	4.72962	5.05137	6.35362	5.42169	4.82264	5.33077	4.82264	5.02868
NM_001185132	10.8729	10.2773	10.2973	10.8556	11.802	11.8356	10.7486	10.6548	10.2002	10.5657	11.1219	10.867
XM_021068563	10.4794	6.24574	7.16962	6.87298	10.6436	13.6098	14.5692	15.3924	10.0716	10.2428	10.4781	10.7343
NM_001243339	3.72076	3.80866	4.44118	4.4454	4.03592	3.80866	4.03033	3.64941	4.44118	4.24099	3.78298	4.48546
XM_021067765	10.8302	11.5268	12.2566	9.84468	10.9287	8.32031	9.09932	8.40924	10.8479	10.4326	10.5181	9.7939
XM_001928233	9.51079	9.66857	8.75735	8.63103	9.40056	9.79613	9.89516	10.1338	8.78295	9.16443	9.20379	8.69823
NM_214419	5.02868	5.20526	4.7549	5.33342	4.86243	4.89819	4.60901	5.61005	4.35124	5.0988	4.99691	4.44118
NM_214357	7.41474	8.19423	8.61749	7.402	10.6952	10.9665	11.9799	11.3841	9.61946	9.80927	10.0189	9.88517
XM_003132478	5.91167	6.00291	5.37171	5.26787	5.96313	6.24379	5.91004	4.99379	5.28564	5.80785	5.99532	6.14321
XM_003133873	4.81905	3.89686	4.64863	3.82562	4.53429	5.05137	4.54894	4.82264	4.35124	4.85382	4.12409	5.10551
XM_021091501	11.9553	10.7406	11.8262	9.44072	12.1038	11.89	12.5944	13.1772	12.1338	11.6318	11.5861	11.802
NM_214072	8.02546	8.04182	8.18741	8.86223	8.59017	8.60921	8.01894	9.1554	7.79433	8.72398	8.18394	7.85005
XM_021084785	7.19516	8.61668	8.03574	8.19927	8.33492	8.2493	7.73746	8.49306	8.68028	8.41634	8.14493	7.97656
XM_003480446	4.03936	4.64863	4.94333	4.82264	4.11579	5.02415	4.76528	4.7549	5.08801	4.64863	5.05879	4.82264
XM_003123823	8.23866	8.32913	7.6877	8.24201	8.01894	7.99675	8.46881	7.89683	8.38198	8.1083	7.85346	8.01546
XM_003130462	10.7225	10.1468	9.60819	9.42601	11.1242	10.572	11.5795	10.122	11.3385	10.3991	10.6075	10.9481
NM_001122991	5.53384	4.82634	5.16888	5.03626	5.26787	4.82264	6.59511	6.1289	4.76528	4.76898	5.38434	5.36592
XM_005664469	10.1405	8.41355	9.95287	8.60157	7.22712	8.43538	7.67612	6.98517	7.85045	7.9605	7.62875	8.4972
XM_005666316	14.6131	13.9846	14.4272	13.9703	12.4169	12.6454	13.0018	12.5639	14.6854	14.1619	14.406	13.9226
XM_003482032	5.47326	5.84427	5.79189	5.08801	4.88369	6.22478	5.02868	5.42169	5.70095	5.65342	5.38434	5.74081
NM_001348806	12.8635	12.5819	12.5639	12.9401	13.1877	13.9482	13.2943	13.5376	14.1408	13.2228	13.7654	13.2228
XM_001924813	8.04558	8.65999	7.60007	9.70592	8.44802	7.38512	7.87684	7.59933	7.31539	7.93872	7.57098	7.29043
XM_003483239	3.87833	3.9822	4.83986	4.0428	4.03592	5.21368	4.65844	4.61487	4.64863	4.46384	4.02416	4.61487
XM_021089418	8.98025	9.49688	8.89166	9.72449	8.8055	7.83259	8.23459	8.41634	8.18464	8.26592	8.86824	8.89254
XM_021081469	7.22712	8.14701	8.07315	8.8872	7.18294	7.55998	6.93522	6.89069	6.57651	6.57651	6.70897	7.45441
XM_021075844	9.26308	9.12891	8.87505	10.2575	9.3411	8.20434	8.25371	9.0266	8.96365	8.81755	8.55535	7.85441
XM_021086193	9.04481	9.69736	9.49437	10.1175	9.34313	8.76938	8.50626	8.75656	9.21699	9.42868	8.5007	8.90052
XM_021086560	6.44874	5.92876	5.882	6.05605	6.71023	5.84427	6.73419	6.70456	5.66186	6.12124	6.50445	6.34393
XM_003357746	4.39027	4.78195	5.0988	5.12802	4.2223	4.14716	4.99379	4.94333	4.64863	4.13618	4.76528	4.87009
XM_021072505	7.63696	7.18431	7.7966	7.9237	7.2467	7.94915	8.68967	8.47872	7.402	7.96535	7.87597	7.11523
NM_214121	5.29132	4.0428	4.64863	3.82562	4.03592	4.2223	4.37075	4.53883	3.93876	5.06076	4.20404	4.94623
XM_003127883	4.13618	4.60901	5.16888	5.41921	4.99691	4.82264	4.71067	5.46053	4.94036	4.19296	4.29284	4.36638
XM_005665529	4.13618	5.02868	4.54894	5.08801	4.2223	4.89819	4.89819	4.7549	4.0428	4.41595	4.45977	4.94623
XM_021091517	9.05812	9.62262	9.24912	9.82683	8.43353	8.6704	8.53797	8.58376	8.44283	9.49445	9.06929	9.10117
NM_214116	6.27793	6.06138	5.84241	6.29782	5.37673	6.19276	5.93271	6.02267	5.41712	5.91167	6.33875	6.48034
NM_001114289	5.7329	5.865	5.53499	5.44981	5.37673	5.76	5.26787	4.7549	5.02868	5.85901	5.46781	5.882
XM_001929445	5.4989	6.02596	6.00291	5.26787	5.7329	5.6442	6.64486	5.84427	6.07026	5.85901	5.34496	5.84241
NM_214239	6.52053	6.24574	6.52176	6.64126	6.59824	6.62699	5.58275	5.61005	6.61336	6.21597	6.19781	6.50941
NM_214192	6.74674	6.3986	6.46839	6.98517	6.18865	6.11426	6.9678	6.99997	6.1196	7.12212	6.60026	6.1241
XM_003129816	5.36055	4.4454	5.37171	5.03626	13.6872	11.4161	11.9857	11.9999	8.43353	8.37149	9.0304	8.17402
XM_021064673	5.32328	5.94825	6.60282	6.787	6.22022	5.87838	5.17136	6.1289	5.70095	5.60619	6.07436	5.68816
XM_013992959	4.32003	4.38809	3.88278	4.29796	4.4454	4.29796	3.69097	4.2118	3.80866	3.80866	4.38122	3.71503
XM_001924333	3.72076	4.28278	3.49858	3.48146	4.48253	3.89686	3.96217	4.2118	3.80866	4.36638	4.62302	4.54894
NM_001244153	10.3546	10.1946	9.2381	9.94949	10.5541	9.42385	10.0176	10.1737	9.75195	10.0765	9.46474	10.1066
NM_213874	10.3633	11.2746	10.7998	11.6275	10.7156	9.56289	9.62367	9.51405	10.1428	10.1922	10.2017	10.7447
XM_005655442	10.0943	10.032	10.3503	10.1801	10.3767	10.1508	10.9918	10.1446	10.1446	10.9897	9.97034	10.1704
NM_001255969	5.53384	6.04509	5.16888	5.95689	5.59615	4.98408	6.64486	4.99379	4.8819	5.51538	5.65431	5.45319
XM_021068141	6.2187	5.88109	6.63031	6.28223	6.90834	6.13174	7.11701	5.61005	5.63462	5.63083	6.33875	6.71023
NM_001195357	6.90834	8.68321	7.89582	8.41083	7.74239	8.28915	5.95341	7.26535	7.88442	7.72042	7.5131	8.06465
XM_003355808	9.73943	9.72325	9.18617	9.39217	8.28087	8.94007	8.99685	8.27347	8.9796	8.72398	9.75821	9.71455
XM_003134032	4.71067	4.91819	4.54894	4.5964	5.29877	4.63629	5.17136	5.23836	4.82264	4.31059	4.45977	4.44118
XM_021072611	6.01978	5.06923	5.30876	5.03626	4.93337	5.57754	5.8219	5.3743	4.98408	5.19068	5.11217	4.61487
XM_021087362	6.99713	7.67612	7.16962	7.85625	6.98989	7.16672	6.49462	7.27633	6.91752	6.6314	6.89352	7.09144
XM_005662724	11.7182	11.413	11.7039	11.0621	12.236	13.4997	12.8711	13.4502	12.9684	13.0894	13.1772	12.5083
NM_214185	6.85396	6.24574	6.19276	5.90316	6.2853	6.61336	6.36658	5.77649	6.71186	6.07026	5.75187	6.19276
NM_213814	5.19068	5.06923	5.53499	4.82264	5.15906	5.21368	5.4263	5.49766	5.49022	5.38046	5.99532	4.94623
NM_214405	4.66431	4.64863	4.44118	4.82264	5.42382	5.45319	5.36592	5.70821	5.33077	4.76898	5.11217	5.02868
XM_021089286	4.85731	4.78195	5.16888	6.03071	4.99691	6.4404	4.76528	4.7549	5.93691	5.91167	5.58481	4.91819
NM_001244469	9.121	9.20514	9.35046	9.94626	9.28591	8.19075	7.8966	8.37948	8.41971	8.31932	8.46661	8.27091
XM_005654701	8.31197	7.23797	8.49812	7.74629	8.24032	7.9937	9.52826	9.43708	8.79725	9.31835	9.20379	8.92123
NM_001278775	4.28278	4.0428	4.0428	3.92914	4.57733	4.76898	4.03033	4.02416	3.69097	3.80866	4.20404	4.01549
NM_001244672	6.57437	7.11296	7.48569	6.46954	6.74742	6.60026	6.29782	6.35825	7.31539	6.52053	6.84403	6.36182
NM_001099928	6.04203	5.53782	6.25914	6.00291	5.48023	4.5964	5.93271	5.28564	5.49022	5.46053	5.15906	5.26417
XM_021075902	8.59221	7.61797	7.55889	7.57911	6.94199	6.38104	7.76916	7.69514	6.82942	7.28268	7.52519	6.94199
NM_001123222	8.34445	8.0852	6.85142	7.75309	9.07137	8.48528	8.92538	8.00714	8.54745	8.3358	8.70632	8.82904
XM_001924811	8.48649	8.50626	7.82879	7.28453	10.0085	10.3008	10.7948	10.8281	10.3059	9.24982	9.33507	9.76037
XM_021088875	9.27434	8.94279	8.49123	8.19003	8.67677	8.92363	8.83649	9.25871	9.03753	9.33372	8.75859	8.95292
XM_003128544	11.6355	10.635	11.1731	10.6019	10.8556	11.1901	10.7108	11.1529	10.9918	11.565	11.068	10.5366
XM_021063676	5.19068	5.13123	4.64863	4.29796	5.42382	4.44118	4.31513	5.28564	4.57733	4.92988	4.99691	4.87009
NM_001048232	11.3841	11.9502	11.6467	11.8489	11.4049	10.9248	10.7859	11.2144	10.8692	10.25	10.8574	10.5879
NM_001001911	8.16161	8.30019	7.94598	7.0095	7.00875	7.41276	7.23282	7.06746	7.80191	7.79096	7.9321	7.48349
XM_005670786	8.3991	8.70093	8.39723	9.15598	8.46569	7.6394	7.6822	8.26088	8.86958	8.17463	8.6213	8.49553
XM_005668931	9.12693	9.43224	8.64336	9.30054	8.88076	8.94979	9.38727	8.24829	9.49224	8.73322	9.11116	9.3453
NM_001044610	12.5819	12.523	12.3471	13.3233	12.5395	12.3826	11.8524	12.451	11.881	12.8711	12.6454	12.7611
NM_001159613	8.0081	7.04888	8.77016	9.27845	8.22775	8.23866	9.28383	8.41634	7.56656	7.70906	7.91484	7.25428
XM_003125346	5.29132	5.94825	5.48023	5.72249	4.96496	5.6442	5.89224	5.3743	5.02868	5.0988	5.50014	5.54491
NM_214295	4.71067	4.82634	5.02868	4.76898	5.0988	5.12076	5.20233	4.99379	4.94036	5.33077	5.78835	5.02868
XM_021081037	8.09734	7.76956	7.85513	6.9725	8.13101	7.92907	8.0643	7.5105	7.60311	8.01422	7.87597	7.93314
XM_021083631	6.07963	6.84403	6.00291	6.46954	6.59824	5.6442	6.28223	6.10279	6.02267	6.36182	6.54312	6.55674
NM_214322	6.72614	6.57651	7.41127	7.62092	7.82797	7.33814	8.55222	8.14244	7.04034	7.45552	7.76231	7.85005
XM_021081227	8.21772	7.56285	8.39082	6.52176	7.14061	7.47653	6.77121	7.08083	7.06267	7.64492	7.81303	7.69676
XM_013990662	12.2046	13.0199	11.7323	13.0199	11.8311	11.6467	10.462	11.4627	12.5639	11.7985	11.802	12.5395
XM_005664986	8.01422	7.24541	7.52981	7.59577	7.2467	6.73419	6.49462	7.46324	7.49015	7.00709	7.44473	7.34166
XM_021089806	5.82804	5.84427	6.22478	4.82264	4.88369	4.89819	5.49141	5.49766	5.19068	5.80785	6.01978	5.07657
XM_021077059	5.42169	5.8219	5.92876	5.08801	5.05879	5.21368	5.5472	5.3743	5.7329	5.24416	5.93271	4.91819
XM_005666792	5.8939	5.51321	5.79189	6.05605	6.16729	5.85901	6.72572	5.64328	5.96313	5.98836	5.42382	6.21099
NM_001244560	6.89671	6.55866	7.72469	7.03451	7.86948	6.89832	7.42345	7.4253	6.67684	7.43633	7.82908	7.06846
XM_021076768	6.09836	5.84427	6.19276	5.22961	5.76	5.59463	5.06923	4.38122	5.36592	5.43264	5.11217	5.81457
XM_021064650	5.22961	5.27064	5.23836	4.99379	5.0988	5.27064	4.44118	5.15239	4.35124	5.22427	5.25797	4.48546
XM_021067528	6.24119	6.86429	7.41127	7.07139	6.41961	7.04888	6.00291	6.37853	6.59724	6.71023	7.22056	7.23443
XM_003133263	5.58667	4.78195	4.31059	5.12802	4.2223	4.29796	4.76528	4.68603	4.76528	4.36638	5.15906	5.07657
NM_001122994	15.2051	15.552	15.6627	14.6131	15.1029	14.1408	14.2564	15.0334	14.5692	15.552	15.4869	14.6451
NM_214255	5.4989	5.20526	5.37171	5.12802	4.57733	4.82264	5.29877	5.33077	5.36592	5.36055	5.21368	5.99999
XM_013995780	4.85731	5.06923	5.02868	4.88369	4.39246	4.54277	5.17136	5.80912	4.76528	5.06076	5.21368	4.36638
XM_021074955	4.55276	5.02868	4.83986	5.08801	5.48023	5.23836	3.88278	5.0988	5.14161	4.76898	5.05879	4.99379
NM_001001261	8.62745	7.89992	7.73769	7.73842	7.6223	7.04034	7.93529	7.36604	7.59455	7.44939	7.18665	7.2997
NM_001164002	6.74674	6.16366	6.85142	5.62364	5.99928	5.23836	6.14038	5.96313	6.04679	5.63083	6.42211	5.45319
XM_001927747	13.9096	13.4808	13.1473	13.7849	14.046	12.7134	12.3271	13.9482	13.3559	13.2943	13.8259	13.1473
XM_021062879	5.68362	6.06138	6.1196	6.10279	6.64486	6.99629	6.02267	6.1289	5.882	6.36182	6.19781	5.882
XM_021092656	4.89819	4.20404	4.18762	4.14716	4.03592	4.48546	5.0988	4.61487	5.08801	4.61487	4.20404	4.30792
XM_001927370	9.26308	9.75081	9.22228	8.82772	9.67784	8.9839	9.58576	9.36605	9.22829	8.68305	8.8001	9.47136
XM_021067107	10.2416	10.2011	9.80355	10.1454	9.81894	9.99011	9.3962	10.6366	10.3373	10.0886	10.1213	10.2203
XM_003354474	7.58569	7.91614	8.25612	8.31244	7.81892	6.80881	6.56797	7.99095	6.98475	8.14192	8.16511	8.15597
NM_001004044	7.73593	8.35412	8.69206	7.36604	7.38512	7.04888	8.19679	7.52046	6.99952	8.04539	7.5131	8.22826
XM_021062880	7.51631	8.16479	8.12197	7.69386	8.24032	7.77254	7.51631	7.92504	8.00234	8.13676	7.326	7.40559
XM_021067254	7.95597	6.71023	8.2127	6.98517	7.07213	7.53061	6.10279	7.06746	7.42374	7.03136	6.81399	7.3917
XM_003483755	7.26164	7.39634	7.63696	9.15288	7.8966	7.92907	7.43689	9.18438	7.7093	8.13676	7.78822	8.06066
XM_005654079	8.60529	8.46308	7.76231	8.0118	7.9383	7.77722	7.38611	7.78535	8.36713	8.0676	7.91484	8.21884
XM_021085013	6.57437	6.07963	5.59004	5.55133	5.85281	5.6442	5.8219	5.49766	5.85105	5.84334	5.62364	5.51733
XM_003360244	7.72261	8.06787	8.29081	8.45275	8.26346	8.96618	8.22639	8.48467	7.79433	7.77554	7.64703	7.89563
XM_003356166	9.07178	8.56724	8.50606	7.402	7.38512	6.67452	7.00875	7.62475	7.85045	7.59493	8.28486	8.16681
XM_021087933	5.91167	5.29877	5.53499	5.52287	5.6442	5.87838	5.13123	4.94333	5.33077	4.92988	4.76528	5.58275
NM_001141984	5.7329	5.75396	5.69099	5.41921	5.74923	5.87838	5.17136	6.23127	6.63031	5.91167	5.68816	5.95689
XM_005653273	8.4816	8.92168	8.73234	8.33081	8.93354	8.40463	8.46881	7.76956	7.87024	8.24722	7.73842	7.79238
XM_021087521	4.76528	5.02868	4.7549	5.44981	6.22022	5.23836	5.58275	5.84427	5.23836	5.06076	6.09836	5.865
XM_003135053	8.06299	8.31351	9.16898	8.91072	10.3277	10.0353	11.1901	10.6967	9.69895	9.52248	9.23197	9.37644
XM_021071510	9.82624	9.56289	10.1946	9.16701	9.71359	9.00289	9.59899	9.13616	9.17346	9.29344	9.42809	9.1488
NM_001099932	12.6732	12.1752	11.5098	11.7803	12.4047	12.5083	12.6121	13.1391	12.9773	12.3879	12.3591	12.8387
NM_001166488	4.51216	4.4454	5.42382	4.76898	5.02868	5.33077	5.23442	4.31059	4.64863	4.99379	4.45977	4.36638
XM_003131560	10.6257	9.61191	9.91582	9.55419	9.92054	9.55014	9.45968	9.67035	10.3025	9.41862	10.0677	9.24015
XM_003355340	8.83417	8.32111	8.79725	8.66863	8.12294	8.64957	8.18763	8.23715	9.12404	9.07847	8.49553	8.44824
XM_003125167	7.3245	7.10704	6.57651	7.18967	8.63029	7.30752	6.39969	7.13269	6.55771	6.44382	7.41276	7.44939
XM_021083506	6.4938	7.05737	7.29427	6.93323	6.4047	6.70897	7.30752	6.31663	6.85689	6.16523	6.70897	6.65807
XM_021084102	7.87072	7.66926	7.47102	8.05856	8.72182	8.11738	8.57363	8.05856	7.54615	8.00895	8.03388	8.1832
NM_214163	4.61487	4.49916	3.88278	3.72076	4.65647	4.82264	4.25932	4.02416	4.50891	4.36638	3.89686	3.80866
XM_003123353	9.01156	8.81186	8.2045	8.44824	8.02371	7.82744	8.25371	8.63167	8.27592	8.00156	8.24621	8.48467
XM_021086459	5.19068	5.55133	4.31059	4.53429	5.23836	4.76898	5.58275	4.68603	4.50891	4.46384	4.99691	4.99379
XM_021062478	10.2188	10.1648	9.28591	11.2836	9.61946	8.64625	7.33305	8.84944	9.43743	8.95754	9.43726	9.35583
XM_021069795	4.61487	4.64863	4.64863	3.72076	4.69855	4.48546	5.02868	4.7549	3.69097	4.31059	4.62302	4.14716
NM_001204374	7.18541	6.49462	7.20391	6.42211	6.98374	5.73814	6.88438	6.15524	6.61336	6.76207	5.87838	6.52706
NM_214204	4.99237	4.0428	5.02868	4.5964	5.15906	5.02415	3.69097	4.2118	4.44118	4.41595	3.89686	4.01549
XM_021089369	9.57689	10.3059	10.1209	9.94025	10.7788	10.583	10.4794	10.6831	10.9162	10.8223	10.4306	10.3178
XM_021074789	6.46569	5.64023	6.75904	6.42211	5.87838	5.62364	5.46053	5.28564	6.2834	5.5364	5.34496	6.06715
XM_005667845	5.44529	5.58481	5.6442	6.28223	7.60527	7.58108	6.89352	7.36604	7.3257	6.90284	6.65807	6.52706
NM_213910	9.99963	9.3411	9.82122	9.10941	8.50936	9.79947	10.3019	9.75494	9.98684	10.2912	9.71809	10.2867
NM_214054	5.10551	5.06923	5.42382	5.22961	4.93337	4.89819	4.89819	5.15239	5.02868	5.06076	4.88369	4.61487
NM_213945	5.25797	6.21597	5.69099	5.98342	5.76	5.08801	5.4263	5.28564	5.7329	4.94623	5.78835	4.91819
NM_001044590	7.04625	5.92876	7.13031	6.40084	6.16729	5.97338	6.17909	5.77649	6.07026	6.16523	6.70897	6.04339
XM_021067579	9.15288	8.30749	8.88615	8.33595	7.62646	8.23049	8.33081	7.50085	7.87645	8.07181	8.65999	7.9605
XM_021063894	6.3309	6.81077	6.68558	6.08172	5.69099	5.97338	7.17189	6.54087	6.26053	7.04216	6.04679	6.15909
NM_214115	8.222	9.12213	9.17228	8.00692	7.96784	7.7549	8.36747	8.26635	7.76231	7.70906	8.11971	8.42263
NM_001123164	7.71023	6.86429	6.60282	6.98517	6.77573	6.44874	6.87298	6.42092	6.42264	7.26164	6.35825	7.12558
NM_001244231	8.14218	9.20298	8.43448	9.21214	8.7558	9.62568	7.27571	8.6935	9.48834	8.62143	8.95552	9.39488
NM_001244996	7.25428	7.57072	7.20391	7.86495	8.10633	7.14393	7.35465	6.55866	7.53706	7.80479	7.5131	7.7093
XM_005662353	6.66174	5.865	6.49613	5.75187	6.15093	5.84427	5.84582	5.3743	5.7329	5.48903	5.96313	5.68816
XM_003133951	7.3245	7.60122	7.614	8.31757	8.51732	8.28164	9.05844	8.09047	7.61954	8.48807	7.45441	7.73746
NM_001243629	9.19985	8.57392	8.71677	9.13438	9.42868	8.93166	8.27212	9.84141	9.33559	9.37605	9.34313	9.16615
XR_001306461	12.8711	12.9684	13.0276	13.4113	12.8556	12.5144	11.7708	13.0103	12.9114	13.1473	13.4113	13.2465
XM_003129041	5.64023	6.07963	5.92876	6.18865	6.09538	5.30506	6.4167	5.15239	5.36592	5.95143	5.38434	5.42382
XM_003124640	4.66431	4.20404	4.83986	4.37075	5.29877	4.98408	5.4263	5.0988	4.57733	4.82264	4.45977	4.82264
XM_021062341	11.2836	11.2004	11.5157	12.1598	10.6983	10.4236	10.6515	11.244	11.5938	10.969	10.863	11.0067
XM_021100471	10.3002	9.71407	10.2216	10.0353	9.4028	8.83119	10.3415	9.6887	9.78936	9.85595	9.64276	10.4864
XM_005657236	6.34393	5.45319	5.53499	5.41921	6.14038	4.89819	5.91004	5.28564	5.02868	6.05164	5.29877	5.97571
XM_003127823	9.30054	9.70592	9.87961	9.90604	11.3504	11.8767	11.472	11.0479	9.96802	10.1655	10.6121	10.0598
XM_013980908	4.89819	5.36375	4.94333	5.41921	4.72962	5.36592	5.87646	4.88011	5.36592	4.85382	5.90645	4.99379
NM_214243	4.94333	4.64863	5.74181	5.18094	4.4454	5.6442	5.33077	5.15239	5.14161	5.15906	5.21368	4.76898
NM_214258	4.66431	5.0988	4.94333	5.03626	5.57754	4.14716	5.7329	5.04339	5.36592	5.51538	5.25797	5.51733
NM_001190184	7.42402	7.77632	8.08156	7.38279	8.68305	8.31604	8.92538	8.12197	8.19003	7.39697	7.47327	7.76956
NM_214252	9.37277	8.33684	8.71677	8.49553	7.70216	8.23049	8.66912	8.28834	8.42789	8.66516	8.28056	7.90699
NM_001001263	5.70821	4.87009	5.23836	5.26787	5.48023	5.76	6.91502	5.70821	5.14161	5.84334	4.99691	5.74081
XM_003129227	5.10551	5.29877	5.16888	5.48682	4.82264	5.48023	5.70821	5.46053	5.45319	5.43264	5.54491	5.07657
XM_003131527	10.1808	10.064	10.1587	9.68494	10.1038	10.1345	10.4895	10.0925	10.298	9.45475	10.0737	9.99258
XM_003360207	10.8479	11.6833	12.3205	11.8726	11.7676	12.6907	12.523	12.2713	12.353	12.3471	12.2625	12.1383
NM_001244455	11.6233	11.8524	12.1148	12.6556	12.8137	12.8044	12.9524	12.2823	12.41	12.3092	12.0528	12.9114
NM_001144926	10.3069	10.3904	11.1242	11.4918	11.0595	10.4008	11.2914	10.5571	10.6699	10.4586	10.5737	11.107
NM_001244151	10.6136	9.97967	9.33141	9.7524	10.504	9.45364	9.62727	9.89543	9.82167	9.36841	9.92674	9.69458
XM_003122809	11.9121	11.2242	12.025	10.7608	11.3972	10.5449	10.7649	10.0943	10.2453	10.8777	10.5015	10.4131
XM_003131397	7.21115	6.11426	6.96086	6.10279	5.78459	6.11426	5.51967	6.98517	6.16729	6.55294	6.54312	6.27888
NM_213983	10.3404	10.2811	10.2441	9.98547	10.6121	10.7447	10.4929	9.47974	9.94484	9.47974	10.5091	9.61607
NM_213767	7.62412	7.39634	7.24056	7.88834	6.94199	7.35465	8.02502	6.29601	7.59455	7.03136	7.6166	7.5147
XM_021089073	9.35447	9.04952	9.78013	9.56151	9.04449	9.07054	9.30331	8.97381	9.21441	9.19507	8.67012	8.75156
XM_005665359	3.72076	4.69418	4.44118	4.14716	4.82264	4.82264	3.88278	4.53883	4.25932	4.52501	3.78298	4.61487
XM_005654247	5.22961	5.0988	6.00291	4.88369	5.15906	4.63629	5.26787	5.96313	5.66186	5.46053	5.50014	5.63083
NM_213916	5.36055	5.58481	5.69099	5.81457	5.12498	5.23836	4.76528	5.28564	4.82264	5.60619	5.68816	5.70996
XM_005664155	6.34393	7.45441	6.91303	7.37594	6.90834	8.37128	6.04679	7.28779	7.09618	7.03136	7.56122	8.02609
XM_021074573	14.2564	13.9703	13.3559	13.578	13.1287	13.5892	12.8044	14.0313	13.8157	13.8157	13.697	13.4715
XM_021093389	11.0643	12.5462	11.6609	11.3728	11.5475	10.8281	10.6679	9.62837	11.6833	11.5824	11.7475	11.1267
XM_003130398	4.76528	4.99379	4.18762	3.92914	4.61895	5.97338	4.71067	4.31059	4.0428	4.36638	4.29284	4.66825
XM_021066983	8.83701	7.52071	7.92504	7.93168	6.87212	7.80975	8.54344	8.01422	7.49015	7.83889	8.2223	7.97656
NM_001244783	3.87833	3.89686	3.88278	3.60516	4.48253	4.54277	4.11579	3.80385	3.93876	3.61346	4.12409	4.48546
XM_021088666	5.75396	6.1289	5.882	6.73105	6.01452	7.06666	5.8219	6.9038	6.42264	6.52053	6.07436	6.39625
XM_001929196	6.68558	5.94825	6.46839	6.54312	6.88032	6.62699	5.93271	6.72614	6.64728	5.97034	6.09836	5.68816
XM_021073942	6.84103	6.6282	7.31302	6.84496	6.01452	5.90316	6.88438	6.27793	6.95917	7.18793	6.63672	6.94199
NM_001031787	6.77529	8.14701	7.85513	8.25341	8.18812	9.63971	8.90109	8.87259	9.44696	8.92052	9.38787	8.53412
NM_001244875	8.74869	9.03955	9.07774	9.09112	8.97396	9.21205	9.4112	9.2455	8.57859	9.62837	8.52075	9.52378
NM_001243906	9.29264	8.21748	7.89582	8.11867	9.42616	10.5894	10.4517	10.1124	10.1205	9.13026	9.80147	9.38727
XM_001925483	7.26164	8.41707	7.80766	8.83417	8.05096	8.44824	7.62671	8.36666	7.85045	8.40137	7.85346	8.40079
XM_005662889	6.91937	8.83773	7.55889	8.33595	8.09242	8.01894	7.48929	9.14623	7.80191	7.53865	8.14493	7.87439
XM_001927866	6.80814	6.99404	5.74181	6.787	7.31947	6.92054	6.66174	7.32286	6.26053	6.81077	6.1241	6.85602
XM_003354274	5.10551	5.90569	5.30876	6.14934	5.12498	5.93354	4.4796	5.3743	5.19068	5.13123	5.50014	5.15239
XM_003131474	9.86195	9.86905	9.98838	8.56724	8.93972	8.85774	10.504	9.70528	9.61946	9.29114	10.1726	9.21214
XM_003132044	10.3086	10.3118	10.1699	9.00679	9.06887	9.01234	8.90992	8.6935	10.2407	10.5584	9.93433	9.98495
XM_013992198	5.10551	6.42669	6.07963	6.44093	6.24574	6.36484	5.13123	6.72614	5.49022	6.18032	6.09836	5.81457
XM_013999126	10.0064	10.3357	9.65876	11.1828	9.21319	9.48088	8.81683	10.2167	10.04	9.75421	10.3038	10.2844
XM_003134956	10.2773	11.1122	10.0656	12.0628	10.3327	10.3923	8.91867	10.1005	9.76667	10.2175	9.67784	10.0761
XM_021076816	8.71754	8.27533	8.82816	9.09112	8.6561	8.77406	9.07584	8.52221	8.99655	9.10986	8.7518	8.74668
NM_214451	5.87473	6.02596	5.69099	6.44093	6.49298	5.90316	6.84967	6.54087	5.52287	5.89561	6.42211	6.15909
XM_003353917	5.93271	6.44146	7.00594	6.80362	7.65983	7.03193	6.92326	6.9038	6.90284	7.3245	7.09547	6.29601
NM_001009576	4.20404	4.60901	3.88278	5.84582	4.82264	4.14716	4.11579	4.61487	4.50891	4.55276	4.12409	4.76898
NM_001114281	5.58667	6.00291	5.48023	5.18094	4.86243	5.30506	5.26787	4.88011	5.7329	5.15906	4.99691	5.1864
XM_021072832	4.28278	4.78195	4.31059	4.6545	4.35124	4.03033	4.03033	4.61487	3.69097	4.64863	4.02416	4.44118
XM_003128235	7.19516	8.11556	7.73769	7.83292	7.3257	7.8659	7.03921	7.45366	7.52827	8.05036	7.72998	7.63696
XM_003125719	7.69117	7.12288	6.60282	7.59577	7.41764	7.14393	8.01422	7.09465	6.82942	7.32845	6.61981	7.44939
NM_001184893	9.98281	9.32692	9.971	8.99235	9.33592	10.5866	10.4489	9.70275	10.0837	9.58196	10.4226	10.4065
NM_001044600	9.03988	8.98804	7.98632	8.48274	11.9121	11.107	11.1663	11.1708	10.782	10.9182	11.244	11.36
NM_001185184	5.32328	5.36375	4.94333	5.62364	4.65647	5.84427	5.46053	5.04339	5.45319	4.82264	5.58481	5.07657
NM_214356	4.39027	4.78195	4.7549	4.4454	4.96496	4.48546	4.85731	4.82264	4.44118	4.61487	4.82264	4.82264
NM_001190235	8.57859	8.25419	8.6618	9.02244	8.83417	8.2698	8.59655	8.92302	9.18626	9.02205	8.41634	8.03557
XM_005665537	9.76271	10.1662	9.95804	9.82076	10.3821	10.4574	10.3849	10.0482	10.4762	9.38763	10.0474	10.4881
XM_005653400	7.60122	7.78112	7.88607	8.42097	9.04717	8.93004	7.64703	9.14346	9.09879	8.96935	8.50587	8.73828
NM_001097495	9.2486	9.17786	8.70412	10.0226	8.98643	9.36359	9.2455	8.9196	9.01648	9.32598	8.98356	10.1952
XM_005660442	14.406	13.8395	13.3297	13.697	13.6644	13.4113	12.3205	12.5278	13.4261	13.0276	12.9773	13.4604
XM_021094700	13.6872	13.4896	13.9973	13.5376	13.7087	13.4808	12.6821	13.1083	13.8842	13.3465	13.7308	13.8842
XM_003131509	14.4741	13.6454	14.0879	14.7864	14.0735	13.4261	13.2753	13.6352	14.2144	13.7308	13.8521	13.5376
NM_213987	11.0575	13.1573	12.3155	12.9604	11.3623	11.6198	10.3357	11.1925	11.6916	12.2981	11.6609	12.4336
NM_001243458	13.8965	14.3132	13.697	14.0879	14.3764	13.3465	12.004	13.8259	13.6872	14.2291	14.6131	14.1408
XM_021076246	13.6748	14.4272	13.8842	13.8259	13.7955	13.7741	12.7491	12.7952	13.7741	13.5298	14.3474	14.4463
XM_005666040	8.13557	8.00029	8.33668	7.62973	8.24314	8.2127	7.99554	8.14823	7.77722	8.39202	7.67903	8.36652
XM_003124801	7.13269	6.87298	6.83072	6.95917	6.71023	6.64018	6.38267	7.71125	6.73197	6.81946	6.14934	6.76126
XM_003357811	9.85798	9.68824	9.03682	9.63245	9.37893	9.38973	9.19762	10.1468	8.949	9.30208	9.10693	9.75821
XM_005662406	7.26967	6.35825	7.31302	6.88639	7.44168	7.61376	6.71023	7.88938	7.49015	7.04216	6.83072	6.93033
XM_003355801	9.04774	9.64848	9.69433	8.8828	9.1884	9.44696	9.86361	8.90858	9.74888	9.41298	8.99137	9.84858
NM_214334	14.3312	14.1987	13.8521	14.8958	14.0879	13.7428	12.7392	14.1006	13.3372	13.3372	13.7087	14.2849
XR_002339063	14.6291	14.3628	14.7547	15.1308	14.8092	13.72	13.1083	13.9226	14.0735	14.4872	14.3628	13.9973
XM_021101317	13.9332	14.2291	14.4463	14.7306	13.3896	14.2425	12.6259	14.1261	14.1261	14.7092	13.4412	13.8521
NM_001204283	13.567	13.8259	13.3984	14.5287	14.0313	13.0348	12.8635	13.3559	13.1083	13.5553	13.6454	13.6872
XM_003128133	13.7087	14.3312	13.8051	14.2144	13.9846	13.9846	13.1877	13.7528	13.4896	14.3764	14.1261	14.046
XM_003121890	8.60529	8.20023	8.02628	8.13716	8.59771	8.61873	8.33868	8.35867	7.81008	7.99701	7.9237	8.87879
NM_001243214	10.5198	10.349	10.2145	10.7279	11.2574	11.5938	11.3095	10.7859	10.9437	11.0621	11.0167	10.818
XM_003128060	14.1619	14.3764	14.8662	14.0601	14.406	13.5152	13.8259	14.1987	14.1872	14.0133	14.7864	14.5913
XM_003355998	7.73593	7.69491	8.12197	8.07464	8.05435	7.26967	8.42685	7.5105	8.63511	7.99321	7.81303	8.51321
XM_021062424	9.93273	10.6722	10.5146	10.1205	9.01733	9.63822	8.60598	9.04803	9.45943	10.1051	9.42349	9.59582
XM_021064827	9.90604	9.92674	9.98547	9.63147	9.76271	10.3431	9.32388	10.0591	10.4395	10.0807	10.1671	10.1027
XM_021089810	7.24541	6.55866	6.41836	7.70097	6.43277	6.02898	5.23442	7.13269	6.73197	5.89561	6.85646	6.39625
XM_021070097	6.4404	6.92054	6.89069	6.08172	6.07963	6.79988	6.22668	5.93271	7.07407	6.44382	6.63672	6.24379
XM_021065443	6.78382	6.52053	5.92876	6.1241	5.87838	6.18032	6.90674	5.93271	6.85689	6.83873	6.17228	5.93271
XM_005657393	6.68558	7.41159	6.65757	7.88834	8.30683	8.98683	9.48605	8.26635	7.43319	7.91635	7.26668	7.17189
NM_214358	13.2564	14.046	13.3233	13.7955	13.6252	13.6174	13.3161	13.4997	14.2564	13.8395	14.3132	14.3312
NM_213781	7.40637	7.89992	8.68086	7.91635	7.35533	7.05545	7.43689	7.05081	7.22712	7.51679	6.87298	7.35854
NM_001012299	5.29132	4.87009	4.54894	4.88369	4.88369	4.98408	5.26787	5.19338	4.94036	4.74577	4.88369	5.1864
XM_001925911	5.47326	5.27064	5.30876	5.03626	5.23836	4.94036	5.13123	5.23836	4.76528	5.24416	5.11217	4.44118
XM_021077837	6.79856	7.45441	7.75147	7.53492	6.73858	6.92054	5.91004	7.56122	7.46324	7.45552	7.23282	7.6223
XM_021072436	4.81905	4.69418	5.37171	5.41921	4.53429	4.72695	4.31513	4.2118	4.57733	4.99379	4.62302	5.10551
NM_001001861	3.87833	4.0428	4.31059	3.92914	4.2223	4.76898	4.89819	4.61487	4.16058	3.93876	4.54894	4.2223
NM_213876	4.32003	4.54894	4.0428	3.72076	4.35124	4.44118	3.69097	4.2118	4.35124	4.55276	4.38122	3.71503
XM_003358183	9.17282	9.25419	9.60431	9.12727	9.55375	9.95096	10.1662	9.71359	9.72695	9.21214	9.82262	10.2912
NM_001244395	4.03936	4.38809	4.64863	4.37075	4.11579	4.76898	4.85731	4.38122	4.16058	4.64863	4.12409	4.76898
XM_021078821	8.47754	9.0304	8.75735	8.52046	8.6904	8.43863	8.77283	8.31039	8.64823	7.9605	8.96036	8.07589
XM_005664351	9.95868	9.33592	10.3775	9.70275	10.4942	9.02143	10.1864	10.0528	9.03406	9.82122	10.0785	9.72449
NM_001105307	10.3686	9.66481	10.071	10.504	10.4726	10.1766	11.9606	11.0643	10.3843	10.8991	10.368	10.7649
XM_021076851	6.04203	5.66186	6.19276	6.52176	5.76	5.93354	6.54312	6.18227	5.66186	6.0852	5.93271	5.93271
NM_001134823	5.02868	7.09618	5.23836	6.59724	5.78459	7.10743	4.18033	6.7887	6.02267	6.13335	6.52176	6.04339
XM_021094647	9.93699	9.77368	10.8591	10.1299	9.14676	10.7241	10.1887	10.0817	9.97903	10.8591	9.81289	10.2314
XM_021067890	7.473	8.2127	7.63696	7.68575	7.72767	7.33814	7.70609	7.3106	7.30752	6.9674	6.85646	7.38252
NM_214110	8.69643	7.73842	8.38198	7.24471	7.67033	7.92504	8.07572	7.01371	7.28977	8.3891	7.22056	7.75215
XM_021082727	10.6206	9.8607	9.29775	9.28028	8.74197	10.175	8.20969	9.74703	9.42018	9.34557	9.69484	9.50909
XM_003123062	6.78382	5.38773	6.29111	5.18094	5.42382	5.12076	5.60045	5.96313	5.55133	5.41448	5.65431	5.42382
XR_305553	10.4231	10.5541	10.2101	10.43	10.4148	11.2004	9.77368	10.5339	10.6665	10.2996	10.5301	10.8729
XM_003358611	8.87948	9.44967	10.3446	9.793	9.52597	9.41862	10.7225	9.8453	9.40543	9.82683	10.3312	9.94439
NM_001315676	6.01978	6.21597	6.41836	5.90316	5.89561	5.85901	6.60513	6.15524	6.79856	6.81077	6.93614	5.93271
XM_021093623	4.76528	5.20526	4.44118	5.18094	4.57733	3.96217	4.81905	4.12409	4.25932	5.15906	4.29284	4.44118
NM_001037322	10.2745	10.6802	9.61607	9.95403	9.90676	10.9604	10.4326	11.6081	10.2024	10.9333	11.1565	10.8223
XM_003123478	5.66186	6.55866	6.38455	5.93271	6.20211	6.57651	6.63031	6.54087	6.55771	6.27793	6.42211	5.81457
NM_001199718	4.51216	5.02868	5.16888	5.18094	4.2875	4.48546	5.5472	4.53883	4.70685	4.55276	4.38122	4.08416
XM_003121699	9.93433	10.4205	10.6857	9.7157	10.1726	10.9082	10.6169	10.2416	10.3605	10.9162	9.85798	9.84195
NM_001244857	4.81905	5.68638	5.59004	4.82264	4.93337	5.84427	5.17136	5.87838	5.76	5.41448	4.88369	5.40026
NM_213949	5.47326	5.70821	5.30876	5.58667	5.50014	4.44118	4.94333	5.28564	5.49022	5.19068	4.94333	5.1864
XM_021088451	3.96217	3.9822	3.88278	4.0428	4.2223	4.63629	3.50431	3.89686	3.80866	4.13618	4.88369	3.80866
NM_001164649	5.44529	6.16366	6.00291	5.62364	5.6442	6.0967	6.42422	5.80912	5.882	6.15093	5.93271	6.04339
XM_003123429	4.66431	5.0988	5.53499	5.68816	5.69099	5.78835	5.63083	5.54491	5.02868	5.46053	5.29877	5.81457
XM_003127238	10.4347	9.81423	9.55245	9.53684	9.34	8.4295	9.11736	8.53865	10.0205	8.86474	9.23197	9.90471
NM_001348975	5.70821	6.18032	6.15524	5.75187	5.35696	5.38773	6.46569	5.23836	5.7329	5.36055	6.31485	5.74081
NM_001128433	7.50649	6.77573	7.04888	6.38104	6.4521	6.70897	7.45307	6.39625	7.26008	7.47162	6.93614	6.91893
NM_001123042	5.68362	5.02868	4.83986	5.22961	5.23836	5.02415	4.65844	5.28564	4.82264	4.74577	4.69855	5.22961
XM_013992040	5.68362	6.74475	5.96313	6.85819	6.03071	6.51937	5.98906	7.08083	6.50547	6.36182	6.19781	6.61646
XM_021068731	8.96134	9.0323	9.34008	10.2053	9.76933	9.04241	8.59655	9.60747	8.33714	9.12826	8.45571	8.94016
XM_021082692	7.75215	8.09466	7.50121	7.76231	7.57656	7.18967	7.33305	7.3106	8.22016	7.67803	7.87597	7.70286
XM_001925290	9.60559	9.14566	9.33141	8.78636	8.38715	8.11368	8.89629	8.46588	8.78295	9.04533	9.32259	9.1764
XM_021079653	8.36409	9.56151	8.06394	9.73057	8.83753	8.70998	7.45955	8.30449	8.17845	8.62143	9.21416	8.87212
NM_001009583	7.72913	7.15671	6.65757	7.41159	6.64486	7.07407	7.42345	6.7887	7.16962	7.31461	7.30053	6.74674
XM_005662128	10.6151	9.11934	9.59338	9.80173	8.92538	10.1534	8.96341	10.5242	9.99321	9.22694	9.7939	10.2041
XM_021094709	10.5242	9.98726	10.3415	9.9186	9.30598	9.61139	8.81411	8.9839	9.93062	9.53558	9.85189	9.6618
XR_002339920	10.1946	10.7998	10.8241	10.3357	9.85132	9.69156	9.29089	9.61808	10.4811	10.5242	9.99826	10.6094
XM_003127854	9.27845	9.57362	10.4236	10.1662	9.15598	9.88517	9.18126	9.61127	9.63147	9.57274	9.51388	9.13643
NM_001097465	9.85646	11.6355	11.024	10.9013	10.591	10.8138	9.73722	9.98085	10.4574	10.7649	11.2596	10.6699
XM_021093874	6.97421	7.05737	6.32067	8.0691	8.27212	7.24471	6.75858	8.1147	6.4427	6.00152	6.01978	5.99999
XM_021077645	3.96217	4.82634	4.83986	4.2118	5.0988	4.29796	3.69097	4.12409	4.25932	4.06648	4.02416	4.01549
XM_013977467	5.36055	7.26967	7.91614	6.22478	7.81892	8.88919	6.14038	7.06746	7.08384	7.6877	7.67088	8.10633
NM_001031794	7.96535	7.29337	8.56125	7.66044	7.90315	6.38104	7.74239	7.19876	7.77722	7.07323	7.34772	7.08031
NM_214395	7.81008	7.23007	7.42402	7.0828	6.67452	6.80881	6.57764	6.23127	6.48675	6.79988	7.44473	7.04969
XM_001926040	6.82842	8.40279	7.80766	8.15835	6.97421	7.71605	5.4263	8.36666	8.13557	7.89582	7.6166	7.68834
XM_021099575	6.04203	5.90569	5.0988	5.12802	6.4521	5.93354	5.4263	5.04339	5.33077	5.38046	5.25797	5.10551
XM_003354346	7.65148	6.53161	6.57651	6.9725	5.99928	7.44126	7.51631	6.52053	6.2834	6.27793	6.52176	6.97421
NM_214238	10.5181	9.07934	10.1648	8.80118	8.70985	8.2647	8.66912	9.27487	9.28271	9.79788	9.02615	9.08043
NM_001093735	9.64848	8.45571	8.40363	9.52841	9.19944	9.20642	9.18786	8.8276	9.73148	9.88278	9.82478	9.6862
XM_003483378	5.53384	6.00291	6.25914	5.78459	6.65807	7.61686	6.55674	6.94473	6.46569	6.93279	6.74674	5.91004
NM_001101026	7.84381	8.28834	8.05435	7.9779	6.18865	6.64018	6.94473	7.05081	6.84403	7.34313	6.52176	6.57437
XM_003481950	7.26967	7.83889	7.43884	7.22382	6.51937	7.78897	7.81754	7.38904	7.06267	6.85602	7.03383	7.04216
XM_003121602	8.68667	9.06887	9.25871	8.86835	8.94072	9.59582	9.29089	9.75028	9.56974	10.1859	9.36792	9.85233
XM_021069470	7.73593	8.97856	7.37837	8.32657	8.80898	9.18738	8.55222	8.56251	8.11213	8.24279	7.76231	8.10172
XM_021071121	6.98475	6.953	6.83072	6.55866	7.59933	6.76441	6.84967	6.57651	6.71186	6.56307	7.45441	6.89352
NM_001103212	5.75396	6.38321	6.00291	6.05605	5.98342	5.45319	5.77829	5.74181	5.79453	5.46053	6.4642	6.57437
XM_021077114	10.9644	10.6665	10.863	10.8417	10.8927	11.0167	10.8154	10.7759	10.2475	10.2475	11.2413	10.3149
XM_001929430	10.4391	10.0886	9.35777	9.24867	9.04803	10.1331	9.92336	9.13254	9.57171	9.65357	9.75055	9.0304
XM_021067480	8.85657	8.8092	9.13099	8.91631	8.96754	8.64218	9.0551	9.09462	8.85667	8.19847	8.11971	9.1709
XM_021071103	7.473	7.81794	8.71032	7.35685	7.51406	7.81481	7.27571	7.473	7.93293	8.36604	8.03388	7.45441
XM_003122981	7.67088	8.31757	7.62521	7.42302	7.91635	7.69334	7.41378	8.45656	8.1291	7.32845	7.36254	7.52957
XM_021066554	11.2548	11.3972	10.6548	10.5489	9.33834	9.3851	9.56009	10.324	10.5767	10.6226	10.6257	9.96161
XM_003135078	7.4958	6.85396	6.41836	7.10782	7.02406	6.40589	7.04888	6.91893	6.85689	6.65257	6.44146	7.42345
XM_021096335	3.96217	4.13618	3.69097	4.14716	4.11579	4.36638	4.03033	3.89686	4.0428	4.52501	3.89686	4.2223
XM_021086197	7.70337	8.40279	8.32807	7.9779	8.24032	8.14192	8.80958	7.73703	8.68305	8.16096	8.91017	8.12529
XM_005665884	11.6646	11.5367	11.5573	10.591	11.5127	11.9753	12.4634	11.8981	11.2088	10.946	10.8263	11.9074
XM_003126194	8.76144	8.97449	8.79725	8.8872	8.11971	7.63532	8.58376	8.31039	8.78636	7.93872	7.96624	8.51321
XM_021084475	9.51789	9.93433	9.97623	11.2004	9.95677	10.1731	9.01506	10.0817	9.41434	9.79522	10.4895	10.3725
NM_001246248	4.85731	4.13618	4.94333	4.6545	4.72962	4.44118	3.69097	3.89686	4.25932	4.55276	4.62302	4.76898
XM_021077641	5.99999	6.1289	5.48023	5.65342	5.93271	5.48023	6.26393	4.82264	5.23836	5.89561	5.46781	5.51733
XM_021087302	6.31485	6.46569	5.37171	5.48682	6.01452	6.13174	6.39969	5.96313	5.96313	5.55133	5.42382	5.70996
NM_001123201	6.5436	6.16366	5.42382	6.03071	6.03071	6.14934	6.35362	5.84427	6.04679	6.05164	5.78835	6.55674
XM_001929654	7.99675	8.79542	8.37352	8.58125	8.10082	8.66246	8.79668	9.01156	8.68617	8.22114	8.16511	8.53412
XM_001928345	7.48167	8.41355	7.36046	8.51539	7.41764	7.3245	7.96535	7.19876	7.81008	6.73336	7.46517	7.78291
XM_021092050	3.72076	4.13618	4.7549	4.2118	4.17446	5.05137	3.96217	4.38122	4.44118	3.72076	4.02416	3.89686
NM_001244733	10.3431	10.8891	11.333	8.65521	9.58382	7.18967	7.53706	8.09752	10.2287	10.1005	9.81672	10.1027
XM_005656313	7.21791	7.43833	6.98433	8.08633	8.24739	7.69334	7.24056	7.02493	7.46324	8.17845	7.91484	7.55212
XM_005663028	6.52053	7.08691	7.20391	8.25764	6.41961	6.83072	5.97034	7.24258	6.63031	6.52866	7.07139	6.71023
XM_003125039	8.28403	8.81186	9.33141	8.09134	9.58048	8.88919	9.99047	9.73865	9.2035	8.94721	9.46474	9.50418
NM_001130211	4.66431	5.90569	4.64863	5.55133	5.53027	5.85901	5.02868	5.70821	5.36592	4.99379	5.54491	5.36592
XM_003358971	5.68362	5.92876	6.22478	5.87742	5.87838	5.36592	6.91502	6.39625	6.30563	5.60619	5.84582	5.76776
XM_021064295	5.84856	5.98511	5.69099	5.72249	5.05879	5.08801	4.94333	4.88011	5.45319	5.27064	5.87838	5.99999
XM_021084784	11.3907	10.0937	9.65876	9.55613	11.9606	9.81001	13.6872	12.41	11.0595	10.3966	10.4502	10.692
NM_001244288	7.33814	7.56285	7.89582	7.72381	7.23443	7.04888	6.93522	7.53133	7.69439	8.10172	8.06465	7.37683
XM_003359989	8.78339	8.64196	8.33668	8.23715	8.35942	8.5691	8.69504	7.79385	8.56538	9.07847	8.5007	8.76433
XM_021077597	6.91937	6.953	6.44146	6.24379	6.81586	7.01371	7.07139	7.13269	6.71186	6.33254	7.12942	6.31204
XM_021065434	7.63696	7.26094	7.43884	6.68558	6.81586	6.04679	7.39956	6.42092	7.24907	6.19781	7.19911	6.10774
XM_021085452	7.16851	6.59824	7.48569	6.03071	7.05588	6.75589	6.59511	6.07744	6.84403	6.9674	7.36254	6.50941
NM_001130732	4.94333	6.14859	5.79189	5.30012	7.14061	7.26164	8.89354	8.15439	7.33544	6.64018	7.17318	7.30942
XM_005667396	8.14983	6.92054	8.09947	7.62973	9.91531	9.94172	11.4447	11.0662	9.96472	10.2053	9.56931	9.65791
XM_003133196	5.47326	5.84427	5.69099	5.52287	5.84241	5.78835	5.20233	5.28564	5.19068	5.48903	5.38434	6.06715
XM_021066553	8.76725	8.7562	8.79725	10.692	8.87948	7.85533	8.63167	8.07669	8.43863	8.77728	8.32716	8.76765
NM_001112681	10.931	9.67784	9.84362	10.3262	12.129	11.3002	11.3841	11.426	10.1572	11.0931	10.4694	10.9182
XM_021072701	12.6454	12.6454	12.0125	12.8858	11.4888	12.5998	11.0839	11.2726	12.6821	12.3205	12.41	11.8859
NM_001130243	6.39625	5.7329	5.92876	5.41921	5.84241	5.78835	5.58275	4.82264	5.66186	6.52053	6.24379	6.46569
NM_001001862	5.8939	5.27064	7.00594	5.78459	5.74923	5.30506	5.46053	6.20809	5.59311	5.97034	5.42382	6.42422
XM_021081528	6.59824	6.46569	6.57651	5.72249	6.10774	5.73814	6.28223	6.31663	6.94473	6.21597	6.56307	6.19276
XM_005659182	7.03451	7.29337	7.07139	7.21333	6.89069	7.3245	5.77829	7.28779	7.36604	6.92054	7.40408	7.13651
NM_001159607	3.49858	4.28278	4.54894	4.0428	4.65647	4.2223	5.51967	5.70821	4.25932	3.80866	3.89686	4.36638
NM_001001260	8.62745	7.87241	8.47693	7.79096	9.16615	9.26529	9.42077	10.3895	8.73024	8.44193	8.92948	9.121
XM_021078395	11.3385	11.784	11.9502	11.1618	12.3879	12.2625	11.965	11.7323	12.3155	11.9415	12.2303	12.5007
NM_001258386	6.4404	7.73433	6.60282	7.2641	6.77573	7.45441	6.63031	7.03921	7.10954	7.61634	7.42402	7.81606
XM_021067987	8.79015	8.37795	9.26308	8.87948	8.09734	8.12118	8.57363	8.31039	8.1291	8.93789	8.10172	8.20984
NM_001037151	10.8138	10.1561	9.71975	10.1822	10.0988	10.0026	10.1993	9.80587	10.7124	10.6075	10.7058	10.2691
XM_021080975	7.65148	7.92082	7.95632	6.90834	7.2997	7.48349	7.36604	8.21613	7.8355	7.56285	7.97404	8.33008
NM_001243490	4.71067	4.49916	4.94333	4.4454	4.39246	4.5964	5.13123	5.15239	4.98408	4.92988	4.12409	4.44118
XM_005652719	8.19944	7.55712	7.70024	8.02628	7.50085	7.98877	7.94681	7.53133	8.47117	7.97558	8.26322	8.42913
XM_021067485	7.85533	7.79837	7.614	7.02406	7.57656	6.67452	6.84967	6.98517	6.78159	6.84496	7.80543	6.68558
XM_021068572	11.6198	11.2178	11.0259	11.7676	11.2548	11.0956	11.5157	11.0067	10.4435	10.8396	10.593	10.8319
NM_001123205	9.88278	10.4326	10.6136	9.37689	10.3459	10.2773	11.8262	10.7948	9.74653	10.8479	10.1946	10.6298
NM_214373	15.0334	14.96	16.2136	15.3924	14.5067	14.6291	14.3764	15.1308	15.6627	15.6627	15.3142	15.1667
XM_021083325	6.53161	6.96086	7.39372	6.6282	7.28268	7.41276	7.09077	6.20809	6.50547	7.5131	7.16365	6.85602
XM_003121374	10.2352	11.3385	11.1875	10.39	8.40211	8.70998	8.90992	8.51021	10.2334	10.4259	9.94669	10.1534
XM_003131496	9.28127	9.38631	8.63668	9.10621	10.0268	9.36118	9.5016	9.72899	8.81693	9.09254	9.11718	9.33746
XR_298231	9.91582	9.98362	10.1528	10.4326	10.709	10.8612	10.6055	10.9386	10.7608	10.3605	10.818	10.8059
XM_003133000	8.91824	8.45779	9.63471	8.34961	9.31667	8.2127	8.67427	7.72097	9.2741	8.66779	8.64008	9.49801
XM_021100120	9.89612	9.69433	10.1149	10.5221	9.71235	9.07795	9.35046	9.43096	9.46743	8.99383	9.43075	9.52841
XM_001926794	5.70821	4.60901	5.30876	5.72249	5.93271	6.58828	5.49141	6.29601	5.63462	6.21597	5.87838	5.99999
XM_021076031	6.4404	7.05737	7.45366	8.18464	6.16729	6.86429	5.87646	6.83917	6.35825	6.70083	6.1241	6.36182
XM_021071421	9.11156	8.75859	8.39082	8.63511	8.39154	9.53883	9.11351	8.75224	9.24369	8.47963	8.86824	9.12435
XM_021080354	10.5541	10.3211	10.5242	11.0662	10.2242	10.6151	11.1417	9.92908	10.2159	10.8612	9.79522	9.84742
NM_001257356	10.0378	10.7343	10.9269	9.86266	10.6967	10.9623	10.0125	10.8712	10.7156	10.543	11.2775	10.7631
XM_005659490	7.65148	9.48497	8.79725	9.45843	9.83072	9.88664	9.13997	9.13254	9.49723	8.59017	8.80512	9.17835
NM_214049	7.4004	7.23007	7.02493	6.24379	7.24056	6.39625	7.2997	7.14491	7.16962	7.13745	6.76207	7.65933
NM_001128458	4.51216	4.94623	6.00291	5.37673	5.69099	5.42169	4.54894	5.49766	5.23836	5.33077	5.05879	5.68816
XM_021072523	9.83193	8.86362	9.28127	8.78636	9.49437	9.85595	10.2024	9.41994	10.1124	9.21019	9.48834	10.0226
XM_021071253	4.61487	4.60901	5.0988	5.55133	5.95063	5.38773	4.65844	4.61487	5.02868	4.85382	5.25797	5.48903
NM_214270	4.94333	4.54894	4.0428	4.2118	4.57733	4.14716	3.69097	4.68603	3.93876	4.19296	4.20404	4.66825
XM_021102209	7.70337	7.43833	7.82879	7.37594	6.73858	6.81946	7.18823	6.42092	6.76256	7.55287	6.65807	7.06846
NM_001244940	9.53841	9.26978	10.6151	9.82997	9.98959	9.06672	8.6719	8.59171	9.29658	9.3528	9.70592	9.78885
XM_021073926	9.16035	8.61379	9.52543	7.88331	7.97101	7.66424	8.09875	7.78535	8.65685	8.18496	8.60179	8.57495
XM_003358281	10.1367	9.69156	9.16035	8.96109	8.7558	8.45159	8.21724	8.26635	8.42325	9.58973	8.92538	8.4701
XM_021095270	9.36455	8.87948	9.10038	9.7524	9.70889	9.87043	10.3633	9.1263	9.70209	9.1709	9.77269	9.61607
XM_005671074	11.1293	11.1393	10.4378	11.5367	9.57484	10.2666	10.228	10.6857	10.0737	10.7878	9.65791	10.0425
NM_214280	9.95165	10.0524	9.121	9.89823	9.64513	9.44385	9.86195	9.71854	8.81693	9.41452	9.6483	9.78067
XM_021076038	4.94333	4.4454	4.7549	4.82264	4.35124	4.68603	4.4796	4.38122	4.44118	4.31059	4.82264	4.66825
XM_003483214	6.71023	7.89992	8.47062	7.29723	7.28268	8.01894	7.6394	8.57363	7.9605	8.1832	8.48554	8.42659
XM_001925167	5.07657	4.64863	5.0988	4.76898	4.65647	4.86469	5.13123	4.61487	4.64863	4.36638	5.21368	4.91819
XM_013992459	11.2118	12.0845	10.7386	12.0901	11.3841	10.288	9.77556	10.7074	11.1754	10.8911	11.708	11.344
XM_003356540	5.82804	5.55133	5.79189	5.33342	5.23836	5.6442	6.22668	4.88011	5.7329	5.48903	6.19781	5.66186
XM_003122982	4.55276	6.53161	4.83986	6.94561	6.63238	5.93354	4.18033	6.72614	5.882	4.88369	5.50014	5.29877
XM_003125849	6.62699	6.953	6.75904	6.36014	6.79856	6.4404	7.14527	6.10279	6.48675	5.6951	5.99532	5.74081
XM_013981798	4.28278	4.49916	5.59004	5.12802	5.37673	4.89819	4.31513	4.53883	4.16058	4.46384	5.05879	4.36638
XM_021092498	7.7863	6.50547	6.73197	6.49135	6.84496	7.18294	8.83139	8.32457	7.46324	7.73433	7.33678	7.55889
XM_003133649	7.65148	7.54968	7.13031	8.04577	7.27602	8.05418	7.28362	7.60765	7.04969	7.04888	7.64703	7.02192
XM_021067551	11.6013	10.867	11.3878	12.1383	11.5196	11.0551	11.419	11.6467	10.4549	10.635	10.6699	11.1367
XM_021099699	5.61005	4.94623	4.7549	5.22961	6.26053	4.5964	4.94333	5.61005	5.23836	5.72078	5.50014	5.29877
XM_021095398	6.53161	7.17356	6.98433	6.54312	6.93279	6.99629	6.83961	6.55866	7.08384	6.75589	6.19781	6.6314
XM_005662399	8.55661	8.86958	8.58561	9.31792	9.43224	9.93627	9.72073	9.70135	9.08498	9.47136	8.99137	9.05553
NM_001113449	5.75396	6.22931	5.48023	5.95689	5.59615	6.01452	5.6552	6.10279	5.28564	4.99379	5.8219	5.76776
XM_001928633	8.07605	8.44824	7.42402	7.9846	8.51431	7.85533	7.326	7.79385	7.57474	7.40559	8.03388	8.37171
XM_001928719	7.66534	8.02417	7.6877	9.22653	8.4392	8.76462	9.10963	8.76871	8.8778	9.02737	7.98859	8.16681
XM_021071021	8.56566	6.8927	7.83951	7.16672	7.23443	7.2997	6.98159	6.77529	7.98937	6.98989	7.02059	8.04165
XM_021091640	5.53384	4.78195	5.42382	4.76898	5.05879	4.98408	5.02868	5.33077	5.14161	5.65342	4.99691	5.79189
XM_003125722	7.52519	6.90284	7.5155	6.57651	7.75215	6.89069	7.26633	7.14491	7.10954	7.05737	7.48255	6.96361
NM_214370	5.07657	5.16612	5.42382	5.41921	4.65647	5.90316	6.35362	4.94333	5.14161	5.77093	5.34496	5.51733
XM_003357928	14.7864	14.5509	14.6451	14.5692	14.8662	14.6602	14.2693	14.5509	15.1667	14.5509	14.5913	15.1308
XM_021087371	5.10551	5.02868	5.30876	5.62364	4.2223	5.02415	5.4263	6.23127	5.23836	5.55133	4.62302	4.94623
NM_001099926	5.07657	4.60901	4.31059	4.4454	5.15906	5.23836	4.81905	4.7549	5.28564	4.74577	5.38434	4.48546
NM_213957	4.32003	5.16612	4.54894	4.37075	4.03592	4.98408	4.81905	4.61487	5.23836	4.69855	4.76528	5.10551
NM_001144843	5.02868	4.49916	4.64863	4.94036	4.99691	4.82264	5.17136	5.19338	4.35124	4.24099	4.99691	4.61487
XM_021078661	7.00594	6.76207	6.96086	6.42211	7.21151	5.80499	7.26633	6.67135	7.26967	6.71023	7.5131	6.90674
NM_214107	5.4989	5.55133	6.41836	5.33342	5.48023	5.97338	5.49141	6.20809	5.23836	6.01978	5.99532	5.93271
[truncated: 10,516 more rows]
