# Supplementary material for: Regulators of Salmonella-host interaction identified by peripheral blood transcriptome profiling: roles of TGFB1 and TRP53 in intracellular Salmonella replication in pigs
Source: Vet Res. 2018 Dec 12;49:121. doi: 10.1186/s13567-018-0616-9 (PMC6292071; doi:10.1186/s13567-018-0616-9)
Supplement: Supplementary file 3 — Additional file 3. Differentially expressed transcripts. The full list of differentially expressed transcripts. [file 13567_2018_616_MOESM3_ESM.xlsx]

## Sheet: diff
Refseq	log2FC d2/d0	FDR d2/d0	log2FC d7/d0	FDR d7/d0	logFC d7/d2	FDR d7/d2	FDR Time	D2/D0	D7/D0	D7/D2	Time	state
XM_021081566	-0.489885	0.404725	0.465657	0.484739	0.955542	0.0416222	0.134616	---	---	diff	---	diff
XM_003358398	-2.10054	0.0387211	-2.56306	5.1746e-16	-0.462521	0.606499	0.324744	diff	diff	---	---	diff
XM_003483280	-0.681795	0.201723	-1.04382	0.0111126	-0.362025	0.6259	0.147623	---	diff	---	---	diff
XM_005666943	-1.37495	0.0111864	-0.430655	0.538087	0.944298	0.0650465	0.191463	diff	---	---	---	diff
XM_021095526	2.2336	1.02896e-05	1.30593	0.000449948	-0.927667	0.0542097	0.0355684	diff	diff	---	diff	diff
XM_003133181	-2.19573	3.62475e-06	-0.182383	0.859108	2.01335	1.30416e-07	0.00218657	diff	---	diff	diff	diff
XM_021079854	0.479202	0.377106	0.69683	0.184682	0.217628	0.79571	0.0259618	---	---	---	diff	diff
XM_003127059	-0.85616	0.0754082	0.0210834	0.989125	0.877244	0.0721331	0.0328152	---	---	---	diff	diff
XM_021070271	1.07522	0.0453829	0.796421	0.0966934	-0.278796	0.739399	0.164546	diff	---	---	---	diff
NM_001243437	1.35056	0.00751584	0.600201	0.297711	-0.750363	0.172595	0.0905303	diff	---	---	---	diff
NM_001348525	-1.09552	0.0278823	0.00648577	0.997047	1.10201	0.0140711	0.0380485	diff	---	diff	diff	diff
NM_001244255	1.68806	0.00309642	1.08388	0.00737471	-0.604173	0.323224	0.105967	diff	diff	---	---	diff
XM_013978492	-1.16343	0.0107606	-0.706889	0.173671	0.456539	0.494681	0.0171259	diff	---	---	diff	diff
XM_021075925	1.04034	0.0428672	0.51603	0.410127	-0.524309	0.410616	0.179565	diff	---	---	---	diff
XM_021066517	1.05216	0.021266	0.541815	0.375356	-0.510346	0.419026	0.126364	diff	---	---	---	diff
NM_001278763	-0.617957	0.278306	0.385396	0.603757	1.00335	0.0300073	0.154095	---	---	diff	---	diff
XM_001926592	1.24944	0.0155565	0.285418	0.738233	-0.964018	0.0508636	0.0248255	diff	---	---	diff	diff
XM_021067479	1.03964	0.032388	0.875855	0.0536114	-0.163781	0.863026	0.0945052	diff	---	---	---	diff
XM_021077518	1.29891	0.0325786	0.718752	0.160319	-0.580159	0.37968	0.348984	diff	---	---	---	diff
NM_213859	1.23717	0.0111864	-0.104679	0.929713	-1.34185	0.00144447	0.0732516	diff	---	diff	---	diff
XM_003123655	3.88801	3.18067e-10	2.31396	5.26664e-13	-1.57405	0.000126857	0.00405034	diff	diff	diff	diff	diff
XM_005663739	0.821226	0.100544	0.956774	0.0263476	0.135549	0.895094	0.102944	---	diff	---	---	diff
XM_003133210	1.99893	4.08535e-05	0.581595	0.320088	-1.41733	0.000540224	0.0261897	diff	---	diff	diff	diff
NM_001167585	0.690633	0.216375	0.931473	0.0333898	0.240841	0.776225	0.165298	---	diff	---	---	diff
XM_021076195	2.44532	2.9915e-05	0.913802	0.0393894	-1.53152	0.000266219	0.0630178	diff	diff	diff	---	diff
NM_001163408	1.1421	0.0249624	0.342026	0.663043	-0.800078	0.118865	0.175464	diff	---	---	---	diff
NM_214154	1.11691	0.0249624	0.186433	0.855735	-0.930478	0.0548903	0.0947203	diff	---	---	---	diff
XM_005656327	1.15865	0.0381396	0.453443	0.5012	-0.705209	0.209954	0.320313	diff	---	---	---	diff
NM_001123099	0.319718	0.727132	1.13381	0.00420136	0.814097	0.136603	0.390842	---	diff	---	---	diff
XM_021083797	-0.881236	0.0674526	-0.616174	0.278758	0.265062	0.744396	0.00226772	---	---	---	diff	diff
NM_213857	2.63399	3.73301e-07	1.97672	2.19232e-09	-0.657269	0.243039	0.007319	diff	diff	---	diff	diff
XM_021067627	1.03475	0.0437494	0.365085	0.63222	-0.669665	0.2334	0.196568	diff	---	---	---	diff
XM_021064900	1.13	0.0149127	0.777512	0.111738	-0.352487	0.631399	0.0452956	diff	---	---	diff	diff
XM_003133469	-0.0416538	0.963883	0.595662	0.303095	0.637316	0.255689	0.0488965	---	---	---	diff	diff
XM_003354620	1.67764	0.00171888	0.527407	0.392673	-1.15023	0.0113443	0.106	diff	---	diff	---	diff
XR_002337142	1.00641	0.0320147	0.450813	0.504587	-0.5556	0.367507	0.106349	diff	---	---	---	diff
XM_021095612	-0.7854	0.13543	-0.901731	0.0433309	-0.116331	0.913412	0.163465	---	diff	---	---	diff
XM_021088792	0.686545	0.223538	0.995631	0.0179905	0.309085	0.692769	0.174117	---	diff	---	---	diff
XM_021095853	-1.16249	0.0157423	-0.994459	0.0182089	0.168032	0.857693	0.0672309	diff	diff	---	---	diff
XM_003124337	0.973519	0.0865908	-0.146907	0.892204	-1.12043	0.0124184	0.226378	---	---	diff	---	diff
XM_021065907	1.21253	0.01617	0.851607	0.0637436	-0.360925	0.619867	0.103493	diff	---	---	---	diff
XM_003127557	2.82033	2.85519e-06	1.58804	5.06849e-06	-1.23229	0.00465691	0.0372522	diff	diff	diff	diff	diff
XM_003355263	-0.55139	0.337949	0.404994	0.574046	0.956383	0.0422446	0.033447	---	---	diff	diff	diff
XR_002343732	1.55689	0.00169574	0.643173	0.245453	-0.913718	0.0567147	0.0704817	diff	---	---	---	diff
XM_021097561	1.81726	0.000405853	0.8664	0.0575644	-0.950861	0.0534119	0.0746267	diff	---	---	---	diff
NM_001105313	-1.11835	0.0131195	-0.428276	0.541905	0.690071	0.198024	0.00713382	diff	---	---	diff	diff
XM_003359366	-1.116	0.0482591	-1.63944	2.01516e-06	-0.523434	0.42907	0.109052	diff	diff	---	---	diff
XM_003129905	-1.20951	0.0147999	-0.476945	0.465716	0.732565	0.165612	0.152895	diff	---	---	---	diff
XM_021095886	1.07627	0.0231503	0.213997	0.823367	-0.862276	0.084217	0.138557	diff	---	---	---	diff
NM_213786	-0.865703	0.0773949	-0.883764	0.0502384	-0.0180607	0.987383	0.0489292	---	---	---	diff	diff
XM_003122021	-0.597585	0.349616	0.608541	0.290256	1.20613	0.00443604	0.186996	---	---	diff	---	diff
NM_001244363	-1.33091	0.0194673	0.0878577	0.943711	1.41877	0.000792073	0.186362	diff	---	diff	---	diff
NM_001123160	0.935103	0.140664	0.940009	0.0309903	0.00490575	0.995232	0.364809	---	diff	---	---	diff
XM_005665946	0.447655	0.556	0.888962	0.0485602	0.441307	0.527634	0.333385	---	diff	---	---	diff
XM_005670119	0.994624	0.044081	0.334467	0.674403	-0.660157	0.239317	0.159361	diff	---	---	---	diff
XM_005668337	0.568724	0.389219	-0.579154	0.323107	-1.14788	0.0112509	0.23977	---	---	diff	---	diff
XM_003358920	-0.884379	0.0767265	0.119389	0.91817	1.00377	0.0274861	0.0666547	---	---	diff	---	diff
XM_003358608	1.71462	0.00153061	1.31204	0.000418057	-0.402588	0.579503	0.109131	diff	diff	---	---	diff
NM_001244242	1.36408	0.00919071	0.575761	0.327727	-0.78832	0.130094	0.15572	diff	---	---	---	diff
XM_021066239	1.27767	0.0117744	0.929694	0.0340384	-0.347976	0.642875	0.143887	diff	diff	---	---	diff
XM_005660443	3.17878	9.19679e-09	1.67625	1.00585e-06	-1.50253	0.000209155	0.00215041	diff	diff	diff	diff	diff
XM_021096060	1.05955	0.0393858	0.549153	0.363162	-0.510397	0.436902	0.241193	diff	---	---	---	diff
XM_021098846	1.08221	0.0249624	0.517687	0.407157	-0.564518	0.348062	0.0967109	diff	---	---	---	diff
XM_021091350	-0.866045	0.102689	-1.01678	0.0145698	-0.150733	0.878877	0.187788	---	diff	---	---	diff
XM_021091585	-1.6452	0.0125888	-0.445214	0.514023	1.19998	0.0139889	0.280105	diff	---	diff	---	diff
XM_021091461	-1.06291	0.0285636	-0.340304	0.664264	0.722603	0.172772	0.0955376	diff	---	---	---	diff
XM_013998023	1.40769	0.0070387	0.658192	0.228527	-0.749497	0.159246	0.149539	diff	---	---	---	diff
XM_021078788	4.55844	4.6439e-09	2.7882	5.91576e-19	-1.77024	8.67294e-06	0.0331532	diff	diff	diff	diff	diff
XM_003353370	-1.49203	0.0033547	-0.871765	0.0553312	0.620261	0.300207	0.0733233	diff	---	---	---	diff
XM_003134439	-1.60676	0.00160941	-0.524128	0.397194	1.08263	0.0183087	0.0527854	diff	---	diff	---	diff
XM_021074971	-1.68223	0.00390264	-0.951614	0.0278237	0.730612	0.185359	0.144669	diff	diff	---	---	diff
XM_013978532	1.58126	0.000681269	1.04414	0.0110951	-0.537119	0.377345	0.0176361	diff	diff	---	diff	diff
XM_003355067	2.26222	7.98615e-06	0.651139	0.236633	-1.61108	5.7427e-05	0.0242402	diff	---	diff	diff	diff
XM_013992805	1.92821	0.000113888	1.12744	0.00450515	-0.800771	0.118058	0.0284864	diff	diff	---	diff	diff
XM_021099206	6.09535	1.2424e-13	4.00069	9.16443e-40	-2.09466	9.5647e-08	0.00181881	diff	diff	diff	diff	diff
XM_021082074	-1.16607	0.0130851	-0.196034	0.847334	0.97004	0.038714	0.0610436	diff	---	diff	---	diff
XM_021093252	-1.70101	0.00108647	-0.826495	0.0777221	0.874517	0.0953524	0.102368	diff	---	---	---	diff
XM_005669065	0.954712	0.0773949	-0.0646692	0.961062	-1.01938	0.0260869	0.191436	---	---	diff	---	diff
XM_021072837	0.517613	0.347887	1.43343	6.76569e-05	0.915817	0.0539147	0.0142271	---	diff	---	diff	diff
XM_021078687	-1.05844	0.0276385	-1.06324	0.00899167	-0.00479797	0.995232	0.0461015	diff	diff	---	diff	diff
NM_001190178	-1.09107	0.0345128	-0.297024	0.722994	0.794045	0.135974	0.191488	diff	---	---	---	diff
XM_003123750	1.15135	0.0186834	0.0485801	0.97483	-1.10277	0.0130559	0.120779	diff	---	diff	---	diff
XM_005663488	1.14978	0.0234581	0.669341	0.214938	-0.480437	0.466231	0.203151	diff	---	---	---	diff
XM_005674533	-0.691036	0.291349	-1.047	0.0107417	-0.355962	0.635527	0.227419	---	diff	---	---	diff
XM_003128728	2.86979	1.13446e-06	0.686563	0.195986	-2.18323	6.08565e-08	0.0115861	diff	---	diff	diff	diff
XM_003134179	1.69678	0.00126427	0.742478	0.139285	-0.954303	0.0513511	0.094395	diff	---	---	---	diff
XM_013982569	1.79689	0.000838191	1.17248	0.00261384	-0.624409	0.301727	0.102482	diff	diff	---	---	diff
XM_021075607	1.82488	0.000128148	0.909798	0.040601	-0.915078	0.0570373	0.0172219	diff	diff	---	diff	diff
XM_021063987	1.68186	0.00150728	1.7778	1.43034e-07	0.0959398	0.929605	0.0945205	diff	diff	---	---	diff
XM_013986455	-1.25223	0.0253401	-0.0135687	0.993473	1.23866	0.00454234	0.116513	diff	---	diff	---	diff
XM_005665158	3.1579	2.2683e-06	2.40575	4.78064e-14	-0.752153	0.179361	0.0404208	diff	diff	---	diff	diff
XM_003356615	1.29559	0.00755056	0.983459	0.0200461	-0.312126	0.692739	0.11025	diff	diff	---	---	diff
XM_021078796	1.32811	0.00300767	0.877531	0.0528444	-0.450581	0.50684	0.049431	diff	---	---	diff	diff
NM_001244466	-0.917017	0.266899	-1.08709	0.00714509	-0.170071	0.876485	0.564427	---	diff	---	---	diff
XM_003124733	1.86266	0.000131495	1.0544	0.00984398	-0.808264	0.123905	0.0401874	diff	diff	---	diff	diff
NM_001243528	0.679354	0.18787	0.055114	0.970036	-0.62424	0.274737	0.0412758	---	---	---	diff	diff
XM_005659706	2.63936	2.63569e-07	1.72085	4.29716e-07	-0.918504	0.0542097	0.00183818	diff	diff	---	diff	diff
XM_021077213	-1.71328	0.000898721	-0.876592	0.0532534	0.836689	0.100081	0.0620154	diff	---	---	---	diff
XR_002340537	1.08484	0.021814	0.668201	0.216307	-0.416644	0.555056	0.113602	diff	---	---	---	diff
XM_013994683	1.74244	0.00427262	0.938637	0.0312708	-0.803804	0.131174	0.186268	diff	diff	---	---	diff
NM_001114675	-0.960016	0.0418857	-0.306805	0.709512	0.653211	0.239357	0.0609503	diff	---	---	---	diff
XM_021083792	-1.42239	0.00242002	-0.110521	0.925459	1.31187	0.00163648	0.0369485	diff	---	diff	diff	diff
XM_021078329	-0.909411	0.073668	-1.03051	0.0126922	-0.121097	0.909345	0.0942433	---	diff	---	---	diff
NM_001144841	-1.3317	0.00720258	-1.19566	0.00194414	0.136045	0.894447	0.0831454	diff	diff	---	---	diff
XM_021092604	-0.984608	0.0362995	-0.381582	0.607627	0.603026	0.303517	0.0452356	diff	---	---	diff	diff
NM_001244090	-1.29367	0.0206829	-0.917619	0.0380866	0.376056	0.626498	0.177868	diff	diff	---	---	diff
NM_213783	7.39482	4.91753e-15	4.98789	3.67218e-62	-2.40693	6.26517e-10	0.00199848	diff	diff	diff	diff	diff
XM_021100204	0.590044	0.344302	-0.404555	0.574521	-0.994599	0.0327932	0.260577	---	---	diff	---	diff
NM_001243416	-1.25723	0.013794	-0.489237	0.447131	0.767997	0.149868	0.155581	diff	---	---	---	diff
XM_003358695	-1.13707	0.0313696	-0.825978	0.0779412	0.311093	0.694341	0.143872	diff	---	---	---	diff
XM_003133840	0.980551	0.0725403	-0.125018	0.912938	-1.10557	0.0130507	0.188709	---	---	diff	---	diff
XM_021075741	-0.788539	0.098202	-0.475938	0.466503	0.312602	0.681283	0.0115547	---	---	---	diff	diff
NM_001244915	-2.71994	2.41074e-07	-1.11534	0.00521677	1.6046	5.31881e-05	0.0178241	diff	diff	diff	diff	diff
XM_021102088	1.54196	0.000546223	1.0768	0.00786082	-0.465162	0.482539	0.00726582	diff	diff	---	diff	diff
XM_021089893	2.14584	1.02896e-05	1.55863	8.48376e-06	-0.587204	0.335178	0.0284913	diff	diff	---	diff	diff
XM_021081729	1.98197	0.000713174	1.42533	7.65113e-05	-0.556642	0.400046	0.10638	diff	diff	---	---	diff
NM_213738	-1.04	0.0312521	-0.263695	0.761732	0.776309	0.135163	0.0731742	diff	---	---	---	diff
XM_021095516	-0.601383	0.308996	0.35509	0.646725	0.956474	0.0457728	0.267958	---	---	diff	---	diff
XM_013988974	-0.524021	0.333933	0.108779	0.927082	0.6328	0.263134	0.0491156	---	---	---	diff	diff
NM_001199889	3.71546	3.99755e-09	2.67797	1.74433e-17	-1.03749	0.0319707	0.00739691	diff	diff	diff	diff	diff
XM_021069422	1.10013	0.0181569	1.01827	0.0143277	-0.0818585	0.938788	0.0274212	diff	diff	---	diff	diff
XM_021087092	1.99215	0.000340262	1.679	9.78461e-07	-0.313145	0.717051	0.0803258	diff	diff	---	---	diff
XM_021095313	1.85555	0.0004061	1.26543	0.000793376	-0.590122	0.322715	0.0618139	diff	diff	---	---	diff
XM_005669985	1.11801	0.0142351	0.771031	0.116487	-0.346979	0.642707	0.0966025	diff	---	---	---	diff
XM_021092066	2.71372	1.24291e-06	1.15837	0.00311643	-1.55535	0.00010471	0.0195746	diff	diff	diff	diff	diff
NM_001001617	1.10284	0.0250384	0.449509	0.50756	-0.653326	0.242674	0.142306	diff	---	---	---	diff
NM_214037	1.6381	0.00328691	1.12244	0.00477007	-0.515664	0.454925	0.190718	diff	diff	---	---	diff
XM_005653006	-0.992557	0.0331448	-0.465674	0.484739	0.526883	0.401582	0.143583	diff	---	---	---	diff
XM_001928643	1.53666	0.00248706	1.08711	0.00714509	-0.449549	0.524084	0.0880336	diff	diff	---	---	diff
NM_213789	0.607367	0.255898	-0.33396	0.674742	-0.941327	0.0467277	0.0843198	---	---	diff	---	diff
XM_003122994	-1.13808	0.0137461	-0.506012	0.424804	0.632072	0.266564	0.0243405	diff	---	---	diff	diff
XM_013985457	0.834124	0.138041	-0.270372	0.75698	-1.1045	0.0116444	0.155497	---	---	diff	---	diff
XM_021100810	0.589803	0.25588	0.676759	0.207653	0.086956	0.934605	0.0419337	---	---	---	diff	diff
XM_021086262	-0.773566	0.200788	-1.05103	0.0102382	-0.277468	0.73471	0.2095	---	diff	---	---	diff
XM_021079664	1.45405	0.00294895	0.280324	0.744333	-1.17373	0.00649824	0.0261806	diff	---	diff	diff	diff
XM_005671052	1.27741	0.00993201	0.777725	0.111738	-0.499686	0.450809	0.122109	diff	---	---	---	diff
XM_003357729	1.14643	0.0124902	0.822195	0.0795425	-0.324231	0.6672	0.0345095	diff	---	---	diff	diff
NM_001244740	2.06074	5.3488e-05	0.608472	0.290256	-1.45226	0.000484863	0.0309899	diff	---	diff	diff	diff
XM_003124280	-0.951914	0.104165	-1.41658	8.80008e-05	-0.46467	0.507291	0.195492	---	diff	---	---	diff
XM_013988268	5.00494	5.48429e-13	4.42021	1.41771e-48	-0.584731	0.330649	0.00156311	diff	diff	---	diff	diff
XM_021097682	2.69492	1.1876e-05	1.6658	1.23149e-06	-1.02912	0.0404282	0.0547102	diff	diff	diff	---	diff
NM_001048072	-1.41519	0.00169574	-0.376441	0.615024	1.03875	0.0212033	0.0289692	diff	---	diff	diff	diff
NM_214048	-1.70055	0.00024831	0.0569757	0.96777	1.75752	8.85057e-06	0.0176404	diff	---	diff	diff	diff
XM_003483379	1.20166	0.0155565	0.623992	0.269333	-0.577673	0.340209	0.121981	diff	---	---	---	diff
XM_003126593	-1.14927	0.0413147	-0.336552	0.67096	0.812717	0.129967	0.261282	diff	---	---	---	diff
NM_001097486	-1.19706	0.0305916	-0.412712	0.563319	0.784344	0.148932	0.253215	diff	---	---	---	diff
XM_021079176	-3.23013	1.95915e-07	-1.61541	3.15564e-06	1.61472	0.000139486	0.0208381	diff	diff	diff	diff	diff
NM_001244286	0.981234	0.0940848	1.04208	0.0113368	0.0608424	0.960044	0.261692	---	diff	---	---	diff
NM_001244215	2.14621	3.48227e-05	1.92425	6.4285e-09	-0.221959	0.794134	0.0368038	diff	diff	---	diff	diff
NM_001005726	1.91675	3.59187e-05	0.81953	0.0813813	-1.09722	0.0129152	0.0139769	diff	---	diff	diff	diff
NM_001174133	-1.8331	0.000293291	-1.29103	0.000552276	0.542076	0.380972	0.0780226	diff	diff	---	---	diff
NM_001097455	1.22934	0.0186839	0.23858	0.789258	-0.990763	0.0411365	0.194262	diff	---	diff	---	diff
XM_021073322	1.2365	0.12926	1.74673	2.62772e-07	0.510232	0.487924	0.32244	---	diff	---	---	diff
XM_003129100	1.15545	0.0219917	0.58539	0.315258	-0.570058	0.347396	0.205588	diff	---	---	---	diff
XM_005663091	1.9712	9.10423e-05	1.07706	0.00786082	-0.894143	0.0679748	0.0393585	diff	diff	---	diff	diff
NM_001001540	1.44062	0.0492005	0.983413	0.0200461	-0.457208	0.516916	0.420899	diff	diff	---	---	diff
NM_001001532	-1.21331	0.0186834	-0.0126809	0.993554	1.20063	0.00499164	0.120599	diff	---	diff	---	diff
XM_003133759	1.9546	5.51646e-05	0.667615	0.216768	-1.28698	0.00220704	0.0199864	diff	---	diff	diff	diff
XM_003122583	-1.53536	0.000899289	-0.260203	0.765406	1.27515	0.00235868	0.0259503	diff	---	diff	diff	diff
XM_003131786	1.57484	0.000496757	1.13101	0.0043126	-0.443831	0.509186	0.00950721	diff	diff	---	diff	diff
NM_001243844	-0.907708	0.0807355	-0.413914	0.560885	0.493794	0.439503	0.0443689	---	---	---	diff	diff
XM_021081650	-1.62399	0.0013501	-1.12281	0.00476085	0.501179	0.447229	0.0553438	diff	diff	---	---	diff
NM_001097496	1.60147	0.000481005	0.674549	0.208659	-0.926921	0.0513511	0.0152827	diff	---	---	diff	diff
NM_214267	1.53935	0.000812127	0.659575	0.226768	-0.879778	0.0731002	0.0160566	diff	---	---	diff	diff
NM_214423	1.59761	0.00978838	-0.138669	0.903003	-1.73628	8.15049e-05	0.154567	diff	---	diff	---	diff
NM_001044599	2.77027	2.55313e-07	2.41508	3.75315e-14	-0.355197	0.630199	0.00836652	diff	diff	---	diff	diff
NM_001244121	1.02513	0.0288254	0.83172	0.0744825	-0.193408	0.82676	0.0951347	diff	---	---	---	diff
NM_001146300	-1.47963	0.012652	-1.08188	0.00750743	0.397748	0.602347	0.242003	diff	diff	---	---	diff
XM_005665748	1.10581	0.0287525	0.703496	0.177227	-0.402315	0.580165	0.190665	diff	---	---	---	diff
XM_021084366	-1.65043	0.000322826	-0.694449	0.187513	0.955985	0.0403929	0.0131493	diff	---	diff	diff	diff
NM_001206359	1.14687	0.0118683	0.903572	0.0427945	-0.243303	0.773583	0.0779546	diff	diff	---	---	diff
XM_021095861	-0.983663	0.0461175	-0.633512	0.256704	0.35015	0.635527	0.142334	diff	---	---	---	diff
NM_214407	-0.807269	0.104165	-0.0867199	0.944452	0.720549	0.177137	0.0193084	---	---	---	diff	diff
NM_001137628	1.46305	0.00406882	0.460696	0.488778	-1.00235	0.0389998	0.118149	diff	---	diff	---	diff
NM_214447	-1.20833	0.0132201	-0.425371	0.546607	0.782958	0.135974	0.153822	diff	---	---	---	diff
XM_003132215	-0.510559	0.390486	0.602022	0.295727	1.11258	0.012355	0.0762908	---	---	diff	---	diff
NM_213771	1.49296	0.00376105	0.772305	0.115325	-0.720659	0.185983	0.122049	diff	---	---	---	diff
XM_005670069	6.82115	1.73803e-13	5.22385	3.33723e-68	-1.59729	0.00014311	0.00716004	diff	diff	diff	diff	diff
XM_005652339	1.01467	0.033201	0.465748	0.484739	-0.548924	0.366787	0.0885391	diff	---	---	---	diff
XM_003125300	-0.827554	0.107401	-0.959265	0.0256651	-0.13171	0.897684	0.115524	---	diff	---	---	diff
NM_001001867	1.97804	0.00010073	0.9522	0.0277391	-1.02584	0.0266725	0.0665646	diff	diff	diff	---	diff
XM_021086796	-0.92523	0.0662106	0.0513541	0.97221	0.976584	0.0403929	0.134638	---	---	diff	---	diff
XM_021068563	5.86181	1.46759e-07	2.68976	1.29206e-17	-3.17205	2.36933e-11	0.0547097	diff	diff	diff	---	diff
XM_021067765	-1.92518	0.0041298	-0.71645	0.163029	1.20873	0.0116758	0.217707	diff	---	diff	---	diff
NM_214357	3.34931	1.0912e-08	1.92608	6.24355e-09	-1.42323	0.000529466	0.00599497	diff	diff	diff	diff	diff
XM_021091501	1.45066	0.0186834	0.797734	0.0959415	-0.652927	0.253033	0.2757	diff	---	---	---	diff
XM_005664469	-1.69616	0.00241584	-1.29289	0.000538707	0.403277	0.580905	0.134836	diff	diff	---	---	diff
XM_005666316	-1.59182	0.000440182	0.0451978	0.976253	1.63702	3.41085e-05	0.0138735	diff	---	diff	diff	diff
XM_001924813	-0.675558	0.305067	-0.974006	0.0221452	-0.298448	0.711437	0.367162	---	diff	---	---	diff
XM_021081469	-0.941411	0.076601	-1.25452	0.000915287	-0.313107	0.689269	0.15697	---	diff	---	---	diff
XM_003129816	7.21874	1.42169e-15	3.44888	2.18596e-29	-3.76986	2.38941e-19	0.00237617	diff	diff	diff	diff	diff
NM_213874	-1.16224	0.0249624	-0.695971	0.186007	0.466272	0.493101	0.169951	diff	---	---	---	diff
XM_005662724	1.53991	0.00139592	1.4615	4.36355e-05	-0.0784088	0.943388	0.0333699	diff	diff	---	diff	diff
NM_214405	0.843595	0.0720762	0.415962	0.559719	-0.427633	0.528926	0.0430515	---	---	---	diff	diff
NM_001244469	-0.967533	0.0633563	-1.03658	0.0119062	-0.0690474	0.953192	0.111273	---	diff	---	---	diff
XM_005654701	0.851252	0.158398	1.11157	0.00542735	0.26032	0.761738	0.258439	---	diff	---	---	diff
XM_001924811	2.45652	2.2683e-06	1.63628	2.12647e-06	-0.820233	0.112399	0.0178806	diff	diff	---	diff	diff
NM_001048232	-0.624947	0.232921	-1.06633	0.00867473	-0.441381	0.513578	0.0405043	---	diff	---	diff	diff
XM_013990662	-1.14354	0.033184	-0.318228	0.693814	0.825311	0.114315	0.153241	diff	---	---	---	diff
XM_003356166	-1.21349	0.0191853	-0.412508	0.56333	0.800979	0.120978	0.161951	diff	---	---	---	diff
XM_003135053	1.94838	8.65552e-05	0.84341	0.0667829	-1.10497	0.0123938	0.0451133	diff	---	diff	diff	diff
XM_021062478	-1.62621	0.00637404	-0.941251	0.030652	0.684959	0.242335	0.181348	diff	diff	---	---	diff
XM_005667845	1.62235	0.000448122	1.11429	0.00527662	-0.508057	0.421682	0.0210698	diff	diff	---	diff	diff
XM_003127823	1.73871	0.000149593	0.503319	0.427503	-1.2354	0.00325832	0.0194699	diff	---	diff	diff	diff
XM_003122809	-0.780193	0.173663	-0.971141	0.0227486	-0.190949	0.831532	0.214833	---	diff	---	---	diff
NM_001031787	1.14267	0.0344725	1.31466	0.000402719	0.171988	0.857298	0.155842	diff	diff	---	---	diff
NM_001243906	1.76377	0.000496896	1.22873	0.00125827	-0.535043	0.394493	0.067298	diff	diff	---	---	diff
XM_003132044	-1.02811	0.0401679	0.230327	0.79785	1.25844	0.00244338	0.0579619	diff	---	diff	---	diff
XM_003134956	-0.943433	0.135951	-0.944943	0.0297348	-0.00150983	0.998938	0.25952	---	diff	---	---	diff
NM_001044600	2.71481	2.2862e-07	2.45183	1.33158e-14	-0.262978	0.749453	0.00283051	diff	diff	---	diff	diff
XM_005653400	0.769581	0.177214	0.905727	0.0421124	0.136146	0.896901	0.234033	---	diff	---	---	diff
NM_213987	-1.24508	0.0318984	-0.351636	0.648765	0.893441	0.0736306	0.217947	diff	---	---	---	diff
XM_021062424	-1.23262	0.00898971	-0.664052	0.220707	0.568571	0.347723	0.0329364	diff	---	---	diff	diff
XM_005657393	1.60074	0.00164095	0.28626	0.737946	-1.31448	0.00186375	0.0729455	diff	---	diff	---	diff
XM_003127238	-0.978172	0.0498676	-0.329065	0.680867	0.649107	0.263134	0.153879	diff	---	---	---	diff
XM_021094709	-1.01405	0.0321468	-0.447921	0.509468	0.566128	0.344906	0.0909213	diff	---	---	---	diff
XM_021093874	0.492187	0.493411	-0.989339	0.0191187	-1.48153	0.000365229	0.116544	---	diff	diff	---	diff
XM_013977467	0.786202	0.345703	0.944405	0.0297477	0.158203	0.883917	0.620423	---	diff	---	---	diff
XM_003483378	1.04898	0.0312521	0.618692	0.275767	-0.430286	0.539268	0.139129	diff	---	---	---	diff
NM_001101026	-1.335	0.00327167	-1.22027	0.00140931	0.114731	0.914231	0.0540427	diff	diff	---	---	diff
XM_021066554	-1.31205	0.00622885	-0.517301	0.407669	0.794749	0.126268	0.0754032	diff	---	---	---	diff
NM_001244733	-2.20308	0.000972563	-0.242964	0.785931	1.96011	1.93065e-06	0.136308	diff	---	diff	---	diff
XM_021064295	-0.81923	0.0807355	-0.161239	0.878541	0.657991	0.234633	0.0401653	---	---	---	diff	diff
XM_021084784	1.79214	0.01617	0.474769	0.468525	-1.31737	0.00804771	0.323257	diff	---	diff	---	diff
NM_001130732	2.31656	2.65025e-05	1.56857	7.08029e-06	-0.74799	0.175407	0.0732581	diff	diff	---	---	diff
XM_005667396	2.89209	5.76981e-07	2.14942	3.86675e-11	-0.742675	0.176318	0.0163609	diff	diff	---	diff	diff
NM_001112681	1.36517	0.00499675	0.464845	0.485476	-0.900324	0.0656467	0.0953375	diff	---	---	---	diff
NM_001001260	1.3685	0.00523607	0.613728	0.282836	-0.754771	0.156652	0.0855674	diff	---	---	---	diff
XM_003121374	-2.15472	1.14827e-05	-0.59793	0.300157	1.55679	8.80569e-05	0.0171805	diff	---	diff	diff	diff
XM_021076031	-0.847215	0.143292	-0.897766	0.0448083	-0.0505506	0.967095	0.253151	---	diff	---	---	diff
XM_003358281	-1.0647	0.0291744	-0.635324	0.254452	0.429372	0.537315	0.187419	diff	---	---	---	diff
XM_005671074	-0.871989	0.094732	-0.920308	0.0371699	-0.0483193	0.968073	0.181899	---	diff	---	---	diff
XM_003127573	1.08353	0.023063	0.818535	0.0818939	-0.264999	0.748644	0.11821	diff	---	---	---	diff
NM_001044611	2.00867	9.43736e-05	0.861471	0.0599736	-1.14719	0.0118046	0.0413899	diff	---	diff	diff	diff
NM_001164001	4.18087	3.89768e-11	3.28111	1.54785e-26	-0.899759	0.0621865	0.00185446	diff	diff	---	diff	diff
XM_003129218	0.852521	0.117013	0.613849	0.282728	-0.238672	0.780562	0.0246068	---	---	---	diff	diff
XM_021093024	1.32727	0.00524499	0.798648	0.0951779	-0.528626	0.394367	0.0748683	diff	---	---	---	diff
NM_214141	-0.677339	0.371242	-1.001	0.0171143	-0.323665	0.684374	0.487822	---	diff	---	---	diff
XM_001928679	4.58857	4.88627e-10	3.1177	7.2279e-24	-1.47087	0.000383173	0.00710017	diff	diff	diff	diff	diff
NM_213933	1.31245	0.0148837	0.493416	0.44046	-0.819038	0.132449	0.194044	diff	---	---	---	diff
NM_001167641	-1.69544	0.00133351	-0.795056	0.0976584	0.900389	0.0772521	0.111584	diff	---	---	---	diff
XM_021077954	-0.946657	0.0416479	-0.229957	0.798022	0.7167	0.178308	0.0654275	diff	---	---	---	diff
XM_003359404	1.48023	0.00256858	1.22336	0.00135047	-0.256875	0.761969	0.0885904	diff	diff	---	---	diff
XM_001927592	-1.87282	6.5829e-05	-0.628944	0.262159	1.24387	0.00303646	0.00702382	diff	---	diff	diff	diff
XM_021097818	-1.6593	0.000946633	-0.917195	0.0382054	0.74211	0.163894	0.0763082	diff	diff	---	---	diff
NM_213753	3.25084	2.6305e-09	1.81864	6.0227e-08	-1.4322	0.000413876	0.00362025	diff	diff	diff	diff	diff
NM_001244283	1.12652	0.025915	0.203488	0.837283	-0.923035	0.0616502	0.15175	diff	---	---	---	diff
XM_021064478	-0.32469	0.735687	-1.07072	0.00831549	-0.746035	0.177678	0.454625	---	diff	---	---	diff
NM_001100188	-0.852749	0.094732	-1.08773	0.00712604	-0.234979	0.782666	0.122479	---	diff	---	---	diff
XM_001927805	-2.50366	8.57529e-06	0.0481802	0.974902	2.55184	7.59679e-11	0.0197171	diff	---	diff	diff	diff
NM_214301	-1.37915	0.00334421	0.154577	0.884914	1.53372	0.00010904	0.0355654	diff	---	diff	diff	diff
NM_214162	2.97818	4.41436e-07	1.67775	9.94243e-07	-1.30044	0.00318696	0.0192027	diff	diff	diff	diff	diff
NM_001097445	3.45788	9.79026e-08	2.06574	2.82372e-10	-1.39214	0.000930659	0.0207317	diff	diff	diff	diff	diff
XR_002343684	2.31588	0.00166185	1.33138	0.000316297	-0.984503	0.035457	0.211242	diff	diff	diff	---	diff
XM_003126433	-1.72035	0.000830142	0.60795	0.290727	2.3283	2.59742e-09	0.0291586	diff	---	diff	diff	diff
NM_001001621	3.63761	1.4421e-07	2.75363	1.77049e-18	-0.883983	0.0801787	0.0250445	diff	diff	---	diff	diff
NM_001001618	0.391725	0.599896	0.928862	0.0343104	0.537138	0.400942	0.421078	---	diff	---	---	diff
XM_003131420	-1.15505	0.0129175	-0.2068	0.831371	0.948252	0.0449528	0.0560289	diff	---	diff	---	diff
NM_001243297	-0.448333	0.584542	-1.08273	0.00746887	-0.634398	0.272511	0.429881	---	diff	---	---	diff
NM_001243557	-1.44464	0.00157008	-0.757248	0.127063	0.687389	0.213442	0.0427662	diff	---	---	diff	diff
NM_214051	1.92519	0.00133153	1.0419	0.0113368	-0.883292	0.100787	0.155137	diff	diff	---	---	diff
NM_213882	-1.10353	0.0348594	-0.566977	0.339653	0.536553	0.385888	0.194082	diff	---	---	---	diff
NM_001001265	2.01034	6.6204e-05	1.03826	0.011738	-0.972083	0.0424464	0.0301579	diff	diff	diff	diff	diff
NM_001033011	-0.762049	0.186276	0.36044	0.639435	1.12249	0.0105153	0.215783	---	---	diff	---	diff
XM_021084041	-0.0855726	0.925168	-0.679129	0.205096	-0.593556	0.30996	0.0349307	---	---	---	diff	diff
XM_001929355	2.76964	8.93564e-07	1.82878	4.98676e-08	-0.940858	0.0557394	0.0312115	diff	diff	---	diff	diff
NM_001128474	2.79469	4.65359e-06	1.2122	0.0015542	-1.58249	0.000253104	0.0397925	diff	diff	diff	diff	diff
XM_005663586	1.34728	0.00340504	0.892609	0.0472189	-0.45467	0.502699	0.0255413	diff	diff	---	diff	diff
XM_021076596	1.6201	0.00149112	0.711935	0.16769	-0.908163	0.0731002	0.0952615	diff	---	---	---	diff
XM_021084158	-1.7723	9.85001e-05	-0.607007	0.291093	1.16529	0.00646504	0.00730017	diff	---	diff	diff	diff
XM_021077341	1.5919	0.00093132	1.12144	0.00482173	-0.470468	0.487029	0.0302496	diff	diff	---	diff	diff
NM_213921	1.2362	0.00533131	1.13191	0.00427282	-0.104292	0.919686	0.00542649	diff	diff	---	diff	diff
NM_001004027	1.45596	0.0111864	0.417768	0.557809	-1.0382	0.0319707	0.228384	diff	---	diff	---	diff
NM_001001631	1.83771	0.000143902	0.380995	0.60859	-1.45672	0.000471093	0.0307765	diff	---	diff	diff	diff
NM_213998	-1.00258	0.0340589	-0.39546	0.591864	0.607123	0.303517	0.116101	diff	---	---	---	diff
XM_021069277	-1.16435	0.0153561	-0.36167	0.637922	0.802677	0.121754	0.0988427	diff	---	---	---	diff
XM_003128987	-0.138146	0.914099	0.92723	0.0348477	1.06538	0.0404282	0.485688	---	diff	diff	---	diff
XM_003133148	-1.08611	0.0434407	-0.79058	0.101606	0.295531	0.717051	0.164611	diff	---	---	---	diff
XM_021066215	1.67533	0.000271184	1.24605	0.00102071	-0.42928	0.535107	0.0177637	diff	diff	---	diff	diff
NM_213932	-0.836672	0.102689	0.30993	0.704619	1.1466	0.00828222	0.12318	---	---	diff	---	diff
XM_003123882	1.95578	0.000681269	0.566248	0.340201	-1.38953	0.000987037	0.106242	diff	---	diff	---	diff
NM_001163998	2.0522	1.1876e-05	1.34103	0.000277144	-0.711178	0.183393	0.00410831	diff	diff	---	diff	diff
NM_001308823	1.25905	0.0073129	1.02958	0.0127491	-0.229464	0.787241	0.0352727	diff	diff	---	diff	diff
XM_021089363	1.57134	0.000713738	0.99884	0.0175084	-0.572502	0.333229	0.0208377	diff	diff	---	diff	diff
XM_001924465	-1.12392	0.0313696	-0.854795	0.0625528	0.269125	0.747422	0.1614	diff	---	---	---	diff
XM_021097084	-1.83712	0.000266514	-0.408841	0.568019	1.42828	0.000422013	0.0444125	diff	---	diff	diff	diff
XM_021093860	1.11664	0.0151446	0.123305	0.915432	-0.993336	0.0313622	0.0214599	diff	---	diff	diff	diff
XM_003130413	-0.978199	0.0676797	-0.933568	0.0326292	0.0446306	0.970556	0.202189	---	diff	---	---	diff
NM_001005150	1.68104	0.000293291	2.09006	1.56626e-10	0.409019	0.559743	0.00738509	diff	diff	---	diff	diff
XM_005672279	-0.952982	0.0489954	-0.220318	0.814574	0.732664	0.167147	0.0860786	diff	---	---	---	diff
XM_005673966	-0.21209	0.789493	-0.942762	0.0302205	-0.730672	0.173855	0.135431	---	diff	---	---	diff
NM_214042	-2.19163	3.60495e-05	-0.924114	0.0357464	1.26751	0.00344119	0.0318279	diff	diff	diff	diff	diff
NM_001037146	-0.992262	0.0437494	-0.30337	0.714272	0.688892	0.207324	0.155257	diff	---	---	---	diff
NM_001291925	-1.31471	0.014627	-0.466721	0.483649	0.847993	0.0908613	0.187489	diff	---	---	---	diff
XM_021102599	-1.14749	0.0212222	0.0131003	0.993554	1.16059	0.00727083	0.0909692	diff	---	diff	---	diff
XM_021077276	2.26759	7.98615e-06	1.94775	3.97848e-09	-0.319838	0.684916	0.0194859	diff	diff	---	diff	diff
XM_021095731	-1.21968	0.0271114	-0.996225	0.0179305	0.223454	0.795266	0.171659	diff	diff	---	---	diff
XM_005667339	-0.153927	0.848145	0.374196	0.617507	0.528123	0.389357	0.0431211	---	---	---	diff	diff
XM_021073143	1.46446	0.0035253	0.709841	0.169724	-0.754618	0.159246	0.171506	diff	---	---	---	diff
XM_003122588	-1.12748	0.0141921	-0.857726	0.0614576	0.269757	0.739398	0.0208545	diff	---	---	diff	diff
XM_003122537	-1.27485	0.00456177	-0.561113	0.348329	0.713736	0.184309	0.045882	diff	---	---	diff	diff
NM_214378	-1.70748	0.00372175	-0.813286	0.0851902	0.894194	0.0681469	0.131794	diff	---	---	---	diff
NM_001044542	-0.99415	0.0468133	-0.664093	0.220707	0.330057	0.666928	0.109815	diff	---	---	---	diff
NM_001243481	-1.34517	0.00570809	-0.565223	0.340669	0.779947	0.138182	0.0903358	diff	---	---	---	diff
XM_005671620	-1.28487	0.0120035	-0.0115064	0.99357	1.27336	0.00271598	0.0918642	diff	---	diff	---	diff
NM_213940	-1.09154	0.0217303	-0.23511	0.793502	0.856432	0.085964	0.0878341	diff	---	---	---	diff
XM_005663356	-1.45021	0.00320592	-1.0817	0.00750743	0.368513	0.621845	0.0851227	diff	diff	---	---	diff
XM_021097212	-1.0675	0.0252669	-0.347573	0.655321	0.719922	0.178188	0.109101	diff	---	---	---	diff
NM_001009579	-1.14068	0.0201938	-0.56903	0.336085	0.571655	0.35111	0.0489277	diff	---	---	diff	diff
XM_003484218	0.770071	0.119836	1.11233	0.0053878	0.342257	0.649062	0.0144499	---	diff	---	diff	diff
NM_001190206	-0.923492	0.0486938	0.298984	0.721176	1.22248	0.00351124	0.0176704	diff	---	diff	diff	diff
XM_005660921	2.47984	4.21529e-05	1.67646	1.00585e-06	-0.803389	0.139165	0.0654191	diff	diff	---	---	diff
XM_021094249	-1.06926	0.0252319	-0.670738	0.213423	0.398524	0.574635	0.106794	diff	---	---	---	diff
XM_021069796	1.18083	0.00674301	0.569703	0.335371	-0.611126	0.293263	0.0260887	diff	---	---	diff	diff
NM_001190422	-1.04261	0.0402088	0.10701	0.927866	1.14962	0.00928018	0.0908981	diff	---	diff	---	diff
XM_021100523	-0.957317	0.042329	-0.479473	0.462699	0.477844	0.46861	0.100551	diff	---	---	---	diff
NM_213864	-1.90361	7.33253e-05	-0.605745	0.292156	1.29787	0.0015898	0.0176326	diff	---	diff	diff	diff
XM_021099554	0.639622	0.215884	-0.00226285	0.99906	-0.641885	0.251672	0.0164148	---	---	---	diff	diff
XM_003131646	1.30669	0.00550707	0.368897	0.6263	-0.937795	0.0495288	0.0547779	diff	---	diff	---	diff
NM_001244150	-0.858457	0.357222	0.466409	0.483973	1.32487	0.00153822	0.549753	---	---	diff	---	diff
NM_001244935	1.12428	0.0276385	0.749439	0.132647	-0.374844	0.615113	0.155432	diff	---	---	---	diff
XM_021095523	2.0565	2.26794e-05	1.18841	0.00215621	-0.868094	0.0856323	0.0241715	diff	diff	---	diff	diff
NM_001244474	-1.34808	0.00842894	-0.103419	0.931436	1.24466	0.00414436	0.0955803	diff	---	diff	---	diff
XM_003360308	-0.944967	0.0422576	-0.807406	0.0893789	0.137562	0.892703	0.0439847	diff	---	---	diff	diff
NM_001145985	1.2214	0.0245309	0.547262	0.367196	-0.67414	0.232607	0.211745	diff	---	---	---	diff
NM_001044612	-1.67076	0.00171888	-1.03742	0.0118064	0.633342	0.299238	0.122519	diff	diff	---	---	diff
XM_021083263	1.2653	0.00388077	0.870837	0.0556435	-0.394459	0.581872	0.0259192	diff	---	---	diff	diff
NM_214202	2.42425	1.81481e-06	1.75447	2.2539e-07	-0.669779	0.226125	0.00720009	diff	diff	---	diff	diff
XM_003127041	-1.43521	0.00133153	-0.824769	0.0785324	0.610442	0.300145	0.0302656	diff	---	---	diff	diff
XM_003353793	-1.12959	0.0166237	-0.723149	0.156579	0.406441	0.568169	0.0730389	diff	---	---	---	diff
NM_214133	-2.21167	0.000116394	-1.72959	3.65287e-07	0.482076	0.460254	0.106843	diff	diff	---	---	diff
XM_021096922	-1.15734	0.0186834	-0.549202	0.363162	0.608141	0.30996	0.1419	diff	---	---	---	diff
XM_001928076	-0.944745	0.0489954	0.098264	0.934986	1.04301	0.0196549	0.031942	diff	---	diff	diff	diff
XM_021088403	1.44504	0.013794	0.735231	0.145956	-0.709806	0.223074	0.241987	diff	---	---	---	diff
XM_021073680	-0.959902	0.516615	1.28003	0.000642246	2.23994	0.000144108	0.444649	---	diff	diff	---	diff
XM_003125057	-0.720681	0.211522	0.231734	0.796724	0.952415	0.0418214	0.173355	---	---	diff	---	diff
XM_021089928	1.0922	0.0217954	0.625413	0.266631	-0.466786	0.485778	0.127903	diff	---	---	---	diff
XM_003132063	1.7709	0.000964851	1.16174	0.00298958	-0.609165	0.30121	0.0897886	diff	diff	---	---	diff
NM_001244093	1.07261	0.0348594	0.393872	0.594051	-0.678736	0.218802	0.071347	diff	---	---	---	diff
XM_003133973	-1.00865	0.0782919	0.0869772	0.944452	1.09563	0.0168315	0.205192	---	---	diff	---	diff
XM_003359437	1.47869	0.00177895	0.87057	0.0557222	-0.608119	0.307349	0.0458612	diff	---	---	diff	diff
XM_003122965	1.08195	0.0293772	0.608817	0.290256	-0.473132	0.479861	0.146281	diff	---	---	---	diff
XM_021077977	1.01132	0.0327422	0.986178	0.0197102	-0.0251444	0.982518	0.079063	diff	diff	---	---	diff
XM_005656949	2.68924	1.19528e-06	1.41826	8.60049e-05	-1.27098	0.00243596	0.0274292	diff	diff	diff	diff	diff
NM_001317080	1.24647	0.0146445	1.03116	0.0126176	-0.215318	0.80067	0.0954561	diff	diff	---	---	diff
XM_013994801	1.93703	0.00100269	0.342724	0.662238	-1.59431	0.000164137	0.116455	diff	---	diff	---	diff
NM_001167639	1.63896	0.00128957	1.12975	0.00437532	-0.509206	0.438641	0.077023	diff	diff	---	---	diff
XM_005672613	-0.893866	0.0731879	-0.845133	0.0662935	0.048733	0.96734	0.0496049	---	---	---	diff	diff
NM_001243576	1.24523	0.0196074	1.01168	0.0152577	-0.233546	0.791275	0.181464	diff	diff	---	---	diff
NM_213776	-1.46416	0.00354189	-0.353921	0.647484	1.11024	0.0143661	0.102474	diff	---	diff	---	diff
NM_213775	-1.56513	0.00701432	-0.246936	0.783715	1.31819	0.00303646	0.170515	diff	---	diff	---	diff
XM_021072081	-0.599641	0.295819	0.419439	0.555853	1.01908	0.030621	0.154085	---	---	diff	---	diff
NM_001100195	-0.482061	0.572947	0.583304	0.318328	1.06536	0.0372329	0.48941	---	---	diff	---	diff
XM_013993102	-1.31113	0.0105352	-0.37778	0.613078	0.933347	0.0567284	0.19135	diff	---	---	---	diff
XM_021068281	-0.38196	0.573012	0.591638	0.30673	0.973598	0.0359252	0.189398	---	---	diff	---	diff
NM_001143710	-3.20074	5.97466e-05	-0.64868	0.238652	2.55206	3.89028e-08	0.135168	diff	---	diff	---	diff
NM_001007519	1.23247	0.0391996	0.88577	0.049607	-0.346701	0.666829	0.270622	diff	diff	---	---	diff
XR_001297797	1.29235	0.00674301	0.807826	0.0890979	-0.484525	0.461813	0.0695596	diff	---	---	---	diff
NM_001113436	0.97994	0.043557	-0.291112	0.730553	-1.27105	0.00279034	0.101018	diff	---	diff	---	diff
XM_005663894	-1.14916	0.0469277	-0.579891	0.322395	0.569268	0.383755	0.297382	diff	---	---	---	diff
NM_001044565	1.50966	0.00495952	0.551709	0.360154	-0.957954	0.0547245	0.131388	diff	---	---	---	diff
XM_021073474	-1.25662	0.163074	-1.00982	0.0155519	0.246801	0.812472	0.612398	---	diff	---	---	diff
NM_001160271	2.76227	0.000117686	2.20207	9.98584e-12	-0.560198	0.417975	0.112612	diff	diff	---	---	diff
NM_001129946	-2.24058	0.0182892	-0.339894	0.664949	1.90068	0.000535302	0.373967	diff	---	diff	---	diff
XM_003123066	1.01659	0.042649	0.893141	0.0470128	-0.123451	0.907884	0.181419	diff	diff	---	---	diff
NM_214127	5.46393	5.13567e-13	4.24126	1.11751e-44	-1.22266	0.00403625	0.00239443	diff	diff	diff	diff	diff
XM_013978290	-2.14865	1.31254e-05	-0.846683	0.0657487	1.30197	0.00175238	0.0130815	diff	---	diff	diff	diff
XM_021098795	-0.242487	0.721733	-0.800238	0.0941949	-0.557751	0.351006	0.0258425	---	---	---	diff	diff
NM_001134344	1.40865	0.0190172	0.938594	0.0312708	-0.470052	0.502699	0.243909	diff	diff	---	---	diff
XM_021069597	3.59847	1.42071e-10	3.05739	5.90883e-23	-0.541085	0.380822	0.00180072	diff	diff	---	diff	diff
NM_001097460	1.54988	0.00149112	0.713899	0.165963	-0.835986	0.0997942	0.0573579	diff	---	---	---	diff
XM_003134777	1.12994	0.0212222	0.175815	0.865128	-0.95412	0.0431823	0.0900477	diff	---	diff	---	diff
XM_005661978	1.05002	0.0366922	0.384595	0.605005	-0.665425	0.24143	0.188129	diff	---	---	---	diff
XM_003126033	-1.03353	0.0380682	-0.844652	0.0664535	0.18888	0.830806	0.118307	diff	---	---	---	diff
XM_021073458	1.5109	0.00142657	0.361396	0.638373	-1.1495	0.00761144	0.0274564	diff	---	diff	diff	diff
XM_003129849	1.04044	0.0249238	1.32202	0.00036099	0.281577	0.728069	0.0263155	diff	diff	---	diff	diff
XM_021076506	1.32821	0.00485734	0.314341	0.698701	-1.01387	0.0270492	0.0309031	diff	---	diff	diff	diff
XM_005661336	-1.16219	0.0358624	-0.738065	0.142972	0.424125	0.549938	0.27133	diff	---	---	---	diff
NM_001128469	0.885136	0.277354	1.83293	4.60379e-08	0.947799	0.0754698	0.266182	---	diff	---	---	diff
XM_003131212	-0.684436	0.216553	-1.187	0.0021764	-0.502566	0.428051	0.0800894	---	diff	---	---	diff
XM_021083528	-0.867659	0.0818172	-0.744305	0.137532	0.123354	0.907595	0.0262543	---	---	---	diff	diff
XM_003133399	1.21982	0.0181256	0.291601	0.729993	-0.92822	0.0531009	0.0878597	diff	---	---	---	diff
XM_003357868	0.844672	0.12078	0.91256	0.0397455	0.0678878	0.953653	0.154568	---	diff	---	---	diff
NM_001011727	-0.858312	0.0893915	-0.229934	0.798022	0.628378	0.272233	0.0378685	---	---	---	diff	diff
NM_001243884	-1.0347	0.0428925	0.278173	0.746498	1.31288	0.00150211	0.0548222	diff	---	diff	---	diff
XM_013982944	-1.54043	0.000587121	-0.694662	0.187348	0.845763	0.0916467	0.0260405	diff	---	---	diff	diff
XM_021091395	-1.13564	0.0381514	-0.557637	0.353316	0.578002	0.340585	0.241424	diff	---	---	---	diff
NM_001243345	-1.16172	0.0103324	-0.584315	0.316766	0.577401	0.333229	0.0260158	diff	---	---	diff	diff
NM_001004045	3.22478	7.29791e-09	2.33722	2.90388e-13	-0.887559	0.0656115	0.0019055	diff	diff	---	diff	diff
NM_001285465	-0.71971	0.151235	-1.06707	0.00863663	-0.347359	0.63583	0.0196085	---	diff	---	diff	diff
XM_001927369	-1.05642	0.0294899	-1.00158	0.0170614	0.0548376	0.963259	0.109222	diff	diff	---	---	diff
XM_001928877	0.820513	0.0889282	-0.0162697	0.991947	-0.836783	0.0916467	0.0328592	---	---	---	diff	diff
NM_001315778	-1.09989	0.0313696	-0.314396	0.698701	0.785491	0.140206	0.143929	diff	---	---	---	diff
XM_021095843	-1.19203	0.0197764	-0.586292	0.313829	0.605735	0.310702	0.192275	diff	---	---	---	diff
NM_001243542	-1.53027	0.00109737	-1.02813	0.0129598	0.502138	0.430662	0.0633976	diff	diff	---	---	diff
NM_001104956	2.53806	2.26933e-06	1.17929	0.00239258	-1.35877	0.00127898	0.00289536	diff	diff	diff	diff	diff
XM_003122461	-1.32183	0.00542903	-0.364081	0.63342	0.957752	0.0456439	0.0713862	diff	---	diff	---	diff
NM_214294	0.977154	0.037091	0.799984	0.0942099	-0.177171	0.844684	0.0451075	diff	---	---	diff	diff
XM_005670327	2.46851	5.62407e-06	0.935275	0.0322123	-1.53323	0.000141765	0.0194609	diff	diff	diff	diff	diff
XM_003127286	-1.19368	0.0246148	-0.379578	0.610662	0.814107	0.123905	0.214115	diff	---	---	---	diff
XM_021075810	-1.72532	0.000218125	-1.03784	0.0117722	0.68748	0.202429	0.0170959	diff	diff	---	diff	diff
NM_001044582	0.567933	0.390623	0.975869	0.0217338	0.407936	0.584013	0.248776	---	diff	---	---	diff
XM_003127014	-1.03316	0.0404952	-0.409472	0.568019	0.623684	0.295656	0.155644	diff	---	---	---	diff
XM_021078833	2.21672	2.44877e-06	1.32536	0.000343601	-0.891361	0.0698035	0.0156522	diff	diff	---	diff	diff
XM_021080754	0.935087	0.0644894	1.11368	0.00530415	0.178597	0.843799	0.0729537	---	diff	---	---	diff
NM_001243524	-1.15726	0.0126835	-0.190802	0.850755	0.966457	0.0403929	0.0607285	diff	---	diff	---	diff
XM_003134608	-2.19227	7.98615e-06	-0.877418	0.0528444	1.31485	0.0015102	0.0122399	diff	---	diff	diff	diff
XM_003132890	-1.68695	0.000300467	-1.03473	0.0121352	0.652219	0.242857	0.0172012	diff	diff	---	diff	diff
XM_021067689	1.6177	0.00242002	1.17954	0.00239258	-0.438157	0.547869	0.144361	diff	diff	---	---	diff
NM_213979	1.94642	3.92927e-05	0.677217	0.207511	-1.2692	0.00264966	0.0295717	diff	---	diff	diff	diff
NM_214366	1.19016	0.0115997	0.416649	0.558994	-0.77351	0.138167	0.0657266	diff	---	---	---	diff
XM_005668142	0.878739	0.0886411	0.950242	0.0282325	0.0715026	0.949481	0.113235	---	diff	---	---	diff
XM_003129032	-0.440931	0.431165	-0.763711	0.121939	-0.32278	0.666455	0.0141563	---	---	---	diff	diff
XM_003125043	1.96618	0.000566197	1.33585	0.000300172	-0.630328	0.303517	0.141758	diff	diff	---	---	diff
NM_001123210	0.614522	0.333933	-0.352921	0.647986	-0.967443	0.0381509	0.294303	---	---	diff	---	diff
XM_005655350	4.39244	1.75696e-10	2.34543	2.45796e-13	-2.04701	1.10549e-07	0.0167021	diff	diff	diff	diff	diff
XM_003121793	1.09531	0.0215373	0.888334	0.0487705	-0.206978	0.811585	0.103187	diff	diff	---	---	diff
XM_005665112	-1.5893	0.00190253	-0.345649	0.658515	1.24365	0.00414436	0.0739044	diff	---	diff	---	diff
XM_003482864	-1.15697	0.0210841	-0.344326	0.659457	0.812645	0.120901	0.137756	diff	---	---	---	diff
NM_001195114	-1.59483	0.00158709	-0.567888	0.338078	1.02695	0.0283273	0.0870874	diff	---	diff	---	diff
XM_021087600	-1.22029	0.0265511	-0.266653	0.758908	0.953638	0.0447662	0.196471	diff	---	diff	---	diff
XM_003134187	3.32573	5.20596e-09	2.09433	1.432e-10	-1.2314	0.00414436	0.0134314	diff	diff	diff	diff	diff
XM_021065269	-0.876538	0.0741743	0.0938496	0.939175	0.970387	0.0368687	0.0403342	---	---	diff	diff	diff
XM_003483426	0.363472	0.555149	0.920167	0.0371699	0.556695	0.352769	0.0515236	---	diff	---	---	diff
XM_003126994	1.17112	0.00943075	0.402038	0.579543	-0.769078	0.141404	0.0563279	diff	---	---	---	diff
XM_003134490	1.34056	0.00785624	0.869816	0.0560173	-0.470748	0.493701	0.110497	diff	---	---	---	diff
XM_021079666	-1.74713	9.29394e-05	-1.44404	5.79576e-05	0.303084	0.696346	0.00284906	diff	diff	---	diff	diff
XM_003129301	1.12642	0.0184671	0.622763	0.270402	-0.503655	0.433023	0.0746354	diff	---	---	---	diff
XM_021099101	1.53308	0.0032984	0.57209	0.331248	-0.960988	0.0503743	0.115697	diff	---	---	---	diff
XM_013978772	-0.79977	0.114844	0.394065	0.593657	1.19383	0.00559139	0.071444	---	---	diff	---	diff
NM_214300	1.60422	0.000854352	1.23877	0.00111746	-0.365456	0.627388	0.0546485	diff	diff	---	---	diff
XM_001927424	1.60529	0.00922302	0.910299	0.0404771	-0.69499	0.257702	0.262809	diff	diff	---	---	diff
XM_005653181	-1.74212	0.00337352	-0.778298	0.111236	0.963824	0.0616502	0.155796	diff	---	---	---	diff
XM_021080702	2.0848	3.962e-05	1.5958	4.45229e-06	-0.488997	0.457501	0.0486434	diff	diff	---	diff	diff
NM_214432	-1.27445	0.034129	-0.879745	0.0518081	0.394703	0.593928	0.196304	diff	---	---	---	diff
XM_021079157	-1.08079	0.0416802	-0.486941	0.451459	0.593845	0.325426	0.294361	diff	---	---	---	diff
NR_029391	1.08271	0.0348594	-0.112497	0.923463	-1.19521	0.00444486	0.116633	diff	---	diff	---	diff
NM_001097464	-1.17959	0.00768628	-0.635956	0.253784	0.543637	0.36845	0.00367999	diff	---	---	diff	diff
XM_005660030	3.45812	8.83406e-07	2.01944	8.50683e-10	-1.43868	0.00129282	0.0333818	diff	diff	diff	diff	diff
XM_021078631	-1.23902	0.00839091	-0.848065	0.0655365	0.390951	0.590054	0.0702384	diff	---	---	---	diff
XM_003126427	0.783844	0.189051	-0.467459	0.482223	-1.2513	0.0035747	0.0941098	---	---	diff	---	diff
NM_001113039	3.73965	2.85915e-09	2.60987	1.34318e-16	-1.12979	0.0121284	0.00577038	diff	diff	diff	diff	diff
XM_001924679	1.09855	0.0242201	0.827283	0.0772778	-0.271264	0.737469	0.0841599	diff	---	---	---	diff
NM_213756	3.00301	3.3761e-05	1.9584	3.14168e-09	-1.04461	0.0358772	0.0909947	diff	diff	diff	---	diff
XM_021091986	-0.708338	0.212508	0.341054	0.66411	1.04939	0.0186089	0.113578	---	---	diff	---	diff
XM_021094975	-0.827667	0.108073	-1.05735	0.00962005	-0.229683	0.784723	0.0945411	---	diff	---	---	diff
NM_213936	1.2125	0.0210036	0.988734	0.0191743	-0.223766	0.79809	0.173366	diff	diff	---	---	diff
XM_003122084	-1.17827	0.0159108	-0.772292	0.115325	0.40598	0.565938	0.147191	diff	---	---	---	diff
XM_021102257	1.2185	0.0210621	0.514352	0.412985	-0.70415	0.205488	0.176103	diff	---	---	---	diff
XM_001926437	1.16871	0.0225452	1.0265	0.0131054	-0.142212	0.89023	0.124596	diff	diff	---	---	diff
XM_021077361	-1.05289	0.023764	-0.873442	0.0546465	0.179452	0.842621	0.0193988	diff	---	---	diff	diff
NM_001243367	2.71605	2.46168e-07	1.45362	4.95587e-05	-1.26244	0.00238566	0.0125001	diff	diff	diff	diff	diff
XM_003122163	1.84461	0.000116854	1.09995	0.00623498	-0.744668	0.165244	0.0258378	diff	diff	---	diff	diff
XM_003129918	1.36031	0.00523221	1.09827	0.00632964	-0.262044	0.756273	0.0945663	diff	diff	---	---	diff
XM_003355883	-1.29696	0.00371984	-0.36376	0.634021	0.933205	0.0498172	0.0381314	diff	---	diff	diff	diff
NM_001243219	2.30264	5.62585e-05	1.60376	3.86264e-06	-0.698876	0.231532	0.0839214	diff	diff	---	---	diff
NM_001145222	0.268979	0.713653	-0.663822	0.220707	-0.932801	0.0495734	0.0361405	---	---	diff	diff	diff
NM_001244825	-0.192444	0.841544	-1.13873	0.00394534	-0.946282	0.0591696	0.189666	---	diff	---	---	diff
XM_001927795	1.50669	0.00869973	0.0695537	0.958225	-1.43713	0.000754302	0.164106	diff	---	diff	---	diff
NM_001123104	1.79046	0.00213171	1.23627	0.00114647	-0.554196	0.414952	0.152119	diff	diff	---	---	diff
XM_021100993	-0.70469	0.193542	-0.903417	0.0427951	-0.198727	0.821576	0.155493	---	diff	---	---	diff
XM_021085457	10.0595	5.70667e-20	6.90428	9.68163e-120	-3.15521	1.19066e-15	5.52337e-05	diff	diff	diff	diff	diff
XM_005672133	1.22865	0.0082088	0.453974	0.500641	-0.774674	0.139165	0.0563085	diff	---	---	---	diff
XM_003122678	1.99425	0.000433047	0.911796	0.0399736	-1.08246	0.023857	0.0967312	diff	diff	diff	---	diff
XM_021073572	-1.15943	0.0380682	-0.0663636	0.959587	1.09306	0.0173754	0.22216	diff	---	diff	---	diff
NM_213900	1.53505	0.00121333	0.823411	0.0791834	-0.711642	0.185445	0.050347	diff	---	---	---	diff
NM_001160088	-0.721741	0.246741	0.664305	0.220707	1.38605	0.000999187	0.186454	---	---	diff	---	diff
XM_021092408	2.55711	4.13251e-06	0.615129	0.280398	-1.94198	1.02004e-06	0.0243644	diff	---	diff	diff	diff
XM_005667244	1.20156	0.0159108	1.02544	0.0132533	-0.176115	0.845202	0.086615	diff	diff	---	---	diff
XM_021089919	-2.29688	2.12174e-06	-0.98484	0.019822	1.31204	0.00146998	0.0153855	diff	diff	diff	diff	diff
XM_021073491	-1.21803	0.0173424	-0.978875	0.0210284	0.239159	0.77496	0.14419	diff	diff	---	---	diff
XM_021090459	-0.71137	0.18781	0.348469	0.654388	1.05984	0.0165035	0.0860561	---	---	diff	---	diff
XM_013999249	-1.35774	0.00770765	-0.914044	0.0393507	0.443692	0.513735	0.111509	diff	diff	---	---	diff
XM_021087454	1.74806	0.000321055	1.33514	0.000300489	-0.412917	0.562964	0.0622855	diff	diff	---	---	diff
XM_001928863	1.07015	0.0276385	0.128553	0.911854	-0.941596	0.0481903	0.0897271	diff	---	diff	---	diff
NM_001243216	-0.496571	0.360973	0.45414	0.500446	0.950711	0.0444598	0.0690891	---	---	diff	---	diff
NM_001112690	1.72439	0.000414052	0.886597	0.0494675	-0.837795	0.105173	0.0728771	diff	diff	---	---	diff
NM_213793	-0.879621	0.113648	-1.02717	0.0130246	-0.147549	0.885226	0.221055	---	diff	---	---	diff
XM_013982376	0.433992	0.516615	-0.572674	0.331113	-1.00667	0.0357611	0.204929	---	---	diff	---	diff
XM_005666347	0.610252	0.358031	-0.537061	0.381988	-1.14731	0.00915818	0.253339	---	---	diff	---	diff
XM_021096594	-0.458223	0.465711	0.699587	0.180927	1.15781	0.00761144	0.11211	---	---	diff	---	diff
XM_003125340	-0.397294	0.493411	0.233378	0.795242	0.630671	0.263092	0.0225713	---	---	---	diff	diff
XM_021064702	-1.10191	0.0132266	-0.395347	0.591939	0.706563	0.183393	0.0299632	diff	---	---	diff	diff
XM_021096177	-1.20965	0.0092141	-0.163479	0.876004	1.04617	0.0209227	0.0430615	diff	---	diff	diff	diff
XM_021071048	-0.951834	0.0456196	-0.404616	0.574489	0.547218	0.369318	0.0732064	diff	---	---	---	diff
XM_005674542	1.25956	0.0134488	0.524137	0.397194	-0.735424	0.167147	0.156988	diff	---	---	---	diff
XM_003126968	-1.07	0.0300699	-0.24462	0.785451	0.825382	0.107687	0.0791349	diff	---	---	---	diff
NM_001244305	-0.986126	0.0401509	-0.644031	0.244314	0.342095	0.641909	0.0732827	diff	---	---	---	diff
NM_001244404	-0.0153656	0.986852	-0.885451	0.0496134	-0.870085	0.0772521	0.16336	---	diff	---	---	diff
XM_005659862	-1.02381	0.0487946	-0.209068	0.829141	0.81474	0.117857	0.189533	diff	---	---	---	diff
XM_001926935	-0.964651	0.0448406	-0.58755	0.312029	0.377101	0.60201	0.0822491	diff	---	---	---	diff
XM_003132697	-0.498574	0.407263	-1.20336	0.00175361	-0.704787	0.202724	0.136285	---	diff	---	---	diff
XM_003129878	-2.35902	0.00864216	-0.637369	0.252044	1.72165	1.85098e-05	0.306852	diff	---	diff	---	diff
XM_005662277	-0.144675	0.856754	0.582749	0.318808	0.727424	0.165573	0.0421209	---	---	---	diff	diff
NM_001243687	1.3655	0.00171888	0.574819	0.32878	-0.79068	0.122868	0.00737637	diff	---	---	diff	diff
NM_001315628	1.48217	0.00239574	0.980954	0.0205357	-0.501212	0.442399	0.0839315	diff	diff	---	---	diff
XM_003356116	-1.12908	0.0137355	-0.767965	0.118531	0.361116	0.626026	0.0675015	diff	---	---	---	diff
NM_001243304	-1.03138	0.0348594	-0.156506	0.883204	0.874878	0.0797999	0.180946	diff	---	---	---	diff
XM_003129919	-1.53081	0.00317249	-0.660694	0.225538	0.870117	0.0986714	0.144092	diff	---	---	---	diff
XM_021086829	-2.29102	4.41369e-05	-1.17411	0.0025619	1.1169	0.0108167	0.0553539	diff	diff	diff	---	diff
XM_003356870	2.35866	7.98615e-06	1.31499	0.000402622	-1.04367	0.0278081	0.0329763	diff	diff	diff	diff	diff
NM_001244254	1.06731	0.0558586	1.23675	0.00114284	0.169437	0.8564	0.187447	---	diff	---	---	diff
XM_021080137	-1.37615	0.0105352	-0.0586581	0.966158	1.31749	0.00195116	0.133739	diff	---	diff	---	diff
NM_001190219	-1.11351	0.0278823	-0.298188	0.722345	0.815319	0.124282	0.16515	diff	---	---	---	diff
XM_003134277	-1.15719	0.0109561	-0.8984	0.0446376	0.258786	0.753619	0.0283253	diff	diff	---	diff	diff
XM_003127410	-1.08317	0.0194403	-0.541256	0.375356	0.541916	0.375607	0.0427536	diff	---	---	diff	diff
XM_021063408	2.87408	7.01659e-07	2.11127	9.68333e-11	-0.762811	0.16518	0.017365	diff	diff	---	diff	diff
NM_001201382	1.37763	0.00329012	0.649857	0.237055	-0.727777	0.172772	0.0405652	diff	---	---	diff	diff
XM_013987403	-1.24028	0.00725514	-0.601766	0.296069	0.638514	0.263054	0.0289833	diff	---	---	diff	diff
XM_001925450	-1.29053	0.00456177	-0.601042	0.296185	0.689486	0.211699	0.0612671	diff	---	---	---	diff
XM_003132790	-1.26294	0.0272312	-0.812736	0.0855768	0.450206	0.531709	0.267565	diff	---	---	---	diff
NM_001244227	-1.33292	0.0482591	0.265774	0.759943	1.5987	7.07306e-05	0.269004	diff	---	diff	---	diff
XM_003482119	3.09238	7.252e-07	2.01249	9.90162e-10	-1.07988	0.0158813	0.0288517	diff	diff	diff	diff	diff
NM_001185168	1.34081	0.00340504	0.990715	0.0189406	-0.350094	0.630311	0.0207209	diff	diff	---	diff	diff
XM_003132293	0.868232	0.0930297	-0.177789	0.863596	-1.04602	0.0184229	0.0946278	---	---	diff	---	diff
XM_003357666	-0.916805	0.0562069	-0.0654777	0.960354	0.851327	0.0844754	0.0420616	---	---	---	diff	diff
NM_001243639	0.743916	0.277732	1.26351	0.000810038	0.519599	0.438781	0.258615	---	diff	---	---	diff
XM_021088561	3.15658	3.99755e-09	1.39831	0.000117039	-1.75827	8.96225e-06	0.006699	diff	diff	diff	diff	diff
NM_001008689	1.03664	0.043118	0.910215	0.0404771	-0.126426	0.905034	0.130663	diff	diff	---	---	diff
XM_005668056	0.212979	0.780503	-0.751069	0.131207	-0.964048	0.0402184	0.113385	---	---	diff	---	diff
XM_021086263	-1.20556	0.0149816	-0.253807	0.775263	0.951758	0.0446875	0.0999089	diff	---	diff	---	diff
XM_013988371	0.263113	0.722899	-0.68924	0.193102	-0.952353	0.048546	0.161936	---	---	diff	---	diff
XM_021095678	0.516321	0.341111	1.07673	0.00786082	0.560409	0.350915	0.0672118	---	diff	---	---	diff
XM_003361265	-0.212194	0.779662	-0.947035	0.0291703	-0.734841	0.169279	0.0808839	---	diff	---	---	diff
NM_001244065	-1.30029	0.00553884	0.0259009	0.987803	1.32619	0.00138321	0.025986	diff	---	diff	diff	diff
NM_213917	-1.16435	0.0262143	-0.567596	0.338333	0.59675	0.320569	0.147829	diff	---	---	---	diff
XM_003122384	-1.18242	0.017166	-0.754414	0.128958	0.428007	0.542062	0.102409	diff	---	---	---	diff
XM_021083567	1.03311	0.0304755	0.570987	0.333128	-0.462127	0.493671	0.0951747	diff	---	---	---	diff
XM_003123715	1.06445	0.0322642	0.196001	0.847334	-0.86845	0.0799126	0.0803239	diff	---	---	---	diff
XM_003131498	-1.18346	0.0223555	-0.848908	0.0651861	0.33455	0.656151	0.145592	diff	---	---	---	diff
XM_021100536	-0.815725	0.0975271	-0.989323	0.0191187	-0.173598	0.849662	0.0880272	---	diff	---	---	diff
NM_001202540	0.632633	0.243634	0.87121	0.0555574	0.238577	0.776537	0.0329666	---	---	---	diff	diff
NM_001113437	1.69286	0.000752415	1.22837	0.00125827	-0.464497	0.493611	0.0878195	diff	diff	---	---	diff
NM_001244979	-1.34605	0.00597927	-1.29478	0.000529587	0.0512745	0.967113	0.0899776	diff	diff	---	---	diff
XM_003124608	-1.84903	0.000578748	-0.719973	0.159107	1.12906	0.0112474	0.0713635	diff	---	diff	---	diff
XM_001927458	-0.711276	0.210274	-1.01477	0.0148986	-0.303493	0.701594	0.154285	---	diff	---	---	diff
XM_003123002	-0.99132	0.0417054	0.044884	0.976253	1.0362	0.0231782	0.0927307	diff	---	diff	---	diff
NM_001244384	-0.822419	0.140962	0.145875	0.893748	0.968295	0.0376556	0.199696	---	---	diff	---	diff
XM_001927909	-1.87072	0.000160756	-0.595758	0.303041	1.27496	0.00238566	0.029837	diff	---	diff	diff	diff
XM_001925104	-1.24934	0.0109561	-0.306707	0.709512	0.942633	0.0475576	0.0947653	diff	---	diff	---	diff
NM_001001638	-0.988274	0.0448668	-0.152468	0.88628	0.835806	0.100787	0.131302	diff	---	---	---	diff
NM_001123163	-1.05148	0.0292514	-0.504755	0.425861	0.546726	0.376765	0.09619	diff	---	---	---	diff
XM_003121918	1.71923	0.000218125	0.503917	0.427295	-1.21531	0.00414436	0.0187858	diff	---	diff	diff	diff
XM_021068170	-1.20125	0.0250118	-0.503122	0.427543	0.698128	0.218802	0.190037	diff	---	---	---	diff
NM_001244742	1.20708	0.00651821	0.626505	0.264849	-0.580577	0.332677	0.051079	diff	---	---	---	diff
NM_001243603	-1.50908	0.00557665	-0.396623	0.58901	1.11245	0.0199852	0.166381	diff	---	diff	---	diff
XM_021077382	-0.992842	0.0489954	-0.57258	0.331174	0.420262	0.543417	0.0663429	diff	---	---	---	diff
NM_213743	-0.525107	0.357051	-0.927616	0.034755	-0.402509	0.570342	0.102466	---	diff	---	---	diff
XM_003124944	0.899571	0.160403	-0.272077	0.755161	-1.17165	0.0075539	0.340802	---	---	diff	---	diff
XM_021067619	1.7755	0.000630302	1.28798	0.000574255	-0.487526	0.472786	0.0698318	diff	diff	---	---	diff
NM_001244508	-1.23336	0.0150726	-0.499029	0.432614	0.734333	0.178308	0.193016	diff	---	---	---	diff
NM_001160080	4.91698	4.49389e-12	4.0387	1.69285e-40	-0.878286	0.0799872	0.00740066	diff	diff	---	diff	diff
NM_001123176	1.07007	0.0351494	0.404312	0.574606	-0.665753	0.24143	0.190533	diff	---	---	---	diff
XM_003132656	0.593689	0.330104	1.1843	0.00225632	0.59061	0.342473	0.21678	---	diff	---	---	diff
XM_001925080	1.71985	0.000407023	0.901736	0.0433309	-0.818118	0.118058	0.0467705	diff	diff	---	diff	diff
XM_005668449	1.36831	0.00448834	0.338726	0.66734	-1.02959	0.0248204	0.0571263	diff	---	diff	---	diff
NM_001201485	-0.974259	0.0401297	-0.512782	0.4143	0.461477	0.493031	0.0961864	diff	---	---	---	diff
XM_003358680	-1.46187	0.00369966	-0.737206	0.143979	0.724661	0.176318	0.11811	diff	---	---	---	diff
XM_003125149	-1.07239	0.0799015	0.2397	0.788428	1.31209	0.00220704	0.256516	---	---	diff	---	diff
NM_001244829	-1.02395	0.0731614	-0.00955738	0.995125	1.01439	0.0391118	0.260035	---	---	diff	---	diff
XM_021068247	1.36199	0.00627515	0.537837	0.381654	-0.824152	0.102575	0.0698219	diff	---	---	---	diff
XM_021076343	-1.16758	0.0289216	-0.691565	0.190945	0.476019	0.482111	0.131498	diff	---	---	---	diff
XM_001928085	1.49919	0.00166185	1.16348	0.00292582	-0.335716	0.664104	0.0617763	diff	diff	---	---	diff
NM_001243487	0.0226236	0.979171	-0.372216	0.619729	-0.39484	0.573268	0.00200265	---	---	---	diff	diff
XM_021102423	-1.34195	0.0316398	-0.407405	0.569937	0.934547	0.0594786	0.274491	diff	---	---	---	diff
XM_021093917	1.03031	0.0735995	0.065982	0.959587	-0.964327	0.0457728	0.249934	---	---	diff	---	diff
XM_003126859	-1.64336	0.00143231	-0.261285	0.76475	1.38207	0.000775362	0.0631231	diff	---	diff	---	diff
XM_013985422	-2.27148	9.51076e-06	-0.884356	0.050068	1.38712	0.000842217	0.0187106	diff	---	diff	diff	diff
NM_001128470	-1.13583	0.0333998	-0.334476	0.674403	0.801355	0.131488	0.24798	diff	---	---	---	diff
NM_001001635	-1.37789	0.00566942	-0.0430903	0.976529	1.3348	0.00159758	0.0791776	diff	---	diff	---	diff
XM_021064687	-1.61885	0.00133967	-0.637943	0.251166	0.980908	0.0397791	0.0224608	diff	---	diff	diff	diff
XM_003357702	-1.84084	0.00118661	-1.15085	0.00341135	0.689986	0.253931	0.124634	diff	diff	---	---	diff
XM_013978229	-0.862124	0.0906677	-1.03009	0.0126971	-0.167967	0.859312	0.181498	---	diff	---	---	diff
NM_001243653	-0.833947	0.103316	-0.996545	0.0178993	-0.162598	0.865045	0.0954712	---	diff	---	---	diff
XM_021090342	-1.82319	0.000191972	-0.946772	0.0292036	0.876413	0.0776341	0.0300335	diff	diff	---	diff	diff
XM_003354871	-0.946293	0.12419	0.227564	0.802353	1.17386	0.00884991	0.275289	---	---	diff	---	diff
XM_021073222	1.82029	0.000323305	0.952034	0.0277391	-0.868253	0.0877401	0.0515687	diff	diff	---	---	diff
XM_021097223	-0.984991	0.0291558	-0.565298	0.340644	0.419692	0.542062	0.0259446	diff	---	---	diff	diff
XM_003123981	-1.1056	0.0167155	-1.10931	0.00558251	-0.00370979	0.996322	0.0373819	diff	diff	---	diff	diff
NM_001204935	-0.0908557	0.92911	-0.891318	0.0477577	-0.800463	0.129967	0.266784	---	diff	---	---	diff
NM_001278771	1.23306	0.0400751	0.637802	0.251298	-0.595254	0.355249	0.270802	diff	---	---	---	diff
XM_003358024	3.27328	2.28926e-09	2.05588	3.5437e-10	-1.2174	0.00437012	0.00590007	diff	diff	diff	diff	diff
XM_005666339	1.02549	0.0383539	0.7756	0.113275	-0.24989	0.765251	0.179444	diff	---	---	---	diff
XM_003483806	1.83678	0.000266044	0.888137	0.0487705	-0.948642	0.0446875	0.0405256	diff	diff	diff	diff	diff
XM_003355070	1.00781	0.0448668	0.5692	0.335965	-0.438611	0.524746	0.199579	diff	---	---	---	diff
XM_003135022	2.29291	1.86381e-05	1.54571	1.06659e-05	-0.747202	0.163496	0.0421326	diff	diff	---	diff	diff
XM_003121998	1.38891	0.00278617	0.857616	0.0614576	-0.531296	0.394611	0.0589638	diff	---	---	---	diff
XM_003481245	2.36206	2.89334e-06	0.860053	0.0606462	-1.502	0.000175555	0.00780207	diff	---	diff	diff	diff
XM_021091972	-1.08966	0.0264796	-0.732478	0.148433	0.357184	0.626896	0.102424	diff	---	---	---	diff
XM_005664597	-1.13159	0.0213134	-0.29584	0.725085	0.835746	0.0986714	0.149359	diff	---	---	---	diff
XM_013978951	2.12563	0.000117778	0.695855	0.186044	-1.42977	0.000760875	0.0963893	diff	---	diff	---	diff
NM_001142831	-1.599	0.0024075	-0.503391	0.427503	1.09561	0.0121284	0.0972925	diff	---	diff	---	diff
XM_005664263	-1.92794	0.000433047	-0.609894	0.28844	1.31805	0.0025785	0.0286904	diff	---	diff	diff	diff
XM_021092922	1.02859	0.0283656	0.364339	0.633045	-0.664251	0.226858	0.0694502	diff	---	---	---	diff
XM_001927087	-1.01444	0.039935	-0.43228	0.534851	0.582157	0.330312	0.147276	diff	---	---	---	diff
XM_005667250	-2.56103	7.98615e-06	-1.99749	1.37655e-09	0.563536	0.373345	0.0431275	diff	diff	---	diff	diff
XM_003135038	1.51655	0.00241718	1.43794	6.41214e-05	-0.0786105	0.944666	0.0596851	diff	diff	---	---	diff
XM_021091373	-1.08979	0.0348761	-0.244835	0.785451	0.844955	0.097846	0.1529	diff	---	---	---	diff
XM_001928507	1.10169	0.0321346	0.623317	0.269485	-0.478375	0.487604	0.185359	diff	---	---	---	diff
XM_001924618	-1.21467	0.0287836	-0.767532	0.118783	0.447141	0.514644	0.239703	diff	---	---	---	diff
NM_001244385	3.04973	1.02014e-07	2.35429	2.01e-13	-0.695439	0.218667	0.00735048	diff	diff	---	diff	diff
XM_003132633	1.12406	0.0335235	0.397151	0.587865	-0.726908	0.167622	0.175282	diff	---	---	---	diff
XM_005669466	0.956324	0.042433	-0.042296	0.977319	-0.99862	0.0315209	0.077267	diff	---	diff	---	diff
XM_005668010	-1.47458	0.00127064	-0.281012	0.743548	1.19357	0.00499164	0.0540727	diff	---	diff	---	diff
XM_001928993	-1.45017	0.00257475	-0.847847	0.0655365	0.602321	0.311558	0.0954079	diff	---	---	---	diff
XM_003353767	-1.12462	0.0189668	-0.149925	0.888983	0.974697	0.0376556	0.0800764	diff	---	diff	---	diff
XM_021102211	1.30639	0.00616291	1.23793	0.0011271	-0.0684564	0.953334	0.0623828	diff	diff	---	---	diff
XM_003135376	-1.56083	0.00059602	-0.636178	0.253784	0.924656	0.0507685	0.0245062	diff	---	---	diff	diff
XM_021070783	1.51996	0.000875353	0.963521	0.0247219	-0.556444	0.361123	0.0488653	diff	diff	---	diff	diff
NM_001185134	-1.81534	0.00105864	-0.985177	0.0198015	0.830166	0.117175	0.109737	diff	diff	---	---	diff
NM_213740	3.23798	3.49661e-08	1.60408	3.86264e-06	-1.6339	5.1493e-05	0.00716321	diff	diff	diff	diff	diff
XM_003134765	0.0487094	0.958035	-0.500972	0.430298	-0.549681	0.359832	0.0459478	---	---	---	diff	diff
XM_005656968	1.71901	0.00265756	0.87347	0.0546465	-0.845539	0.110145	0.155671	diff	---	---	---	diff
XM_021095600	1.10837	0.0176807	0.114913	0.922823	-0.993459	0.0319707	0.0330065	diff	---	diff	diff	diff
NM_001244655	1.18938	0.013776	0.192535	0.850245	-0.996848	0.0311916	0.0636801	diff	---	diff	---	diff
XM_003126693	1.36031	0.00333201	0.825311	0.0782889	-0.534998	0.387635	0.0650118	diff	---	---	---	diff
XM_021067826	-1.25793	0.0116395	-1.05442	0.00984398	0.203511	0.820514	0.120217	diff	diff	---	---	diff
XM_021091947	1.71974	0.000336526	0.621756	0.271168	-1.09798	0.0121855	0.0283083	diff	---	diff	diff	diff
XM_005668272	2.09139	1.71528e-05	1.36479	0.000197257	-0.726601	0.177137	0.0160207	diff	diff	---	diff	diff
NM_001315574	-1.46874	0.00218424	-0.669389	0.214938	0.799355	0.121392	0.0658246	diff	---	---	---	diff
XM_003131848	0.598843	0.307563	-0.370407	0.624312	-0.96925	0.0391118	0.160979	---	---	diff	---	diff
XM_021071493	-0.397674	0.525248	-0.984006	0.0199857	-0.586332	0.325361	0.0966193	---	diff	---	---	diff
XM_003131818	-1.05272	0.0468133	-0.321045	0.692236	0.731678	0.182643	0.158054	diff	---	---	---	diff
XM_003123071	1.42665	0.00917954	1.03161	0.012575	-0.395036	0.593585	0.1953	diff	diff	---	---	diff
NM_001244744	1.87821	0.000512711	1.81943	5.98736e-08	-0.0587826	0.961528	0.0792716	diff	diff	---	---	diff
XM_021078288	0.464302	0.495227	-0.639254	0.250025	-1.10356	0.0154275	0.187759	---	---	diff	---	diff
XM_003127417	1.33258	0.0312521	1.0888	0.00704377	-0.243775	0.778903	0.266443	diff	diff	---	---	diff
XM_021078658	-1.10857	0.0833767	0.0508248	0.97231	1.1594	0.00964453	0.339704	---	---	diff	---	diff
XM_001928658	1.16462	0.0148719	0.566445	0.339892	-0.598172	0.307349	0.0826781	diff	---	---	---	diff
XM_021063852	4.3649	2.05519e-10	3.61396	2.54727e-32	-0.750942	0.1726	0.00378219	diff	diff	---	diff	diff
XM_021092616	1.07539	0.0212222	0.882893	0.0504865	-0.192498	0.826271	0.0272494	diff	---	---	diff	diff
XM_021064385	0.393423	0.521091	0.908635	0.0408575	0.515213	0.406512	0.0960893	---	diff	---	---	diff
XM_021093723	1.96291	0.00928347	0.741568	0.139984	-1.22134	0.025489	0.271752	diff	---	diff	---	diff
XM_021067091	1.14136	0.0118721	0.356145	0.645836	-0.785211	0.128009	0.0426536	diff	---	---	diff	diff
XM_021070264	1.5144	0.00442033	0.919314	0.0374044	-0.595086	0.323224	0.0567274	diff	diff	---	---	diff
XM_021085922	1.53831	0.00393609	0.631976	0.258512	-0.906338	0.0785136	0.154218	diff	---	---	---	diff
NM_001195508	0.950601	0.0468002	0.787863	0.103752	-0.162738	0.865045	0.0907759	diff	---	---	---	diff
NM_001258293	1.48463	0.00337352	0.919776	0.0372713	-0.56485	0.358297	0.0888983	diff	diff	---	---	diff
NM_001001869	0.834753	0.103167	1.56855	7.08029e-06	0.733792	0.164298	0.03272	---	diff	---	diff	diff
XM_021068544	-0.223292	0.756041	0.623731	0.269333	0.847023	0.085964	0.0368301	---	---	---	diff	diff
XM_021085860	0.97684	0.0604208	1.08085	0.00757162	0.104015	0.921815	0.169144	---	diff	---	---	diff
NM_001243627	1.29409	0.00701464	0.412949	0.562764	-0.881143	0.0763656	0.108959	diff	---	---	---	diff
XM_021098987	-0.621112	0.222024	-0.00535171	0.998129	0.61576	0.285067	0.0282645	---	---	---	diff	diff
XM_021099583	1.15187	0.0206066	0.8535	0.0629825	-0.298374	0.714539	0.164178	diff	---	---	---	diff
XM_021067723	1.04427	0.0443341	0.360632	0.639435	-0.683642	0.219408	0.26327	diff	---	---	---	diff
XM_021096834	1.10857	0.01617	0.513298	0.413816	-0.595268	0.307349	0.0290154	diff	---	---	diff	diff
XM_003126856	-1.13817	0.025481	-0.707236	0.173261	0.430932	0.540786	0.155669	diff	---	---	---	diff
NM_213976	4.95341	4.14874e-12	3.48986	4.36379e-30	-1.46356	0.000509499	0.00154145	diff	diff	diff	diff	diff
XM_021090408	-0.781524	0.116315	-1.14346	0.00373936	-0.361935	0.622338	0.0367124	---	diff	---	diff	diff
XM_003124225	-0.994027	0.0488093	-0.82229	0.0795425	0.171737	0.855551	0.0853189	diff	---	---	---	diff
XM_005662362	-1.43456	0.00456177	-0.0113558	0.99357	1.42321	0.000703083	0.0867818	diff	---	diff	---	diff
NM_001243354	0.4994	0.430865	-0.5194	0.404606	-1.0188	0.031472	0.244324	---	---	diff	---	diff
XM_005654593	-1.05593	0.021814	-0.224757	0.806199	0.831177	0.100194	0.0701046	diff	---	---	---	diff
XM_003125515	-1.36058	0.00390889	-0.74102	0.140398	0.61956	0.298642	0.0673033	diff	---	---	---	diff
XM_021076956	1.52525	0.00314581	1.23507	0.00116286	-0.290177	0.729836	0.0866966	diff	diff	---	---	diff
NM_001166044	-0.9963	0.0418817	-0.458398	0.492476	0.537902	0.391808	0.15528	diff	---	---	---	diff
XM_021091402	-0.645403	0.322472	0.797396	0.095952	1.4428	0.00058299	0.202781	---	---	diff	---	diff
XM_021086663	3.39205	7.75875e-06	1.71266	5.04439e-07	-1.67938	0.000284115	0.0703753	diff	diff	diff	---	diff
NM_213984	-1.2611	0.0072643	-0.880694	0.0515074	0.380406	0.602951	0.0146893	diff	---	---	diff	diff
XM_001925999	0.440568	0.472559	-0.593511	0.304692	-1.03408	0.0236031	0.143248	---	---	diff	---	diff
NM_001243400	1.9366	0.000237642	1.02008	0.0140995	-0.916516	0.0653336	0.0251078	diff	diff	---	diff	diff
XM_021096057	2.06729	0.000210893	1.4001	0.000114862	-0.667195	0.230565	0.0840483	diff	diff	---	---	diff
NM_001128464	1.09639	0.0586124	1.07086	0.00831549	-0.0255264	0.983264	0.263677	---	diff	---	---	diff
XM_005667282	-1.50422	0.0084738	-0.504926	0.425729	0.999291	0.0501802	0.209002	diff	---	---	---	diff
NM_001243700	1.88006	0.000433047	0.816414	0.0830528	-1.06365	0.0196549	0.103072	diff	---	diff	---	diff
XM_021081207	-1.57275	0.000771453	-0.366612	0.62987	1.20614	0.00476481	0.00781778	diff	---	diff	diff	diff
XM_003122716	1.20989	0.0291744	0.315394	0.697794	-0.8945	0.0871711	0.266476	diff	---	---	---	diff
XM_005665126	1.04342	0.0395386	0.844687	0.0664535	-0.198734	0.824894	0.0612164	diff	---	---	---	diff
XM_021092497	0.817182	0.132575	-0.205117	0.834977	-1.0223	0.031472	0.216773	---	---	diff	---	diff
XM_005660092	-1.32208	0.0309567	-0.495618	0.437017	0.826459	0.143936	0.34146	diff	---	---	---	diff
NM_214341	1.69748	0.0011282	1.0277	0.0129708	-0.669782	0.263092	0.0998913	diff	diff	---	---	diff
XM_021067085	0.972557	0.0478061	0.433655	0.532954	-0.538902	0.390719	0.159385	diff	---	---	---	diff
XM_013980194	1.06097	0.0428672	0.489092	0.447192	-0.571876	0.344561	0.134542	diff	---	---	---	diff
XM_021084961	-0.315968	0.658102	-1.09212	0.00679365	-0.776149	0.14599	0.188777	---	diff	---	---	diff
XM_021077245	1.19108	0.0309567	0.375139	0.616107	-0.815939	0.11531	0.192315	diff	---	---	---	diff
XM_021069285	0.391813	0.52429	0.904984	0.042396	0.513171	0.413817	0.123428	---	diff	---	---	diff
XM_005652440	1.06837	0.0453829	0.513996	0.413375	-0.554373	0.369313	0.202057	diff	---	---	---	diff
XM_001926077	-1.56174	0.00133153	-0.483515	0.456809	1.07822	0.0146645	0.055942	diff	---	diff	---	diff
XM_003126475	-0.810013	0.146412	0.295607	0.725347	1.10562	0.013815	0.177181	---	---	diff	---	diff
XM_021096271	0.605244	0.303376	-0.469733	0.476882	-1.07498	0.0162722	0.155048	---	---	diff	---	diff
NM_001039748	-0.429332	0.605052	0.578279	0.323603	1.00761	0.0404282	0.416186	---	---	diff	---	diff
NM_213980	1.28715	0.00993201	0.470713	0.47498	-0.816433	0.118058	0.152444	diff	---	---	---	diff
XM_021088927	1.75597	0.000618608	1.25175	0.000942869	-0.504224	0.444387	0.0651953	diff	diff	---	---	diff
NM_001244669	-1.22906	0.0072672	-0.461171	0.488778	0.76789	0.140136	0.034291	diff	---	---	diff	diff
NM_001123090	1.09923	0.0335235	0.231454	0.796901	-0.867778	0.0924879	0.169963	diff	---	---	---	diff
XM_005672763	-1.18704	0.0113897	-0.939827	0.0309951	0.247211	0.765708	0.0441001	diff	diff	---	diff	diff
XM_003355917	-1.60323	0.0036042	-0.590113	0.307802	1.01312	0.0352787	0.168611	diff	---	diff	---	diff
XM_021096135	1.19571	0.00972964	1.21693	0.00147525	0.0212212	0.985523	0.0461713	diff	diff	---	diff	diff
XM_021063731	1.37759	0.00770765	1.08	0.00761516	-0.297592	0.717051	0.118942	diff	diff	---	---	diff
XM_021076973	1.9482	8.48033e-05	1.54742	1.04075e-05	-0.400786	0.582133	0.0218	diff	diff	---	diff	diff
XM_021090925	-0.7288	0.159878	-0.99354	0.0183791	-0.26474	0.744396	0.0278556	---	diff	---	diff	diff
XM_021091361	-0.932222	0.0851688	0.0894874	0.942841	1.02171	0.0255154	0.142695	---	---	diff	---	diff
XM_021091349	0.905267	0.102189	1.36139	0.00020532	0.45612	0.502699	0.116901	---	diff	---	---	diff
XM_021063317	-1.21556	0.0400337	-0.171174	0.86921	1.04439	0.0370339	0.281485	diff	---	diff	---	diff
XM_001928523	1.30364	0.0155565	1.10568	0.00585255	-0.197962	0.828487	0.160483	diff	diff	---	---	diff
XM_021076267	-1.81212	0.000152071	-0.846174	0.0659646	0.965941	0.0418214	0.0261648	diff	---	diff	diff	diff
XM_021077214	-1.22073	0.0288254	0.171598	0.86921	1.39232	0.000641974	0.149432	diff	---	diff	---	diff
XM_003359958	1.20474	0.0153452	0.439098	0.524641	-0.765641	0.147392	0.133974	diff	---	---	---	diff
NM_001205093	1.22564	0.0162578	0.858838	0.0609643	-0.366799	0.627509	0.160145	diff	---	---	---	diff
XM_001928302	0.239937	0.806869	1.37833	0.000162567	1.13839	0.00903774	0.236186	---	diff	diff	---	diff
XM_021101553	0.653562	0.261169	0.988822	0.0191743	0.33526	0.663919	0.209471	---	diff	---	---	diff
XM_003355780	-2.85353	4.49527e-06	-1.25421	0.000915592	1.59932	0.000135806	0.071332	diff	diff	diff	---	diff
XM_001928316	2.25644	4.16742e-06	1.24412	0.00104253	-1.01232	0.0276008	0.00486553	diff	diff	diff	diff	diff
NM_001190294	2.25809	1.20808e-05	0.703001	0.177894	-1.55509	0.00010904	0.0279074	diff	---	diff	diff	diff
NM_001243572	0.996884	0.0417054	0.330119	0.679919	-0.666765	0.226125	0.0611365	diff	---	---	---	diff
XM_003134072	0.361105	0.734949	1.09183	0.00679977	0.730721	0.193106	0.561409	---	diff	---	---	diff
NM_214325	-1.20399	0.0185906	-0.23481	0.793703	0.969177	0.0391947	0.158446	diff	---	diff	---	diff
XM_021102137	-0.666056	0.196997	0.30822	0.707072	0.974276	0.0357611	0.0254776	---	---	diff	diff	diff
NM_001243581	-1.28353	0.00390889	-0.613063	0.283793	0.670468	0.220622	0.0327978	diff	---	---	diff	diff
XM_021093808	0.667425	0.210838	-0.308027	0.707072	-0.975452	0.0389998	0.121926	---	---	diff	---	diff
XM_021093726	-2.0595	0.000718828	-1.00849	0.0157802	1.05101	0.0238307	0.114753	diff	diff	diff	---	diff
XM_003356961	-1.8473	0.000203494	-1.23148	0.00121823	0.615816	0.304852	0.0300325	diff	diff	---	diff	diff
XM_003358091	-1.60221	0.00553884	-0.974761	0.0219868	0.627451	0.272481	0.191714	diff	diff	---	---	diff
XM_013992891	1.08822	0.0297678	0.529247	0.391765	-0.558977	0.359994	0.20637	diff	---	---	---	diff
XM_005655517	-1.72677	0.00126427	-0.507154	0.422446	1.21961	0.00386509	0.0897728	diff	---	diff	---	diff
XM_021091746	1.21734	0.0105352	0.527456	0.392673	-0.689884	0.209786	0.09513	diff	---	---	---	diff
XM_001926587	1.22905	0.013794	0.522828	0.399338	-0.706221	0.194277	0.109254	diff	---	---	---	diff
NM_214044	1.18727	0.0335899	0.595873	0.303041	-0.591394	0.325361	0.277666	diff	---	---	---	diff
NM_213943	4.19036	4.65102e-11	1.97465	2.23396e-09	-2.21571	5.27977e-09	0.00182809	diff	diff	diff	diff	diff
XM_003131593	-1.06101	0.0325805	-0.210421	0.826488	0.850587	0.084217	0.0954204	diff	---	---	---	diff
NM_001170768	-1.05007	0.103854	-1.47208	3.70929e-05	-0.422011	0.558108	0.251749	---	diff	---	---	diff
XM_021070325	1.29081	0.00695155	1.24445	0.00104168	-0.0463534	0.968458	0.0352808	diff	diff	---	diff	diff
XM_021079605	-0.0960941	0.915684	0.35739	0.643787	0.453484	0.500483	0.00723594	---	---	---	diff	diff
XM_021086295	1.25134	0.00655065	0.939195	0.0311692	-0.312143	0.691966	0.0730859	diff	diff	---	---	diff
XM_003358095	-1.76563	0.000314652	-0.592111	0.306316	1.17352	0.00658606	0.0345427	diff	---	diff	diff	diff
XM_021065070	0.77288	0.130027	-0.19127	0.850669	-0.964151	0.0391118	0.0790769	---	---	diff	---	diff
XM_021084438	0.927082	0.0580354	0.885955	0.049607	-0.041127	0.973646	0.0282528	---	diff	---	diff	diff
XM_003356408	-1.71537	0.000226125	-0.557973	0.352574	1.1574	0.00721782	0.0271057	diff	---	diff	diff	diff
XM_003133587	-2.02534	0.000143902	-1.01466	0.0148986	1.01068	0.038714	0.0870196	diff	diff	diff	---	diff
XM_005660387	1.39387	0.0261534	1.93213	5.57352e-09	0.538259	0.389357	0.130425	diff	diff	---	---	diff
XM_003129053	1.00826	0.0456196	0.351379	0.649209	-0.656879	0.245813	0.205845	diff	---	---	---	diff
NM_001001864	1.71644	0.000681269	0.816913	0.0829391	-0.899531	0.0736306	0.0880264	diff	---	---	---	diff
XM_001928988	1.21526	0.013071	1.01941	0.0141882	-0.195855	0.823503	0.0731465	diff	diff	---	---	diff
NM_001164007	1.20555	0.0273045	0.616146	0.278758	-0.589402	0.359994	0.286322	diff	---	---	---	diff
XM_003132695	0.916852	0.109334	0.990427	0.0189406	0.0735749	0.948527	0.25852	---	diff	---	---	diff
XM_005665436	1.76532	0.00038051	0.59343	0.304692	-1.17189	0.00722818	0.0398838	diff	---	diff	diff	diff
XM_021084492	0.764493	0.183982	0.899458	0.0441728	0.134966	0.89871	0.207666	---	diff	---	---	diff
XM_001929029	0.73403	0.219214	1.01344	0.0150256	0.279408	0.73437	0.213502	---	diff	---	---	diff
XM_005659710	0.664278	0.236841	1.18125	0.00235078	0.516976	0.420711	0.120673	---	diff	---	---	diff
XM_021066586	-1.217	0.0105352	-0.58016	0.322046	0.636836	0.26161	0.0713503	diff	---	---	---	diff
XM_005666539	1.26473	0.0109779	0.650232	0.236952	-0.614499	0.307349	0.129328	diff	---	---	---	diff
XM_003134762	0.46274	0.421635	-0.491817	0.442887	-0.954557	0.0403929	0.0539404	---	---	diff	---	diff
XM_003129093	1.34647	0.0077874	0.764572	0.121428	-0.581903	0.337287	0.138754	diff	---	---	---	diff
XM_003482887	2.62489	6.5162e-07	1.17132	0.00264884	-1.45357	0.00040656	0.0174648	diff	diff	diff	diff	diff
NM_001243618	-0.463352	0.410863	-0.396155	0.58984	0.0671969	0.953335	0.0261245	---	---	---	diff	diff
XM_021087688	-0.954475	0.065922	0.200705	0.840102	1.15518	0.00730418	0.117888	---	---	diff	---	diff
XM_003483139	-0.316699	0.647224	-0.909563	0.0406215	-0.592863	0.323224	0.171554	---	diff	---	---	diff
NM_001173519	1.11331	0.0350198	1.26112	0.00083704	0.14781	0.887165	0.17021	diff	diff	---	---	diff
XM_021087672	0.640118	0.201475	0.166867	0.872947	-0.473251	0.464404	0.0080071	---	---	---	diff	diff
XM_001927201	-1.05171	0.081928	0.248624	0.782663	1.30033	0.00243596	0.263875	---	---	diff	---	diff
XM_003125588	1.01136	0.0345711	0.406553	0.571423	-0.604806	0.304553	0.0725336	diff	---	---	---	diff
NM_001001629	1.0595	0.0313585	0.800656	0.0939014	-0.258841	0.754354	0.0330645	diff	---	---	diff	diff
XM_003482422	1.02914	0.0492005	0.865722	0.0579123	-0.16342	0.867256	0.17995	diff	---	---	---	diff
XM_005655263	-0.520393	0.361614	-1.01035	0.0154829	-0.489957	0.450799	0.109279	---	diff	---	---	diff
XM_021063979	-1.1749	0.0181256	-0.460287	0.489234	0.714611	0.186959	0.150343	diff	---	---	---	diff
XM_021091797	1.46409	0.00210448	1.239	0.00111746	-0.225087	0.792898	0.0361432	diff	diff	---	diff	diff
XM_021065150	-1.30022	0.0249624	-0.93588	0.032051	0.364341	0.632824	0.230377	diff	diff	---	---	diff
XM_003126055	-0.926342	0.0453772	-0.650067	0.237055	0.276274	0.73437	0.069947	diff	---	---	---	diff
XM_021102551	1.11668	0.0212222	0.845498	0.066123	-0.271182	0.741489	0.112086	diff	---	---	---	diff
NM_001206341	0.754138	0.17151	-0.193625	0.849352	-0.947763	0.0469449	0.118237	---	---	diff	---	diff
XM_021099628	-1.09875	0.0313704	-0.490099	0.445729	0.608647	0.303517	0.166174	diff	---	---	---	diff
XM_021092337	1.12053	0.0259299	0.689432	0.192971	-0.431101	0.540141	0.121784	diff	---	---	---	diff
XM_021065731	1.36088	0.00747537	1.26726	0.000774417	-0.0936124	0.930122	0.0852837	diff	diff	---	---	diff
NM_001244582	3.06714	1.55054e-06	0.676035	0.207806	-2.39111	6.30127e-09	0.0480807	diff	---	diff	diff	diff
XM_021091057	1.1375	0.0217303	-0.106535	0.927986	-1.24404	0.00372483	0.0389031	diff	---	diff	diff	diff
NM_001243371	1.11517	0.0167141	0.733477	0.147364	-0.381697	0.593943	0.0728199	diff	---	---	---	diff
XM_003122984	-1.4628	0.0035627	-0.194919	0.849165	1.26788	0.00318696	0.0697631	diff	---	diff	---	diff
NM_001243337	1.75849	0.000115117	1.27694	0.000668243	-0.481558	0.455764	0.00672169	diff	diff	---	diff	diff
XM_001925572	0.509279	0.387085	1.06605	0.00868361	0.556767	0.368945	0.102452	---	diff	---	---	diff
XM_021063171	-0.896425	0.125377	-1.35869	0.000212411	-0.462266	0.492736	0.171715	---	diff	---	---	diff
NM_213794	-1.10241	0.0179101	-0.345005	0.65872	0.757404	0.147392	0.0690322	diff	---	---	---	diff
XM_005660087	-0.874266	0.0692607	-0.0121818	0.993554	0.862084	0.0798063	0.0379528	---	---	---	diff	diff
XM_021101119	2.56613	2.151e-07	1.79371	1.02592e-07	-0.772415	0.137894	0.00154794	diff	diff	---	diff	diff
XM_003128430	1.94777	0.000162515	1.93072	5.68115e-09	-0.0170426	0.988432	0.0281198	diff	diff	---	diff	diff
XM_021078063	1.78958	0.000590457	1.3333	0.000308109	-0.456278	0.509186	0.0642591	diff	diff	---	---	diff
XM_005666650	2.20591	7.98615e-06	1.48958	2.74046e-05	-0.716323	0.182	0.0216188	diff	diff	---	diff	diff
XM_001926947	1.30717	0.00432424	0.900225	0.04386	-0.406946	0.570342	0.0794538	diff	diff	---	---	diff
XM_003133987	-1.08472	0.103167	-0.973804	0.0221452	0.110914	0.919272	0.327264	---	diff	---	---	diff
NM_001206379	-1.09016	0.0231915	-0.161384	0.878541	0.928777	0.0539011	0.0461037	diff	---	---	diff	diff
XM_003131129	-1.1083	0.0223555	-1.00062	0.0171585	0.10768	0.918792	0.0597622	diff	diff	---	---	diff
XM_003127148	-1.24133	0.0123435	-0.543697	0.371962	0.697633	0.193671	0.153743	diff	---	---	---	diff
XM_021067397	4.10337	4.98086e-10	2.33696	2.90388e-13	-1.76641	1.67487e-05	0.00660045	diff	diff	diff	diff	diff
NM_001198921	-1.68586	0.00240709	-0.36288	0.635513	1.32298	0.0016389	0.0511308	diff	---	diff	---	diff
XM_001927625	1.09297	0.0321346	0.719164	0.159895	-0.373805	0.610467	0.162204	diff	---	---	---	diff
XM_005654478	1.71675	0.000191972	1.58622	5.20705e-06	-0.130532	0.899727	0.0439321	diff	diff	---	diff	diff
XM_005672807	1.00524	0.0331069	0.333845	0.67499	-0.671395	0.223427	0.0812111	diff	---	---	---	diff
XM_003132403	-1.51258	0.000906665	-0.903846	0.0427347	0.608735	0.303517	0.0282447	diff	diff	---	diff	diff
XM_003483954	-1.37683	0.00737594	-0.597916	0.300157	0.778914	0.145197	0.0274156	diff	---	---	diff	diff
XM_021091487	0.998537	0.205421	1.77117	1.63068e-07	0.772638	0.184865	0.210963	---	diff	---	---	diff
XM_021101533	-1.11569	0.0731942	-1.21672	0.00147525	-0.101029	0.928645	0.280178	---	diff	---	---	diff
NM_001123200	-1.14243	0.0434014	-0.300548	0.71802	0.841886	0.117361	0.28022	diff	---	---	---	diff
NM_001083941	-0.79203	0.153193	0.148528	0.890374	0.940558	0.0448037	0.180437	---	---	diff	---	diff
XM_021085830	-1.0028	0.035813	-0.391549	0.597702	0.611255	0.299261	0.103126	diff	---	---	---	diff
NM_001243340	-1.40558	0.00587283	-0.484245	0.455468	0.921339	0.0621387	0.129701	diff	---	---	---	diff
XM_003129847	1.44553	0.00321037	0.269067	0.75768	-1.17646	0.00721782	0.071428	diff	---	diff	---	diff
NM_214061	1.3474	0.00265756	1.36648	0.000192831	0.0190757	0.986066	0.0109486	diff	diff	---	diff	diff
NM_213770	1.1146	0.0355795	0.305675	0.710531	-0.808928	0.12103	0.226533	diff	---	---	---	diff
NM_001113220	3.6235	1.10623e-08	1.90939	8.94442e-09	-1.71412	1.53005e-05	0.011485	diff	diff	diff	diff	diff
XR_115737	0.620863	0.363286	0.997652	0.0177324	0.376789	0.619867	0.389003	---	diff	---	---	diff
NM_214240	1.65551	0.000200241	0.725182	0.155091	-0.930329	0.0507192	0.0116839	diff	---	---	diff	diff
NM_213821	5.17883	1.48712e-11	2.61249	1.28059e-16	-2.56635	7.56746e-11	0.00579369	diff	diff	diff	diff	diff
XM_003124908	1.05447	0.0338732	0.492814	0.441216	-0.561652	0.35888	0.187713	diff	---	---	---	diff
XM_003357538	0.747693	0.248626	0.956461	0.0263937	0.208768	0.812199	0.387591	---	diff	---	---	diff
XM_021102607	1.24886	0.00779657	1.10534	0.00586142	-0.143526	0.888606	0.0859665	diff	diff	---	---	diff
XM_005660485	-2.2611	1.31254e-05	-1.53097	1.35393e-05	0.730133	0.171452	0.017499	diff	diff	---	diff	diff
XM_013993907	-1.28619	0.00472494	-0.926539	0.035	0.359654	0.626026	0.0698472	diff	diff	---	---	diff
XM_021083062	1.4305	0.00566351	1.14038	0.00387249	-0.290125	0.720226	0.0979728	diff	diff	---	---	diff
XM_013993108	0.992756	0.0820453	1.362	0.00020532	0.369242	0.626896	0.100835	---	diff	---	---	diff
XM_021096114	-0.77606	0.366035	-1.52144	1.59313e-05	-0.745377	0.218057	0.381405	---	diff	---	---	diff
XM_021078224	1.23988	0.0181569	0.371902	0.619946	-0.867982	0.0880838	0.185804	diff	---	---	---	diff
XM_021078231	-0.581376	0.312055	-0.916794	0.0383141	-0.335418	0.659069	0.225229	---	diff	---	---	diff
NM_001097480	-0.966369	0.0386759	0.094955	0.938107	1.06132	0.0174126	0.0341222	diff	---	diff	diff	diff
XM_021077704	-1.31179	0.00708461	-0.758245	0.126183	0.553543	0.362541	0.109083	diff	---	---	---	diff
NM_001004049	-1.12575	0.0309567	-1.01284	0.0151041	0.112909	0.917989	0.176283	diff	diff	---	---	diff
XM_005663542	-2.83508	9.31165e-06	-0.973661	0.0221452	1.86142	1.67487e-05	0.0503347	diff	diff	diff	---	diff
XM_021101681	1.24639	0.00861397	0.591333	0.30702	-0.65506	0.243163	0.0801305	diff	---	---	---	diff
NM_001130019	1.62576	0.00312422	1.08536	0.00727183	-0.540402	0.412598	0.148087	diff	diff	---	---	diff
XM_021086360	0.41432	0.516615	1.08445	0.00733982	0.670132	0.238208	0.169261	---	diff	---	---	diff
XM_021085753	0.584686	0.38443	1.26386	0.000809284	0.679178	0.239274	0.233856	---	diff	---	---	diff
XM_021092425	-0.878522	0.0878775	-1.09381	0.00667866	-0.215291	0.799398	0.0967253	---	diff	---	---	diff
XM_021092391	2.09357	0.000119301	1.96676	2.61544e-09	-0.126801	0.90704	0.0748395	diff	diff	---	---	diff
NM_001243378	0.708346	0.192279	-0.289769	0.732358	-0.998116	0.0297583	0.11205	---	---	diff	---	diff
XM_005673306	1.27252	0.00695387	0.532026	0.388685	-0.740491	0.169279	0.0951934	diff	---	---	---	diff
XM_021092228	-0.787458	0.126862	0.156141	0.883368	0.943599	0.0463726	0.146188	---	---	diff	---	diff
XM_005664032	0.724533	0.201366	1.07242	0.00817333	0.347891	0.641909	0.158931	---	diff	---	---	diff
XM_021062244	1.43295	0.00190186	0.796455	0.0966934	-0.63649	0.26679	0.0738388	diff	---	---	---	diff
NM_213765	2.87447	4.01705e-07	1.96946	2.49002e-09	-0.905014	0.0731002	0.0142357	diff	diff	---	diff	diff
NM_001244366	-1.21518	0.0149816	-0.530062	0.391028	0.685113	0.225528	0.149191	diff	---	---	---	diff
XM_005655098	-1.01682	0.0348594	-0.668431	0.216029	0.34839	0.638381	0.0945076	diff	---	---	---	diff
XM_005657525	-0.693083	0.277373	-0.944552	0.0297477	-0.251469	0.768663	0.357461	---	diff	---	---	diff
XM_001925664	2.34092	1.10563e-06	1.14262	0.00377124	-1.1983	0.00455478	0.00167271	diff	diff	diff	diff	diff
XM_005671823	3.12015	1.05428e-06	3.05165	6.9124e-23	-0.0684944	0.957492	0.0254658	diff	diff	---	diff	diff
XM_021062707	-0.396285	0.571083	0.722029	0.157628	1.11831	0.0123938	0.180885	---	---	diff	---	diff
XM_003129812	3.57187	1.97224e-08	2.60201	1.65953e-16	-0.969859	0.0489802	0.0182693	diff	diff	diff	diff	diff
NM_214227	-1.70857	0.00300227	-0.528033	0.391969	1.18053	0.0121643	0.17228	diff	---	diff	---	diff
XM_005654859	1.12259	0.0255152	1.47944	3.27093e-05	0.356849	0.627509	0.0777955	diff	diff	---	---	diff
XM_005667326	4.01706	7.01563e-09	4.17275	2.88928e-43	0.155686	0.880358	0.00689051	diff	diff	---	diff	diff
XM_013979568	0.523099	0.380201	-0.452594	0.50217	-0.975692	0.0403929	0.162842	---	---	diff	---	diff
XM_001926768	1.64675	0.000470031	0.432502	0.534851	-1.21425	0.00428869	0.0432552	diff	---	diff	diff	diff
XM_001927959	0.61045	0.400097	1.16699	0.00279046	0.556539	0.389833	0.270717	---	diff	---	---	diff
XM_001926476	1.21058	0.0483859	0.569023	0.336085	-0.641556	0.305155	0.332333	diff	---	---	---	diff
XM_003480238	2.09894	3.60495e-05	1.70982	5.29841e-07	-0.389124	0.600272	0.0215064	diff	diff	---	diff	diff
NM_001099931	-0.544496	0.348944	-0.961578	0.0251583	-0.417081	0.554237	0.240436	---	diff	---	---	diff
XM_005671044	-0.639184	0.215259	-0.192145	0.85056	0.447038	0.504872	0.0447427	---	---	---	diff	diff
XM_021082502	-0.399298	0.493136	-0.731684	0.148695	-0.332385	0.655386	0.0104725	---	---	---	diff	diff
XM_013990411	1.46576	0.00337352	0.806582	0.0900434	-0.659183	0.241264	0.0868373	diff	---	---	---	diff
XM_021084268	1.0002	0.0351494	1.21386	0.00152178	0.213659	0.803769	0.0540996	diff	diff	---	---	diff
XM_021090900	-1.23396	0.00924618	-0.351605	0.648765	0.882352	0.0795582	0.0863742	diff	---	---	---	diff
XM_005661435	-0.683943	0.178267	0.300642	0.717996	0.984585	0.0319707	0.0325295	---	---	diff	diff	diff
XM_005667724	0.329904	0.631727	-0.687822	0.194318	-1.01773	0.0291733	0.137605	---	---	diff	---	diff
XM_001925518	0.976358	0.0453268	0.123259	0.915432	-0.853099	0.0842971	0.0932182	diff	---	---	---	diff
XM_005666340	1.50338	0.00207355	0.606319	0.292156	-0.897063	0.0648925	0.0699332	diff	---	---	---	diff
XM_021101439	1.1369	0.042823	0.483927	0.455983	-0.652975	0.277662	0.270945	diff	---	---	---	diff
XM_021099894	1.47934	0.00440472	1.03551	0.0120426	-0.443823	0.523193	0.0704376	diff	diff	---	---	diff
XM_021099611	0.74252	0.215272	-0.755339	0.128506	-1.49786	0.00035777	0.143449	---	---	diff	---	diff
NM_001104952	0.587168	0.33937	-0.516319	0.409433	-1.10349	0.0147876	0.177177	---	---	diff	---	diff
XM_021100215	0.724019	0.139007	1.07438	0.00800552	0.350365	0.630383	0.0125347	---	diff	---	diff	diff
XM_005654989	1.33344	0.0116953	0.134926	0.905957	-1.19851	0.00693076	0.118318	diff	---	diff	---	diff
XM_005669680	1.53281	0.00369966	0.765201	0.121067	-0.767604	0.157353	0.151663	diff	---	---	---	diff
XM_001925998	1.51841	0.000816001	1.58495	5.29368e-06	0.0665405	0.954481	0.0157644	diff	diff	---	diff	diff
XM_021074090	-0.814856	0.0958455	-1.00426	0.0165747	-0.189409	0.829435	0.0368487	---	diff	---	diff	diff
XM_021068992	-1.60424	0.00705256	-1.22982	0.00124437	0.374422	0.630383	0.190685	diff	diff	---	---	diff
XM_021091370	-0.969537	0.039635	-0.247712	0.782877	0.721825	0.172315	0.0629387	diff	---	---	---	diff
XM_001924779	2.14404	8.5556e-05	1.32712	0.000337357	-0.816919	0.138167	0.0618611	diff	diff	---	---	diff
XM_021088981	1.21755	0.01617	1.29009	0.000557882	0.0725453	0.949481	0.105998	diff	diff	---	---	diff
XM_021088880	1.1501	0.042649	0.805132	0.0913124	-0.34497	0.652696	0.271493	diff	---	---	---	diff
NM_213982	0.637178	0.229637	0.481142	0.460292	-0.156036	0.871976	0.0308021	---	---	---	diff	diff
XM_003124587	-0.950351	0.0731879	-1.20527	0.00171084	-0.254923	0.761738	0.0804244	---	diff	---	---	diff
XM_001929569	-0.0880871	0.921929	-0.745989	0.135544	-0.657902	0.229847	0.0123285	---	---	---	diff	diff
XM_021071307	1.1728	0.0155755	1.0411	0.0113971	-0.131697	0.899176	0.0262377	diff	diff	---	diff	diff
XM_021083632	0.520623	0.391333	0.886319	0.0495408	0.365696	0.61757	0.16412	---	diff	---	---	diff
XM_001929552	-0.959913	0.0604414	0.069012	0.958928	1.02892	0.0283273	0.158704	---	---	diff	---	diff
NM_001129950	3.02522	1.59947e-07	1.4075	0.000101743	-1.61772	9.6297e-05	0.0249867	diff	diff	diff	diff	diff
XM_001924567	-0.971585	0.0462186	-0.395102	0.591939	0.576483	0.339973	0.120932	diff	---	---	---	diff
XM_005655247	1.10357	0.0349167	0.801835	0.0935442	-0.301739	0.703396	0.162111	diff	---	---	---	diff
XM_003124002	2.11919	0.000106687	1.29456	0.000529587	-0.824628	0.1157	0.0972233	diff	diff	---	---	diff
XM_021079875	-0.871563	0.0716031	-0.904686	0.042396	-0.0331227	0.977468	0.0479734	---	diff	---	diff	diff
NM_001097440	-1.37722	0.00538698	-0.810607	0.0871896	0.566617	0.348439	0.0840462	diff	---	---	---	diff
NM_001243361	0.982518	0.0555108	0.941768	0.030523	-0.0407504	0.974851	0.159156	---	diff	---	---	diff
XM_021085449	1.07751	0.0332377	0.183714	0.857851	-0.893797	0.0616992	0.118158	diff	---	---	---	diff
XM_021096212	1.24061	0.0155565	0.423602	0.54891	-0.817009	0.105589	0.121959	diff	---	---	---	diff
XM_021063938	-1.13912	0.0165569	-0.344074	0.659989	0.795043	0.128985	0.13128	diff	---	---	---	diff
NM_214043	1.94934	2.64131e-05	0.847271	0.0656006	-1.10207	0.0121643	0.024395	diff	---	diff	diff	diff
XM_021080387	-0.719148	0.155204	0.259702	0.766148	0.97885	0.0373051	0.0840908	---	---	diff	---	diff
XM_013986145	-1.11034	0.014627	-0.336873	0.670467	0.773466	0.132704	0.0193523	diff	---	---	diff	diff
NM_213773	-1.69949	0.0241434	-0.566748	0.339738	1.13274	0.0173004	0.366096	diff	---	diff	---	diff
NM_213815	1.4669	0.00617069	0.913517	0.0394476	-0.553387	0.368945	0.146108	diff	diff	---	---	diff
XM_005672269	0.868452	0.0818327	-0.114105	0.923047	-0.982557	0.0356053	0.100914	---	---	diff	---	diff
XM_021064063	-3.30383	8.28192e-08	-2.67955	1.72214e-17	0.624278	0.298642	0.0167975	diff	diff	---	diff	diff
XM_021072961	1.25745	0.0126482	0.442725	0.518491	-0.814722	0.113396	0.129692	diff	---	---	---	diff
XM_005666851	2.07541	4.67867e-05	1.74486	2.70501e-07	-0.33055	0.674261	0.0199816	diff	diff	---	diff	diff
XM_001926644	1.60935	0.00173118	1.07457	0.00800552	-0.534778	0.390939	0.106849	diff	diff	---	---	diff
XM_005653254	3.88603	1.44535e-09	2.52542	1.57495e-15	-1.36061	0.000969815	0.0148136	diff	diff	diff	diff	diff
XM_021082756	-1.59608	0.000551106	-0.147431	0.892084	1.44865	0.000356972	0.0147611	diff	---	diff	diff	diff
XM_003122462	-0.73519	0.202821	-0.889045	0.0485602	-0.153855	0.874181	0.249908	---	diff	---	---	diff
XM_013981322	1.42377	0.0146777	1.15934	0.00308397	-0.264434	0.753979	0.197729	diff	diff	---	---	diff
XM_021067060	1.07694	0.0189668	0.57902	0.323107	-0.497918	0.433023	0.0318793	diff	---	---	diff	diff
XM_021084761	-1.54213	0.000616734	-0.137209	0.904341	1.40492	0.000595127	0.0177871	diff	---	diff	diff	diff
XM_021085414	1.30853	0.0100634	1.02161	0.013858	-0.286919	0.730541	0.157247	diff	diff	---	---	diff
NM_213884	-1.36589	0.0137188	-1.59559	4.45229e-06	-0.229703	0.784995	0.147449	diff	diff	---	---	diff
NM_001168420	1.13294	0.0303834	0.444293	0.51605	-0.688645	0.21829	0.193547	diff	---	---	---	diff
XM_021066107	-2.30012	4.3612e-06	-0.868513	0.0566626	1.4316	0.000435843	0.0212968	diff	---	diff	diff	diff
XM_021067508	0.589993	0.303168	0.915117	0.0390033	0.325124	0.671819	0.152826	---	diff	---	---	diff
XM_021067084	1.82429	0.00154447	0.843294	0.0667829	-0.980995	0.0414771	0.149356	diff	---	diff	---	diff
XM_003125906	-0.99606	0.0322155	-0.862745	0.0593547	0.133316	0.898261	0.103501	diff	---	---	---	diff
XM_005666762	-0.81068	0.131121	0.216074	0.82184	1.02675	0.0247264	0.146613	---	---	diff	---	diff
XM_021101611	-0.967648	0.0473325	-0.675642	0.207806	0.292006	0.717051	0.119532	diff	---	---	---	diff
XM_003480567	1.06932	0.023452	0.477947	0.464995	-0.591378	0.323224	0.105755	diff	---	---	---	diff
XM_003125621	-1.25795	0.00730882	-0.461088	0.488778	0.796859	0.13303	0.117687	diff	---	---	---	diff
XM_021095691	-1.94746	0.000899289	-0.764088	0.121749	1.18337	0.0123938	0.135462	diff	---	diff	---	diff
XM_021097575	-1.07458	0.0324104	-0.502884	0.427655	0.571692	0.35006	0.175097	diff	---	---	---	diff
XM_021094416	-1.11085	0.0345128	-0.856607	0.0618352	0.254239	0.764911	0.190575	diff	---	---	---	diff
XM_021094555	-1.04057	0.0402375	0.0303323	0.984841	1.0709	0.0164512	0.113265	diff	---	diff	---	diff
XM_013986382	1.40013	0.00971809	0.250907	0.77975	-1.14922	0.0125459	0.168515	diff	---	diff	---	diff
XM_005673920	1.1519	0.015117	0.828256	0.0768657	-0.323644	0.672448	0.0511524	diff	---	---	---	diff
XM_021070814	1.54526	0.000590457	0.552345	0.359638	-0.992916	0.0327932	0.0547922	diff	---	diff	---	diff
XM_021069687	-0.871038	0.120803	-0.959572	0.0256379	-0.0885332	0.934531	0.253169	---	diff	---	---	diff
XM_021101172	3.18769	2.24776e-08	2.22454	5.61401e-12	-0.963147	0.0498172	0.0157792	diff	diff	diff	diff	diff
XM_021086314	1.10286	0.0206829	0.552914	0.358676	-0.549947	0.371446	0.113224	diff	---	---	---	diff
NM_214010	-0.6089	0.281412	-1.898	1.14646e-08	-1.2891	0.00248521	0.0262075	---	diff	diff	diff	diff
XM_003123177	2.13597	7.12888e-05	1.72803	3.73629e-07	-0.407938	0.566392	0.0402608	diff	diff	---	diff	diff
NM_001001619	1.307	0.0040798	0.607922	0.290727	-0.699074	0.197011	0.0332981	diff	---	---	diff	diff
NM_214032	-1.51213	0.00111388	-0.47274	0.473014	1.03939	0.0231381	0.0303659	diff	---	diff	diff	diff
NM_001246267	0.405514	0.526515	-0.683844	0.19982	-1.08936	0.0140907	0.118155	---	---	diff	---	diff
XM_021098397	1.68258	0.00183104	0.924116	0.0357464	-0.75846	0.168229	0.108569	diff	diff	---	---	diff
NM_001083930	-1.12323	0.0335235	-0.460823	0.488778	0.662407	0.247858	0.095471	diff	---	---	---	diff
XM_021074772	-0.928187	0.0428672	-0.420042	0.555306	0.508145	0.419618	0.0781665	diff	---	---	---	diff
XM_013990647	1.20155	0.0691237	1.46339	4.24749e-05	0.261834	0.773092	0.279624	---	diff	---	---	diff
XM_021093790	1.37042	0.00435822	0.852294	0.0634259	-0.518127	0.427534	0.0954827	diff	---	---	---	diff
XM_021080420	1.4575	0.00313375	1.02768	0.0129708	-0.429821	0.533048	0.0879465	diff	diff	---	---	diff
NM_001243293	1.69403	0.000495209	0.937217	0.0316663	-0.756818	0.152287	0.0526234	diff	diff	---	---	diff
NM_001129805	1.66158	0.000951823	0.906374	0.041872	-0.75521	0.163251	0.0543509	diff	diff	---	---	diff
XM_021066253	1.20623	0.0245309	1.3562	0.000220194	0.149972	0.878877	0.109027	diff	diff	---	---	diff
NM_213779	-1.46289	0.0036042	-0.827881	0.0769806	0.635014	0.280871	0.0902674	diff	---	---	---	diff
XM_021066262	-1.16389	0.0189793	-0.0631293	0.962285	1.10076	0.0165035	0.13137	diff	---	diff	---	diff
XM_021101874	-1.49885	0.00138499	-0.449136	0.508509	1.04971	0.0237308	0.0262912	diff	---	diff	diff	diff
XM_021101474	-0.759926	0.361614	-1.16974	0.00269089	-0.409811	0.600644	0.403621	---	diff	---	---	diff
XM_003127246	1.05085	0.0309567	0.497704	0.434185	-0.553151	0.371446	0.161693	diff	---	---	---	diff
XM_021083571	-2.10466	1.17677e-05	-0.679231	0.205076	1.42543	0.000413876	0.0072651	diff	---	diff	diff	diff
XM_021062639	-0.621995	0.306567	-0.900645	0.0437241	-0.278651	0.732579	0.244825	---	diff	---	---	diff
NM_001123124	1.08052	0.017314	0.536095	0.382391	-0.544421	0.370051	0.0259656	diff	---	---	diff	diff
XM_021099683	1.2342	0.0261534	0.377592	0.613605	-0.856606	0.103871	0.236175	diff	---	---	---	diff
XM_005656451	1.46317	0.00125033	0.777571	0.111738	-0.685601	0.211242	0.0301521	diff	---	---	diff	diff
XM_021077043	-1.05925	0.0201894	-0.0384888	0.980305	1.02076	0.0260869	0.040897	diff	---	diff	diff	diff
XM_003353171	0.941602	0.0492005	0.137975	0.903204	-0.803626	0.119739	0.102388	diff	---	---	---	diff
XM_021065988	-3.27943	3.53401e-09	-1.46528	4.13423e-05	1.81415	3.27099e-06	0.00191055	diff	diff	diff	diff	diff
XM_013983755	-1.4339	0.00513865	-0.985888	0.0197379	0.448009	0.525031	0.153523	diff	diff	---	---	diff
XM_013994215	-1.02099	0.0325786	-0.206917	0.831276	0.81407	0.117175	0.148834	diff	---	---	---	diff
NM_001190217	2.10354	5.66497e-05	0.721711	0.157755	-1.38182	0.000842217	0.0330389	diff	---	diff	diff	diff
XM_005663437	-1.05859	0.0368432	-0.562794	0.344805	0.495799	0.454139	0.160865	diff	---	---	---	diff
XM_021095282	1.93903	1.80773e-05	1.39974	0.000114872	-0.539285	0.374359	0.00359952	diff	diff	---	diff	diff
NM_214046	1.63376	0.000710627	0.902501	0.0431754	-0.731255	0.176305	0.0403808	diff	diff	---	diff	diff
XM_021069400	1.56514	0.00147079	0.940005	0.0309903	-0.625133	0.273842	0.0597727	diff	diff	---	---	diff
NM_001044583	1.18758	0.0148858	0.200487	0.840102	-0.987089	0.0374512	0.104752	diff	---	diff	---	diff
XM_013993972	-0.235116	0.850614	-1.29294	0.000538707	-1.05783	0.0327932	0.395684	---	diff	diff	---	diff
XM_021072680	-1.01622	0.0314481	-0.604006	0.294276	0.412212	0.554997	0.0954365	diff	---	---	---	diff
XM_005668922	-0.177176	0.871894	0.801014	0.0937862	0.97819	0.0423581	0.401923	---	---	diff	---	diff
XM_005668194	-1.01516	0.0381514	-0.602283	0.295627	0.412881	0.552349	0.167741	diff	---	---	---	diff
NM_001160272	4.25636	3.71545e-08	1.76195	1.94321e-07	-2.49441	4.63087e-09	0.0465773	diff	diff	diff	diff	diff
NM_001258434	5.25879	6.30244e-12	2.27235	1.61521e-12	-2.98644	2.27586e-13	0.0116739	diff	diff	diff	diff	diff
NM_213830	2.35741	1.61235e-05	1.30892	0.000437449	-1.04849	0.0236797	0.0460744	diff	diff	diff	diff	diff
NM_213860	6.84836	1.00174e-15	3.70727	4.86287e-34	-3.14109	1.76535e-15	0.00225381	diff	diff	diff	diff	diff
NM_214327	4.2853	3.89768e-11	2.64655	4.55901e-17	-1.63875	3.41085e-05	0.00722927	diff	diff	diff	diff	diff
XM_001925677	5.58024	3.24771e-13	3.92618	2.71308e-38	-1.65406	6.42089e-05	0.0060841	diff	diff	diff	diff	diff
XM_003357598	1.90855	7.65889e-05	0.885741	0.049607	-1.02281	0.0264178	0.0259051	diff	diff	diff	diff	diff
XM_003481784	2.70268	1.46059e-07	0.981349	0.0204794	-1.72133	1.43968e-05	0.00218126	diff	diff	diff	diff	diff
XM_005659183	3.14612	5.16704e-08	1.87822	1.75367e-08	-1.2679	0.00325832	0.026329	diff	diff	diff	diff	diff
XM_005660873	4.03885	3.64055e-08	2.34096	2.72017e-13	-1.69789	0.000128684	0.0211341	diff	diff	diff	diff	diff
XM_005670662	2.34594	1.49244e-06	0.978096	0.021187	-1.36785	0.000969815	0.0177806	diff	diff	diff	diff	diff
XM_005671140	-2.22345	1.12567e-05	-1.10462	0.00588234	1.11883	0.0128703	0.0188988	diff	diff	diff	diff	diff
XM_005671707	4.22251	4.98086e-10	3.06182	5.31003e-23	-1.16069	0.00691601	0.00579407	diff	diff	diff	diff	diff
XM_005673525	3.72674	1.29147e-10	1.57006	6.98843e-06	-2.15668	1.84585e-08	0.00236981	diff	diff	diff	diff	diff
XM_013989301	2.38274	4.5324e-06	1.30666	0.000448745	-1.07608	0.0175352	0.0145924	diff	diff	diff	diff	diff
XM_013996937	-2.43187	8.77214e-07	-1.17074	0.00266149	1.26113	0.00243296	0.00207321	diff	diff	diff	diff	diff
XM_021067386	5.06003	2.3622e-12	2.83017	1.52296e-19	-2.22986	7.81462e-09	0.00171751	diff	diff	diff	diff	diff
XM_021078145	3.46168	1.37918e-08	2.12375	7.18447e-11	-1.33793	0.00144447	0.0101314	diff	diff	diff	diff	diff
XM_021081073	2.72373	2.2862e-07	1.45436	4.92372e-05	-1.26938	0.00264007	0.00666619	diff	diff	diff	diff	diff
XM_021082076	-2.20272	5.15855e-06	-1.13355	0.00420272	1.06917	0.0168315	0.00985848	diff	diff	diff	diff	diff
XM_021084743	2.9564	2.08352e-08	1.41029	9.75349e-05	-1.5461	0.000117553	0.00224257	diff	diff	diff	diff	diff
XM_021086449	2.36323	1.28634e-06	1.21566	0.00149302	-1.14757	0.00766639	0.0156987	diff	diff	diff	diff	diff
XM_021088447	2.97786	6.7319e-07	1.8575	2.72905e-08	-1.12036	0.0137008	0.0431322	diff	diff	diff	diff	diff
XM_021089621	4.48917	2.08352e-08	2.13237	5.87595e-11	-2.35681	9.9208e-08	0.0429383	diff	diff	diff	diff	diff
XM_021094851	2.03267	3.91256e-05	0.958171	0.0259562	-1.0745	0.0165035	0.0193023	diff	diff	diff	diff	diff
XM_021098432	3.94807	8.45079e-08	2.58207	2.97759e-16	-1.366	0.00475539	0.0303707	diff	diff	diff	diff	diff
XR_002338233	0.121956	0.890386	1.21429	0.00151803	1.09233	0.0130559	0.0310909	---	diff	diff	diff	diff
XR_305804	-0.66605	0.232542	-2.31635	5.03885e-13	-1.6503	2.77825e-05	0.00840543	---	diff	diff	diff	diff
NM_001139476	-1.46745	0.00160941	-0.394084	0.593657	1.07337	0.0165035	0.0298231	diff	---	diff	diff	diff
XM_001929378	1.88303	4.88363e-05	0.244311	0.785451	-1.63872	3.89802e-05	0.0122794	diff	---	diff	diff	diff
XM_001929515	-2.00287	3.35003e-05	-0.673296	0.209863	1.32957	0.00113266	0.0273469	diff	---	diff	diff	diff
XM_003134092	-1.57005	0.00120207	-0.0598151	0.965578	1.51024	0.000209155	0.0441077	diff	---	diff	diff	diff
XM_003358401	1.82907	0.000141505	0.758709	0.125837	-1.07036	0.0163283	0.0198495	diff	---	diff	diff	diff
XM_005670859	2.01478	4.08535e-05	0.617461	0.277584	-1.39732	0.000697136	0.0175649	diff	---	diff	diff	diff
XM_005671215	-1.62855	0.000540354	-0.313709	0.699208	1.31485	0.00167797	0.0128883	diff	---	diff	diff	diff
XM_005671457	1.8537	6.85075e-05	0.865304	0.0580316	-0.988392	0.0315209	0.0157588	diff	---	diff	diff	diff
XM_005672669	2.3752	4.00664e-06	0.621974	0.271161	-1.75323	1.1282e-05	0.0261262	diff	---	diff	diff	diff
XM_013980249	1.04727	0.0266285	-0.190177	0.851367	-1.23744	0.00305111	0.0255572	diff	---	diff	diff	diff
XM_013989710	1.89395	0.000183044	0.360298	0.639435	-1.53366	0.000187694	0.0361097	diff	---	diff	diff	diff
XM_013989714	1.45999	0.00163432	0.471248	0.474922	-0.988738	0.0319707	0.0253957	diff	---	diff	diff	diff
XM_013994963	1.18436	0.00972964	0.226767	0.803997	-0.957594	0.0414771	0.0430798	diff	---	diff	diff	diff
XM_021067494	2.2835	4.55762e-05	0.875404	0.0537103	-1.4081	0.000807513	0.0445014	diff	---	diff	diff	diff
XM_021068460	2.3695	4.38942e-06	0.762283	0.122882	-1.60722	0.00010904	0.0329483	diff	---	diff	diff	diff
XM_021068626	1.9344	0.000208685	0.594919	0.303574	-1.33948	0.00209263	0.0300915	diff	---	diff	diff	diff
XM_021072727	-1.61601	0.000615386	-0.381615	0.607627	1.2344	0.00364177	0.0184803	diff	---	diff	diff	diff
XM_021080136	2.22428	7.98898e-06	0.550877	0.361208	-1.67341	1.802e-05	0.0173916	diff	---	diff	diff	diff
XM_021081648	-1.49159	0.00133351	-0.513253	0.413816	0.978341	0.0391118	0.0250079	diff	---	diff	diff	diff
XM_021082870	2.27281	1.02896e-05	0.746823	0.134711	-1.52598	0.000133369	0.0163875	diff	---	diff	diff	diff
XM_021090991	1.24476	0.00567135	0.199414	0.841612	-1.04535	0.0202349	0.028665	diff	---	diff	diff	diff
XM_021095624	1.75149	0.000129088	0.632356	0.258309	-1.11914	0.0121151	0.0447632	diff	---	diff	diff	diff
XM_021096022	1.52675	0.0012325	0.323624	0.688022	-1.20312	0.00454234	0.0444124	diff	---	diff	diff	diff
XM_021096127	2.53929	1.07729e-05	0.132277	0.908818	-2.40701	2.59742e-09	0.0380317	diff	---	diff	diff	diff
XM_021096885	1.17614	0.0120831	-0.0392331	0.979366	-1.21537	0.00427045	0.046143	diff	---	diff	diff	diff
XM_021097811	1.86315	7.08202e-05	0.145515	0.894143	-1.71763	1.12835e-05	0.00724245	diff	---	diff	diff	diff
XR_002337133	1.03045	0.0313696	-0.217222	0.819559	-1.24767	0.00307146	0.0299979	diff	---	diff	diff	diff
XR_002337883	-2.22502	4.35222e-05	-0.825852	0.0779412	1.39917	0.000697136	0.0416546	diff	---	diff	diff	diff
XR_002342214	1.1668	0.0123691	-0.0558812	0.96871	-1.22268	0.00403625	0.0309595	diff	---	diff	diff	diff
XR_002343212	1.5267	0.00108739	0.359036	0.640927	-1.16767	0.00637938	0.0431295	diff	---	diff	diff	diff
XR_002343537	-1.36357	0.00247956	-0.266426	0.759391	1.09714	0.0117753	0.0133905	diff	---	diff	diff	diff
XR_002343538	2.13753	6.66804e-05	0.842011	0.0675356	-1.29552	0.00283238	0.0405853	diff	---	diff	diff	diff
NM_214031	-0.661564	0.21241	0.388569	0.600156	1.05013	0.0189504	0.0148505	---	---	diff	diff	diff
XM_005657167	-0.388492	0.51653	0.598808	0.299372	0.9873	0.0315209	0.0303286	---	---	diff	diff	diff
XM_013987084	0.110481	0.906651	-0.849591	0.0647926	-0.960072	0.0441496	0.0440366	---	---	diff	diff	diff
XM_021066772	0.938909	0.0773949	-0.320698	0.692456	-1.25961	0.00271598	0.0459796	---	---	diff	diff	diff
XM_021096559	0.350669	0.572947	-0.641702	0.247573	-0.992371	0.031472	0.04166	---	---	diff	diff	diff
XM_021101783	0.80098	0.109707	-0.647706	0.239339	-1.44869	0.00040656	0.0283852	---	---	diff	diff	diff
NM_001038694	1.74742	0.000529529	1.768	1.72632e-07	0.0205772	0.985956	0.042933	diff	diff	---	diff	diff
NM_001113704	-2.03788	1.01606e-05	-1.45001	5.24914e-05	0.587872	0.317588	0.00178126	diff	diff	---	diff	diff
NM_001177906	6.20378	8.34905e-10	5.4275	1.41944e-73	-0.776286	0.138167	0.0265999	diff	diff	---	diff	diff
NM_001243419	-2.09018	5.13473e-05	-1.93579	5.18912e-09	0.154387	0.879054	0.0249564	diff	diff	---	diff	diff
NM_001243620	1.46527	0.00149749	1.52427	1.5227e-05	0.0589925	0.960025	0.032913	diff	diff	---	diff	diff
NM_213828	-1.72545	0.000279015	-1.35517	0.000222818	0.370287	0.615391	0.0189787	diff	diff	---	diff	diff
NM_214016	2.31321	1.12567e-05	1.86253	2.46763e-08	-0.450674	0.510025	0.0199499	diff	diff	---	diff	diff
NM_214113	1.85884	0.00018416	1.18744	0.0021764	-0.6714	0.246627	0.0395653	diff	diff	---	diff	diff
XM_003122625	3.27961	4.12315e-09	2.35347	2.01e-13	-0.926141	0.0519464	0.00275287	diff	diff	---	diff	diff
XM_003125224	-1.46449	0.000982965	-0.909443	0.0406215	0.555043	0.359994	0.0145172	diff	diff	---	diff	diff
XM_003481689	1.75668	0.000217023	1.49926	2.32948e-05	-0.257417	0.757021	0.0249756	diff	diff	---	diff	diff
XM_005664082	-1.11245	0.0155755	-1.06686	0.00863663	0.0455899	0.968751	0.0199734	diff	diff	---	diff	diff
XM_005666425	1.68992	0.000414052	1.07014	0.00835799	-0.61978	0.285857	0.0428663	diff	diff	---	diff	diff
XM_005671304	2.02787	3.31124e-05	1.15245	0.00334568	-0.875421	0.0818124	0.0177504	diff	diff	---	diff	diff
XM_013987898	2.75895	7.68137e-07	1.99121	1.57557e-09	-0.767742	0.142203	0.0132468	diff	diff	---	diff	diff
XM_021063401	1.79752	7.83331e-05	0.936605	0.0318365	-0.860919	0.0799872	0.00277542	diff	diff	---	diff	diff
XM_021063853	1.7671	0.000128148	1.51463	1.79402e-05	-0.252467	0.761933	0.0110667	diff	diff	---	diff	diff
XM_021066366	2.07424	3.52464e-05	1.32656	0.000338701	-0.74768	0.168475	0.0242841	diff	diff	---	diff	diff
XM_021067306	1.93853	0.000136716	1.24993	0.000965633	-0.688606	0.223417	0.0322693	diff	diff	---	diff	diff
XM_021070001	3.27114	3.80379e-06	2.45166	1.33158e-14	-0.819476	0.106984	0.0495128	diff	diff	---	diff	diff
XM_021074756	1.60091	0.000457379	0.993052	0.0184504	-0.607861	0.298642	0.0194279	diff	diff	---	diff	diff
XM_021077321	2.05573	2.88245e-05	1.30749	0.000445409	-0.748244	0.154664	0.0198971	diff	diff	---	diff	diff
XM_021081178	-1.21008	0.00885278	-0.934148	0.0324673	0.275931	0.732416	0.0248995	diff	diff	---	diff	diff
XM_021082971	2.3684	8.83406e-07	1.49802	2.366e-05	-0.870382	0.0741492	0.00488434	diff	diff	---	diff	diff
XM_021083770	3.83729	9.19679e-09	3.3078	5.81497e-27	-0.529484	0.41348	0.0173175	diff	diff	---	diff	diff
XM_021083927	-1.27634	0.00609976	-1.08248	0.0074723	0.193859	0.826366	0.0404296	diff	diff	---	diff	diff
XM_021085553	1.09998	0.0167177	0.985099	0.0198015	-0.114877	0.913478	0.0343897	diff	diff	---	diff	diff
XM_021085708	1.95883	6.25551e-05	1.36658	0.000192831	-0.592246	0.322399	0.0324501	diff	diff	---	diff	diff
XM_021086662	1.75629	0.000239698	0.91266	0.0397455	-0.843635	0.102575	0.0334577	diff	diff	---	diff	diff
XM_021087115	2.28632	3.13209e-05	1.43627	6.56081e-05	-0.850052	0.10622	0.0381345	diff	diff	---	diff	diff
XM_021087850	-1.5804	0.000772751	-1.35933	0.000211315	0.221067	0.796329	0.0439067	diff	diff	---	diff	diff
XM_021089548	2.10976	7.08202e-05	1.38082	0.000156777	-0.728943	0.193144	0.0420541	diff	diff	---	diff	diff
XM_021091830	2.26926	1.31254e-05	1.34611	0.00025757	-0.923153	0.0567284	0.0245819	diff	diff	---	diff	diff
XM_021096159	-1.81356	0.000108566	-1.09817	0.00632964	0.715394	0.184475	0.0233694	diff	diff	---	diff	diff
XM_021098367	2.07971	7.67255e-05	1.20067	0.00181838	-0.879042	0.081088	0.0302	diff	diff	---	diff	diff
XM_021099490	1.91747	9.56604e-05	1.88514	1.51773e-08	-0.0323262	0.977507	0.0211668	diff	diff	---	diff	diff
XM_021101958	2.15006	2.9915e-05	1.65664	1.45431e-06	-0.493422	0.453898	0.02001	diff	diff	---	diff	diff
XM_021102553	1.51412	0.00125033	1.65038	1.63403e-06	0.136267	0.895094	0.0259608	diff	diff	---	diff	diff
XM_021102562	1.94781	2.3017e-05	1.60656	3.72023e-06	-0.34125	0.643616	0.00220077	diff	diff	---	diff	diff
XR_001302304	-1.80489	0.000248789	-1.25604	0.000901942	0.54885	0.368161	0.0310796	diff	diff	---	diff	diff
XR_002335549	2.0809	4.27042e-05	1.43451	6.68073e-05	-0.646387	0.253931	0.0308912	diff	diff	---	diff	diff
XR_002335694	-2.29816	5.52149e-05	-2.09841	1.31563e-10	0.199751	0.830909	0.0443639	diff	diff	---	diff	diff
XR_002336466	-2.06153	2.9915e-05	-2.00301	1.2248e-09	0.0585192	0.959722	0.019598	diff	diff	---	diff	diff
XR_002337888	2.65187	4.55931e-07	2.70734	7.64635e-18	0.055476	0.963055	0.00385646	diff	diff	---	diff	diff
XR_002339332	2.37878	2.69845e-06	1.42651	7.5423e-05	-0.952271	0.0508636	0.0355006	diff	diff	---	diff	diff
XR_130811	-1.10036	0.0167177	-1.07729	0.00786082	0.0230728	0.98412	0.0262232	diff	diff	---	diff	diff
XR_298111	1.39471	0.00247664	0.889465	0.0484473	-0.505243	0.435396	0.0349642	diff	diff	---	diff	diff
NM_213852	-0.828457	0.0948493	-1.18059	0.00236509	-0.352128	0.630103	0.027196	---	diff	---	diff	diff
XM_005657790	-0.580954	0.288421	-1.28755	0.000575464	-0.706596	0.183094	0.0312342	---	diff	---	diff	diff
XM_005673993	-0.92327	0.0566628	-0.94594	0.0294386	-0.0226704	0.984161	0.0320709	---	diff	---	diff	diff
XM_013993636	-0.210739	0.77204	-0.922718	0.0362725	-0.711979	0.176305	0.0261976	---	diff	---	diff	diff
XM_021067134	-0.715517	0.157182	-1.17782	0.00243562	-0.462301	0.488113	0.0342085	---	diff	---	diff	diff
XM_021069764	0.625039	0.235946	0.893738	0.0467725	0.268699	0.739399	0.0431182	---	diff	---	diff	diff
XM_021073953	-0.60161	0.266424	-0.995597	0.0179905	-0.393987	0.585278	0.0262585	---	diff	---	diff	diff
XM_021076220	-0.599381	0.263157	-0.961112	0.0252492	-0.361732	0.620153	0.039305	---	diff	---	diff	diff
NM_001110432	1.22042	0.0100797	0.819435	0.0813813	-0.400988	0.573884	0.0479866	diff	---	---	diff	diff
NM_001243578	-1.10444	0.0137461	-0.343308	0.66134	0.761131	0.142079	0.0100284	diff	---	---	diff	diff
XM_005664130	1.51084	0.00133351	0.58181	0.319869	-0.929026	0.0547245	0.0489585	diff	---	---	diff	diff
XM_013978208	-1.12447	0.0138902	-0.48513	0.453636	0.639338	0.264544	0.0442426	diff	---	---	diff	diff
XM_013981759	-1.11561	0.0159108	-0.857103	0.0617145	0.258505	0.753109	0.0342916	diff	---	---	diff	diff
XM_013994930	1.0768	0.0325805	0.231458	0.796901	-0.845343	0.097846	0.049604	diff	---	---	diff	diff
XM_021062947	-0.918371	0.0491739	-0.604719	0.293429	0.313652	0.684374	0.0205166	diff	---	---	diff	diff
XM_021063076	1.68647	0.000239698	0.824058	0.0790268	-0.86241	0.0823734	0.0122976	diff	---	---	diff	diff
XM_021066523	1.42399	0.003475	0.495496	0.43706	-0.928495	0.0542097	0.0211949	diff	---	---	diff	diff
XM_021068231	0.985162	0.0335013	0.772244	0.115325	-0.212918	0.80067	0.0431096	diff	---	---	diff	diff
XM_021073619	1.63339	0.000361346	0.857777	0.0614576	-0.775614	0.140136	0.024896	diff	---	---	diff	diff
XM_021073620	-1.00284	0.0394378	-0.284752	0.738784	0.718089	0.183393	0.0211026	diff	---	---	diff	diff
XM_021077257	-1.54067	0.000709309	-0.701401	0.179142	0.83927	0.0987656	0.0249293	diff	---	---	diff	diff
XM_021080526	1.31138	0.00331338	0.590336	0.307802	-0.721043	0.178188	0.0335089	diff	---	---	diff	diff
XM_021080829	1.0229	0.0276385	0.629656	0.261083	-0.393241	0.578766	0.0367966	diff	---	---	diff	diff
XM_021081258	-1.20614	0.00864216	-0.409039	0.568019	0.797099	0.120809	0.0282634	diff	---	---	diff	diff
XM_021082876	-0.913949	0.0468133	-0.776854	0.112228	0.137095	0.891497	0.0149169	diff	---	---	diff	diff
XM_021087452	1.31454	0.00372409	0.44902	0.508574	-0.865524	0.0760728	0.0189018	diff	---	---	diff	diff
XM_021088115	1.00372	0.0261534	0.139751	0.902572	-0.863973	0.0799872	0.0274083	diff	---	---	diff	diff
XM_021088227	-1.01902	0.0276385	-0.107145	0.927866	0.911871	0.0574959	0.0404443	diff	---	---	diff	diff
XM_021092842	-1.61528	0.000562418	-0.746078	0.135544	0.869202	0.0824814	0.04446	diff	---	---	diff	diff
XM_021093257	1.54378	0.000922636	0.833742	0.0733793	-0.710034	0.189222	0.029789	diff	---	---	diff	diff
XM_021094591	-1.06793	0.0175421	-0.603506	0.294474	0.464425	0.485692	0.0166021	diff	---	---	diff	diff
XM_021095664	-1.13889	0.0143679	-0.626807	0.264696	0.512085	0.407813	0.0298001	diff	---	---	diff	diff
XM_021100615	1.24716	0.00622885	0.623427	0.26941	-0.623735	0.275893	0.0210952	diff	---	---	diff	diff
XR_001302653	1.12395	0.0150545	0.504504	0.426351	-0.619442	0.279036	0.0426707	diff	---	---	diff	diff
XR_002344755	-1.07107	0.0225773	-0.675343	0.207806	0.395732	0.574798	0.0429273	diff	---	---	diff	diff
NM_001001630	0.851219	0.0926857	0.773163	0.115181	-0.0780565	0.9431	0.0291689	---	---	---	diff	diff
NM_001130535	0.874733	0.0738826	-0.0166645	0.991947	-0.891397	0.0650465	0.0163279	---	---	---	diff	diff
NM_001252214	0.700225	0.226071	0.276947	0.747642	-0.423278	0.549547	0.0209348	---	---	---	diff	diff
NM_213839	0.850611	0.0746996	0.648386	0.238652	-0.202225	0.813959	0.0334119	---	---	---	diff	diff
NM_214170	0.00851227	0.991271	0.872273	0.0551929	0.86376	0.0785136	0.0282392	---	---	---	diff	diff
XM_005660990	0.208972	0.76817	0.858754	0.0609643	0.649781	0.239274	0.0134857	---	---	---	diff	diff
XM_005664610	0.217257	0.754235	-0.4486	0.509015	-0.665857	0.225108	0.0491292	---	---	---	diff	diff
XM_005667687	0.782923	0.10079	0.311128	0.703132	-0.471794	0.469708	0.0414043	---	---	---	diff	diff
XM_013977651	-0.875301	0.068848	-0.598967	0.299221	0.276334	0.730541	0.0427914	---	---	---	diff	diff
XM_013983107	-0.637356	0.238313	0.232398	0.796546	0.869755	0.077226	0.0404565	---	---	---	diff	diff
XM_013983580	0.846759	0.0761216	0.753516	0.129047	-0.0932428	0.929327	0.0458614	---	---	---	diff	diff
XM_013988866	-0.841083	0.0830007	-0.797645	0.0959415	0.0434379	0.971235	0.0404794	---	---	---	diff	diff
XM_021062344	-0.849901	0.0674337	-0.454243	0.500446	0.395658	0.576217	0.0289096	---	---	---	diff	diff
XM_021062504	-0.678699	0.170831	-0.261346	0.76475	0.417354	0.540786	0.0128214	---	---	---	diff	diff
XM_021068730	-0.786283	0.133566	-0.38194	0.607452	0.404344	0.567816	0.0428496	---	---	---	diff	diff
XM_021069745	-0.623567	0.236732	0.207539	0.830539	0.831105	0.0942489	0.0343779	---	---	---	diff	diff
XM_021079054	0.599252	0.245695	-0.0682954	0.958928	-0.667548	0.221456	0.0143687	---	---	---	diff	diff
XM_021079388	-0.424582	0.457109	-0.787262	0.103825	-0.362679	0.618458	0.0225511	---	---	---	diff	diff
XM_021080791	0.323749	0.635725	0.0680858	0.958928	-0.255663	0.761969	0.0408606	---	---	---	diff	diff
XM_021084771	-0.875912	0.0622969	-0.753621	0.129047	0.122291	0.906422	0.0460699	---	---	---	diff	diff
XM_021084941	0.0975324	0.911347	-0.784061	0.106609	-0.881593	0.0664985	0.0406705	---	---	---	diff	diff
XM_021085219	-0.0809322	0.92816	0.742664	0.139285	0.823596	0.101587	0.035251	---	---	---	diff	diff
XM_021086256	0.654769	0.196354	-0.071177	0.956806	-0.725946	0.167701	0.0490611	---	---	---	diff	diff
XM_021089914	0.423915	0.461848	-0.438058	0.526892	-0.861974	0.0772521	0.0402339	---	---	---	diff	diff
XM_021091643	-0.941101	0.0545417	-0.67387	0.209316	0.267231	0.744848	0.0282585	---	---	---	diff	diff
XM_021092694	0.306621	0.627611	-0.505445	0.425187	-0.812067	0.106127	0.0245369	---	---	---	diff	diff
XR_001300388	0.846843	0.103167	0.0791629	0.950439	-0.76768	0.146872	0.0380869	---	---	---	diff	diff
XR_002339061	0.277603	0.674851	0.512989	0.414012	0.235386	0.776555	0.0262961	---	---	---	diff	diff
XR_297711	0.384245	0.52943	-0.322668	0.689873	-0.706913	0.19148	0.0373333	---	---	---	diff	diff
NM_213761	2.62571	5.86153e-05	1.27779	0.000662341	-1.34792	0.00186375	0.0908225	diff	diff	diff	---	diff
XM_013981531	2.18562	0.000394384	1.07294	0.00814022	-1.11268	0.0139889	0.127304	diff	diff	diff	---	diff
XM_021071757	2.79097	3.58957e-06	1.29827	0.0005039	-1.4927	0.000569081	0.0621863	diff	diff	diff	---	diff
XM_021080912	-3.46605	0.0453829	-1.84167	3.83825e-08	1.62438	0.0369992	0.537298	diff	diff	diff	---	diff
XR_002342543	-2.41693	3.84038e-05	-1.36141	0.00020532	1.05552	0.0315209	0.083242	diff	diff	diff	---	diff
XR_002342600	2.51517	0.000908466	0.950035	0.0282455	-1.56513	0.000449473	0.196166	diff	diff	diff	---	diff
XR_002344951	-2.2831	9.45759e-05	-1.05963	0.00938342	1.22347	0.00454234	0.089818	diff	diff	diff	---	diff
XR_002346920	-2.07064	0.00128974	-0.935133	0.0322123	1.13551	0.0255683	0.181892	diff	diff	diff	---	diff
XM_003357604	0.486189	0.424086	1.53149	1.35087e-05	1.0453	0.0231782	0.0799619	---	diff	diff	---	diff
XM_005671264	-0.454315	0.513713	1.19704	0.00191198	1.65135	3.12188e-05	0.116494	---	diff	diff	---	diff
XM_021093277	-0.0303968	0.978978	1.14028	0.00387249	1.17067	0.00964453	0.18198	---	diff	diff	---	diff
XM_021102335	0.117069	0.905062	-1.15768	0.00313618	-1.27475	0.0020716	0.0919086	---	diff	diff	---	diff
XR_002342058	0.625116	0.435977	-0.88561	0.049607	-1.51073	0.00040656	0.112156	---	diff	diff	---	diff
XR_002342186	-0.110561	0.912993	-1.25347	0.000922062	-1.14291	0.0110632	0.155457	---	diff	diff	---	diff
NM_001134824	-1.3712	0.0047978	-0.393026	0.595263	0.97817	0.0376997	0.084048	diff	---	diff	---	diff
NM_001143693	-2.68386	1.8553e-05	-0.712849	0.166545	1.97101	3.35497e-06	0.0586087	diff	---	diff	---	diff
NM_001185138	-1.28012	0.0123691	-0.122107	0.916162	1.15801	0.00954378	0.117925	diff	---	diff	---	diff
NM_001206449	2.02841	0.000437374	0.716072	0.163281	-1.31233	0.00284189	0.0973865	diff	---	diff	---	diff
NM_001315790	-1.6783	0.01617	-0.241567	0.787189	1.43673	0.00314968	0.29262	diff	---	diff	---	diff
NM_214155	-1.74946	0.0021078	0.0343598	0.983235	1.78382	2.28485e-05	0.105015	diff	---	diff	---	diff
NM_214454	-1.06948	0.0366922	0.0391083	0.979566	1.10859	0.0125459	0.130231	diff	---	diff	---	diff
NR_045193	-1.19338	0.0196276	-0.206784	0.831371	0.986594	0.0376997	0.155578	diff	---	diff	---	diff
XM_003133583	1.26838	0.0180227	-0.0423228	0.977319	-1.31071	0.00144447	0.0908956	diff	---	diff	---	diff
XM_003353861	1.56477	0.00139592	0.365781	0.63098	-1.19899	0.00521181	0.0705907	diff	---	diff	---	diff
XM_005657478	1.55538	0.00300771	0.257934	0.768961	-1.29745	0.00235868	0.0836933	diff	---	diff	---	diff
XM_005659974	1.30238	0.0344725	0.271138	0.755949	-1.03124	0.0315209	0.214845	diff	---	diff	---	diff
XM_005670345	1.09188	0.0231915	-0.096754	0.936655	-1.18863	0.00495523	0.0771214	diff	---	diff	---	diff
XM_013977431	1.22148	0.0294899	0.0186218	0.991054	-1.20286	0.00840844	0.215183	diff	---	diff	---	diff
XM_013978606	1.35492	0.0448406	0.254678	0.774025	-1.10024	0.0313622	0.353342	diff	---	diff	---	diff
XM_013979189	1.24034	0.0111864	0.230041	0.798022	-1.0103	0.02734	0.0746329	diff	---	diff	---	diff
XM_013983694	1.10441	0.0191765	-0.25541	0.773656	-1.35982	0.000954807	0.070271	diff	---	diff	---	diff
XM_013989061	1.70326	0.00204107	0.2864	0.737694	-1.41686	0.0011292	0.143851	diff	---	diff	---	diff
XM_021067238	1.48618	0.0196276	-0.0037016	0.998663	-1.48988	0.00105914	0.235775	diff	---	diff	---	diff
XM_021070855	1.68641	0.00226887	0.318955	0.693591	-1.36745	0.000821101	0.109184	diff	---	diff	---	diff
XM_021073211	-1.27653	0.0210394	-0.0174403	0.991205	1.25909	0.00341851	0.175716	diff	---	diff	---	diff
XM_021074660	1.51157	0.0070387	0.394475	0.593137	-1.1171	0.0165035	0.201881	diff	---	diff	---	diff
XM_021075699	-1.83773	0.00126427	-0.730063	0.15046	1.10766	0.018667	0.160061	diff	---	diff	---	diff
XM_021075880	-0.925128	0.0442359	0.0587739	0.966158	0.983902	0.0352637	0.0622311	diff	---	diff	---	diff
XM_021078902	-1.48906	0.0106031	-0.282111	0.742042	1.20695	0.00921336	0.226754	diff	---	diff	---	diff
XM_021080709	1.61631	0.00150728	0.340835	0.66411	-1.27547	0.00324009	0.0761181	diff	---	diff	---	diff
XM_021082489	-1.1242	0.0461175	0.0266956	0.987803	1.1509	0.0123938	0.232112	diff	---	diff	---	diff
XM_021082977	1.7102	0.000675394	0.590386	0.307802	-1.11981	0.0146645	0.0793851	diff	---	diff	---	diff
XM_021084033	1.10837	0.0249691	0.113284	0.923118	-0.995089	0.0325882	0.0804715	diff	---	diff	---	diff
XM_021084330	-1.21989	0.0483528	0.465789	0.484739	1.68568	6.26532e-05	0.181359	diff	---	diff	---	diff
XM_021086851	1.13368	0.0190172	-0.0575536	0.96746	-1.19124	0.00476481	0.0742755	diff	---	diff	---	diff
XM_021087087	-2.50649	7.83331e-05	-0.260413	0.765235	2.24607	7.51851e-08	0.107824	diff	---	diff	---	diff
XM_021089284	1.28406	0.00525294	0.334295	0.674448	-0.949766	0.0434282	0.0568152	diff	---	diff	---	diff
XM_021091420	1.60129	0.00456177	0.234061	0.794762	-1.36723	0.0015102	0.15406	diff	---	diff	---	diff
XM_021093743	1.18848	0.0419894	-0.148549	0.890374	-1.33703	0.00226244	0.214705	diff	---	diff	---	diff
XM_021101772	1.11119	0.0357753	0.152756	0.886047	-0.958433	0.0447662	0.0547551	diff	---	diff	---	diff
XM_021101806	2.34262	0.000413607	0.418368	0.557783	-1.92425	1.81714e-05	0.13306	diff	---	diff	---	diff
XR_002335599	1.15746	0.0176205	0.0893969	0.942846	-1.06806	0.0164859	0.0721433	diff	---	diff	---	diff
XR_002336237	-1.18099	0.0108637	-0.162052	0.877538	1.01894	0.0292737	0.0715694	diff	---	diff	---	diff
XR_002337963	1.43894	0.00590692	-0.00642646	0.997094	-1.44537	0.000529466	0.109664	diff	---	diff	---	diff
XR_002339806	1.69622	0.00190186	0.460252	0.489234	-1.23597	0.00646504	0.133647	diff	---	diff	---	diff
XR_002340351	-1.20091	0.0276385	-0.18098	0.860315	1.01993	0.0390792	0.203787	diff	---	diff	---	diff
XR_002345905	-2.26044	0.000514036	-0.572683	0.331113	1.68775	0.000116645	0.155848	diff	---	diff	---	diff
XR_299737	-1.33468	0.00986115	-0.18548	0.85693	1.1492	0.00964244	0.114808	diff	---	diff	---	diff
NM_001038229	-0.460712	0.45463	0.477808	0.464995	0.93852	0.0468053	0.140936	---	---	diff	---	diff
NM_001244106	-0.584062	0.310949	0.371012	0.622352	0.955074	0.0450175	0.193831	---	---	diff	---	diff
NM_001244729	-0.843936	0.0976196	0.142575	0.89858	0.986512	0.0328444	0.0867566	---	---	diff	---	diff
NM_213823	-0.75202	0.153453	0.199806	0.841014	0.951826	0.0481579	0.148149	---	---	diff	---	diff
XM_001928982	-0.906344	0.174658	0.0731559	0.955279	0.9795	0.0491305	0.275575	---	---	diff	---	diff
XM_003124235	1.87714	0.229637	-0.390441	0.599534	-2.26758	0.00040656	0.51788	---	---	diff	---	diff
XM_003135314	0.706912	0.280494	-0.501456	0.429912	-1.20837	0.00721782	0.310745	---	---	diff	---	diff
XM_005661031	-0.823073	0.294684	0.505589	0.425187	1.32866	0.00223653	0.410173	---	---	diff	---	diff
XM_005661340	0.0895965	0.92911	-0.884117	0.0501205	-0.973714	0.0403929	0.209945	---	---	diff	---	diff
XM_005663131	-0.68162	0.341456	0.591898	0.306672	1.27352	0.00407625	0.318932	---	---	diff	---	diff
XM_013978602	0.745997	0.172729	-0.229048	0.800166	-0.975044	0.038714	0.18973	---	---	diff	---	diff
XM_013981307	0.705744	0.177132	-0.427153	0.544197	-1.1329	0.00921336	0.0671458	---	---	diff	---	diff
XM_013982091	0.815551	0.104134	-0.201825	0.83942	-1.01738	0.0273147	0.0727986	---	---	diff	---	diff
XM_013994068	0.868712	0.0837967	-0.149213	0.889961	-1.01793	0.0270207	0.0913146	---	---	diff	---	diff
XM_021064910	0.440033	0.572947	-0.582904	0.31876	-1.02294	0.0369992	0.380459	---	---	diff	---	diff
XM_021065098	0.620855	0.255915	-0.336168	0.671567	-0.957024	0.0403929	0.109274	---	---	diff	---	diff
XM_021065944	-0.92685	0.201366	0.165281	0.874489	1.09213	0.0237408	0.432993	---	---	diff	---	diff
XM_021069898	-0.83556	0.0952047	0.101372	0.932284	0.936932	0.0491305	0.136525	---	---	diff	---	diff
XM_021073127	1.0884	0.0721874	-0.17895	0.86295	-1.26735	0.00433395	0.166349	---	---	diff	---	diff
XM_021076835	1.20235	0.0674337	0.0371327	0.981411	-1.16522	0.0119712	0.313591	---	---	diff	---	diff
XM_021078388	-1.04212	0.0580354	0.13673	0.904767	1.17885	0.00649824	0.15194	---	---	diff	---	diff
XM_021086966	-0.83228	0.131645	0.596177	0.302708	1.42846	0.000572242	0.115656	---	---	diff	---	diff
XM_021087824	-1.08933	0.106312	-0.0345409	0.983235	1.05479	0.0410142	0.407903	---	---	diff	---	diff
XM_021088993	0.571118	0.363286	-0.573292	0.330728	-1.14441	0.0119713	0.246681	---	---	diff	---	diff
XM_021090226	0.156414	0.855897	-0.870362	0.0557633	-1.02678	0.0259018	0.128366	---	---	diff	---	diff
XM_021090472	0.971169	0.0612269	-0.199247	0.841655	-1.17042	0.00658606	0.13487	---	---	diff	---	diff
XM_021091418	0.628282	0.281204	-0.45224	0.502832	-1.08052	0.0164859	0.190512	---	---	diff	---	diff
XM_021097639	0.804857	0.112762	-0.155435	0.883769	-0.960292	0.0403929	0.100927	---	---	diff	---	diff
XM_021100277	-1.10731	0.084431	0.234691	0.79384	1.342	0.00306853	0.310288	---	---	diff	---	diff
XR_001304730	-0.657675	0.400656	0.720353	0.158829	1.37803	0.0025785	0.341861	---	---	diff	---	diff
XR_001307082	0.181841	0.83443	-0.813387	0.0851902	-0.995228	0.0358772	0.11556	---	---	diff	---	diff
XR_002336251	0.349022	0.646491	-0.625566	0.26646	-0.974588	0.0404282	0.273467	---	---	diff	---	diff
XR_002337253	-0.568311	0.395565	0.589118	0.309451	1.15743	0.0105157	0.209883	---	---	diff	---	diff
XR_002337910	-0.7193	0.161709	0.272464	0.754738	0.991764	0.0315722	0.0786932	---	---	diff	---	diff
XR_002342140	0.669421	0.361614	-0.54685	0.367294	-1.21627	0.00784383	0.358035	---	---	diff	---	diff
NM_001097506	1.20152	0.0200965	1.37542	0.000168781	0.173896	0.85492	0.0965773	diff	diff	---	---	diff
NM_001243056	-2.18682	0.00186602	-1.34463	0.000262526	0.842187	0.159246	0.147504	diff	diff	---	---	diff
NM_001243707	2.52052	2.03208e-05	1.54415	1.09e-05	-0.976372	0.0567284	0.0586401	diff	diff	---	---	diff
NM_213792	-1.05398	0.0474728	-0.937821	0.0314997	0.116158	0.913842	0.172496	diff	diff	---	---	diff
XM_003129347	1.63952	0.000720912	1.36717	0.000192808	-0.272348	0.738239	0.0559967	diff	diff	---	---	diff
XM_003134126	1.02907	0.0358624	0.922156	0.0364452	-0.106911	0.918792	0.108671	diff	diff	---	---	diff
XM_003134603	1.93385	0.0183171	1.97593	2.20016e-09	0.0420759	0.973646	0.283773	diff	diff	---	---	diff
XM_003355214	2.51283	6.2901e-05	1.82287	5.61477e-08	-0.689953	0.235558	0.0864353	diff	diff	---	---	diff
XM_005655376	2.09417	4.08535e-05	1.46603	4.10658e-05	-0.628139	0.298642	0.0603978	diff	diff	---	---	diff
XM_005656620	1.30536	0.0194403	1.08582	0.00724813	-0.219543	0.799047	0.175172	diff	diff	---	---	diff
XM_005657112	2.04112	0.000678633	1.53895	1.1927e-05	-0.502172	0.456336	0.12187	diff	diff	---	---	diff
XM_005664804	1.40376	0.00308031	1.09545	0.00655068	-0.308315	0.70021	0.0690086	diff	diff	---	---	diff
XM_005673764	-1.12846	0.0185307	-1.06981	0.00837103	0.0586493	0.959654	0.0562991	diff	diff	---	---	diff
XM_013977848	1.50244	0.00341068	1.43173	6.92701e-05	-0.0707168	0.953334	0.087921	diff	diff	---	---	diff
XM_013981276	1.6373	0.00128012	1.05872	0.00947252	-0.578582	0.342473	0.089824	diff	diff	---	---	diff
XM_013983824	-1.76626	0.000436642	-1.01431	0.0149309	0.751954	0.158813	0.0827526	diff	diff	---	---	diff
XM_013984303	1.47889	0.00166185	0.888239	0.0487705	-0.590652	0.31771	0.056827	diff	diff	---	---	diff
XM_013990295	-1.07686	0.0394949	-1.07457	0.00800552	0.00228518	0.997805	0.192326	diff	diff	---	---	diff
XM_013994882	-1.46607	0.00255308	-1.13275	0.0042363	0.333321	0.660168	0.0657154	diff	diff	---	---	diff
XM_013995949	0.969445	0.0434014	0.890545	0.0480169	-0.0788998	0.942202	0.106124	diff	diff	---	---	diff
XM_013996820	2.5134	2.9915e-05	1.69174	7.61592e-07	-0.821657	0.124761	0.061183	diff	diff	---	---	diff
XM_021062249	1.5046	0.00189817	0.98815	0.019272	-0.516455	0.407156	0.0611576	diff	diff	---	---	diff
XM_021062588	-1.92428	0.00199862	-1.73058	3.61521e-07	0.193706	0.847458	0.143871	diff	diff	---	---	diff
XM_021064693	-1.62751	0.000266044	-1.14906	0.00348805	0.478457	0.471271	0.0503788	diff	diff	---	---	diff
XM_021065127	-1.69919	0.00058115	-1.14732	0.00356319	0.55187	0.37448	0.0897268	diff	diff	---	---	diff
XM_021066679	1.12914	0.0250754	0.897251	0.0449966	-0.231884	0.786375	0.195292	diff	diff	---	---	diff
XM_021066718	1.35312	0.0339896	0.965433	0.0241992	-0.387691	0.62696	0.31647	diff	diff	---	---	diff
XM_021068448	1.59891	0.0014659	1.58808	5.06849e-06	-0.0108255	0.992579	0.0673604	diff	diff	---	---	diff
XM_021068590	1.20157	0.0148858	0.891135	0.0477757	-0.310431	0.696346	0.0961287	diff	diff	---	---	diff
XM_021069517	1.45712	0.00260186	1.37556	0.000168781	-0.08156	0.939342	0.0572011	diff	diff	---	---	diff
XM_021070935	1.53461	0.0013762	1.11796	0.00504574	-0.41665	0.562922	0.0527241	diff	diff	---	---	diff
XM_021071059	1.74838	0.000522974	1.04556	0.0109185	-0.70282	0.209804	0.0664735	diff	diff	---	---	diff
XM_021074055	2.11019	0.000117686	1.53379	1.30366e-05	-0.576397	0.342643	0.0658173	diff	diff	---	---	diff
XM_021076137	1.30044	0.0186839	1.30493	0.000455022	0.00449682	0.995887	0.16515	diff	diff	---	---	diff
XM_021077851	1.30102	0.00651821	1.05249	0.0100688	-0.248525	0.770919	0.095363	diff	diff	---	---	diff
XM_021079366	1.44472	0.00312422	0.997149	0.0178042	-0.44757	0.509186	0.0793481	diff	diff	---	---	diff
XM_021079693	-1.73045	0.00057446	-1.15669	0.00315857	0.573758	0.356298	0.0712517	diff	diff	---	---	diff
XM_021080244	1.7493	0.000529529	1.01392	0.0149682	-0.735373	0.183243	0.0901868	diff	diff	---	---	diff
XM_021080719	-1.23944	0.0310469	-1.12355	0.00472702	0.115891	0.915854	0.216617	diff	diff	---	---	diff
XM_021080861	1.1177	0.0360711	1.33551	0.000300293	0.217808	0.800095	0.147177	diff	diff	---	---	diff
XM_021080987	1.62035	0.00116871	1.04018	0.0114755	-0.580168	0.348439	0.0830835	diff	diff	---	---	diff
XM_021084557	1.47385	0.0035723	1.02425	0.0134274	-0.449604	0.529162	0.118697	diff	diff	---	---	diff
XM_021085677	1.63949	0.00288774	0.971487	0.0227	-0.668	0.240824	0.0868759	diff	diff	---	---	diff
XM_021088503	1.67943	0.00169382	1.08993	0.00695707	-0.589501	0.340209	0.115458	diff	diff	---	---	diff
XM_021088892	1.62662	0.000888876	0.901325	0.0434581	-0.725297	0.179361	0.0609845	diff	diff	---	---	diff
XM_021090505	1.20476	0.0142351	0.98543	0.0198015	-0.219329	0.80067	0.137279	diff	diff	---	---	diff
XM_021090691	1.37549	0.00308898	1.04024	0.0114755	-0.335246	0.66399	0.0615168	diff	diff	---	---	diff
XM_021091526	-2.09783	0.0181256	-1.43558	6.59809e-05	0.662248	0.417164	0.386361	diff	diff	---	---	diff
XM_021092763	1.76398	0.000713738	1.22828	0.00125827	-0.5357	0.389357	0.0854097	diff	diff	---	---	diff
XM_021095839	1.82165	0.000405853	1.66158	1.32877e-06	-0.160073	0.876485	0.1005	diff	diff	---	---	diff
XM_021098462	1.67787	0.011378	1.01832	0.0143277	-0.659544	0.304049	0.269475	diff	diff	---	---	diff
XM_021099597	-0.99033	0.0401297	-1.01183	0.0152577	-0.0214999	0.985017	0.0945312	diff	diff	---	---	diff
XM_021101058	-1.22343	0.0194403	-0.926541	0.035	0.296892	0.720226	0.229143	diff	diff	---	---	diff
XR_001305244	-1.61843	0.00396904	-0.891383	0.0477577	0.727042	0.183393	0.181917	diff	diff	---	---	diff
XR_002339766	-1.55249	0.00699953	-1.20992	0.0016019	0.34257	0.654101	0.190869	diff	diff	---	---	diff
XR_002341359	-1.29866	0.00647428	-1.07632	0.00786632	0.222338	0.795266	0.0578973	diff	diff	---	---	diff
XR_002342619	1.99048	0.000482724	2.22809	5.21365e-12	0.237609	0.779034	0.0559678	diff	diff	---	---	diff
XR_002343519	-1.36788	0.0171886	-1.00143	0.0170614	0.366448	0.63691	0.244909	diff	diff	---	---	diff
XR_300503	-1.53558	0.00271174	-0.886682	0.0494675	0.648895	0.24583	0.101477	diff	diff	---	---	diff
NM_001204775	0.52142	0.371567	1.10482	0.00588234	0.583396	0.328061	0.0831067	---	diff	---	---	diff
NM_001243656	0.830616	0.192144	0.904838	0.042396	0.0742226	0.95085	0.414702	---	diff	---	---	diff
NM_001244164	-0.504796	0.370632	-0.949776	0.0282766	-0.44498	0.511994	0.114212	---	diff	---	---	diff
NM_001244309	-0.727255	0.352435	-0.982192	0.0203096	-0.254936	0.770399	0.522998	---	diff	---	---	diff
NM_213888	0.472424	0.465884	1.07658	0.00786082	0.604158	0.307504	0.169616	---	diff	---	---	diff
NR_033705	0.546931	0.39592	0.961617	0.0251583	0.414686	0.556195	0.251112	---	diff	---	---	diff
NR_132429	0.596759	0.476267	1.18723	0.0021764	0.59047	0.349563	0.475131	---	diff	---	---	diff
XM_001925374	-1.18571	0.131709	-1.0609	0.00925089	0.124813	0.913081	0.512042	---	diff	---	---	diff
XM_005657047	0.823837	0.110879	1.04134	0.011391	0.217501	0.800073	0.0779583	---	diff	---	---	diff
XM_005657947	-2.28611	0.0960315	-1.50322	2.18189e-05	0.782887	0.302559	0.597798	---	diff	---	---	diff
XM_005661260	-0.560324	0.323119	-0.961958	0.0251469	-0.401634	0.569325	0.0911558	---	diff	---	---	diff
XM_005662248	-0.570809	0.34513	-1.15716	0.00314864	-0.586349	0.334923	0.181453	---	diff	---	---	diff
XM_005666553	-0.292645	0.681805	-1.05504	0.00981332	-0.762394	0.145698	0.121763	---	diff	---	---	diff
XM_005669062	0.766286	0.170337	1.09957	0.00624782	0.333284	0.658281	0.157091	---	diff	---	---	diff
XM_005669583	-0.2414	0.742588	-0.969245	0.0231883	-0.727845	0.178188	0.138358	---	diff	---	---	diff
XM_005670430	0.705935	0.236715	0.934264	0.0324673	0.228329	0.789861	0.298343	---	diff	---	---	diff
XM_013980681	0.66871	0.233152	0.89783	0.0448083	0.22912	0.787032	0.187749	---	diff	---	---	diff
XM_013984088	-0.963434	0.103167	-1.03016	0.0126971	-0.0667249	0.955884	0.271923	---	diff	---	---	diff
XM_013994027	-0.834307	0.133323	-0.901949	0.0433309	-0.0676421	0.953335	0.209784	---	diff	---	---	diff
XM_013995210	1.10926	0.0691237	0.970364	0.0229191	-0.138894	0.896762	0.313037	---	diff	---	---	diff
XM_021063305	-0.623333	0.388102	-1.0802	0.00761516	-0.456872	0.499011	0.398363	---	diff	---	---	diff
XM_021063720	-0.845861	0.130669	-1.30641	0.000448745	-0.460547	0.498223	0.0722147	---	diff	---	---	diff
XM_021063994	0.572915	0.315453	0.990496	0.0189406	0.417581	0.550333	0.139246	---	diff	---	---	diff
XM_021064983	0.587265	0.347887	1.09247	0.00678181	0.505203	0.421076	0.243111	---	diff	---	---	diff
XM_021066069	0.861733	0.0905995	1.12712	0.00451095	0.265382	0.749792	0.118239	---	diff	---	---	diff
XM_021066579	0.884773	0.0805313	1.0476	0.0106851	0.162826	0.863644	0.126015	---	diff	---	---	diff
XM_021070096	0.452383	0.447	0.965783	0.0241465	0.5134	0.409155	0.0647203	---	diff	---	---	diff
XM_021073813	0.850745	0.117643	1.2417	0.00107744	0.390955	0.589142	0.151702	---	diff	---	---	diff
XM_021075203	-0.0569233	0.962172	-1.00689	0.0160682	-0.949964	0.0549335	0.370634	---	diff	---	---	diff
XM_021076735	-0.62334	0.439714	-1.06921	0.00841551	-0.44587	0.56329	0.437828	---	diff	---	---	diff
XM_021078043	-0.777182	0.166519	-0.944743	0.0297461	-0.167561	0.858659	0.229082	---	diff	---	---	diff
XM_021081402	-1.0682	0.191872	-1.63022	2.37731e-06	-0.562023	0.431007	0.270694	---	diff	---	---	diff
XM_021085401	0.886343	0.118634	0.889958	0.0482578	0.00361504	0.996322	0.221126	---	diff	---	---	diff
XM_021086419	-0.683746	0.252463	-1.00256	0.0168971	-0.318818	0.686119	0.281519	---	diff	---	---	diff
XM_021087244	1.24642	0.0521542	1.13422	0.0041917	-0.112199	0.919116	0.216018	---	diff	---	---	diff
XM_021093885	0.39503	0.584858	1.05633	0.00967244	0.6613	0.253931	0.294434	---	diff	---	---	diff
XM_021096737	-0.435361	0.500587	-1.25546	0.00090606	-0.820096	0.113396	0.069748	---	diff	---	---	diff
XM_021097484	0.566542	0.365137	0.925875	0.0352095	0.359333	0.631988	0.286274	---	diff	---	---	diff
XM_021097964	-0.98279	0.0738382	-0.943551	0.0299949	0.0392393	0.975403	0.244769	---	diff	---	---	diff
XM_021098051	-0.981529	0.137539	-1.2807	0.000638462	-0.299174	0.725453	0.308321	---	diff	---	---	diff
XM_021098433	-0.815177	0.153908	-1.05676	0.00966899	-0.241588	0.77953	0.233867	---	diff	---	---	diff
XM_021098898	-0.752286	0.281663	-0.959522	0.0256379	-0.207236	0.821549	0.378483	---	diff	---	---	diff
XM_021100707	-1.07344	0.0743396	-1.51374	1.81056e-05	-0.440307	0.529997	0.175319	---	diff	---	---	diff
XM_021101919	-0.927555	0.123282	-1.10079	0.00618207	-0.173238	0.855067	0.269499	---	diff	---	---	diff
XM_021102293	0.267599	0.741081	0.911756	0.0399736	0.644157	0.28028	0.348628	---	diff	---	---	diff
XM_021102382	0.368125	0.622627	0.925455	0.0353175	0.557331	0.384941	0.380096	---	diff	---	---	diff
XM_021102547	-0.719839	0.18822	-1.03207	0.0125315	-0.312232	0.686451	0.106901	---	diff	---	---	diff
XR_002341223	-0.977334	0.111981	-0.911371	0.0400805	0.0659624	0.957574	0.387592	---	diff	---	---	diff
XR_002342618	-0.173831	0.835106	-0.908867	0.0408209	-0.735036	0.167622	0.194539	---	diff	---	---	diff
XR_002343070	0.680933	0.221067	1.05653	0.00967244	0.3756	0.612719	0.137656	---	diff	---	---	diff
XR_002344315	0.793205	0.120803	0.914381	0.0392683	0.121176	0.908103	0.138054	---	diff	---	---	diff
XR_002344810	1.18019	0.0667293	1.23303	0.00119465	0.0528414	0.965767	0.306812	---	diff	---	---	diff
XR_002345054	0.978787	0.1191	1.14355	0.00373936	0.16476	0.865045	0.190622	---	diff	---	---	diff
NM_001001907	-1.46027	0.0325786	-0.668675	0.215724	0.791599	0.188378	0.349087	diff	---	---	---	diff
NM_001037147	0.99844	0.0411538	0.734893	0.146143	-0.263547	0.749792	0.134804	diff	---	---	---	diff
NM_001078662	-0.95829	0.0390218	-0.713302	0.166273	0.244988	0.770399	0.0519577	diff	---	---	---	diff
NM_001185154	-1.05683	0.029576	-0.332866	0.676605	0.723959	0.172595	0.0969655	diff	---	---	---	diff
NM_001195352	1.00561	0.0329029	0.359714	0.639574	-0.645896	0.251958	0.0661196	diff	---	---	---	diff
NM_001243319	-1.0405	0.0335235	-0.447315	0.510102	0.59319	0.32397	0.165444	diff	---	---	---	diff
NM_001243463	1.13789	0.0197764	0.352495	0.648178	-0.785399	0.138197	0.104728	diff	---	---	---	diff
NM_001243864	-1.08802	0.0304431	-0.551073	0.360936	0.536946	0.387882	0.181366	diff	---	---	---	diff
NM_001244094	0.96196	0.0464728	0.657465	0.229424	-0.304495	0.702362	0.102274	diff	---	---	---	diff
NM_001278755	-1.48837	0.0460789	-0.454106	0.500446	1.03426	0.0669927	0.429563	diff	---	---	---	diff
NM_213825	-1.03486	0.0298079	-0.792536	0.0999426	0.242326	0.772573	0.0574404	diff	---	---	---	diff
NM_213868	-1.15407	0.0105926	-0.572968	0.331059	0.581098	0.32674	0.06123	diff	---	---	---	diff
NM_214040	-0.991333	0.0360711	-0.593492	0.304692	0.397841	0.579503	0.0947201	diff	---	---	---	diff
NM_214079	0.948708	0.0448346	0.536266	0.382245	-0.412441	0.555056	0.103239	diff	---	---	---	diff
NR_145981	-1.22113	0.0111864	-0.476859	0.465732	0.74427	0.165461	0.103173	diff	---	---	---	diff
XM_001925505	-1.03763	0.0340827	-0.763075	0.122374	0.274557	0.737244	0.107112	diff	---	---	---	diff
XM_001927717	1.2753	0.0448668	0.495083	0.437511	-0.780213	0.165244	0.346544	diff	---	---	---	diff
XM_001927752	1.18048	0.0161247	0.575578	0.328033	-0.604905	0.310454	0.12124	diff	---	---	---	diff
XM_001928723	-1.11877	0.0351778	-0.355749	0.646119	0.763024	0.148932	0.210295	diff	---	---	---	diff
XM_001928785	-1.41301	0.00577612	-0.565939	0.340326	0.847069	0.0954915	0.0881096	diff	---	---	---	diff
XM_003122523	-1.15782	0.0137959	-0.562035	0.346296	0.595781	0.313315	0.0791986	diff	---	---	---	diff
XM_003123499	1.4457	0.00371984	0.866498	0.0575644	-0.579204	0.335178	0.0943407	diff	---	---	---	diff
XM_003134889	1.16375	0.0468133	0.310207	0.704255	-0.853543	0.100081	0.238304	diff	---	---	---	diff
XM_003356414	-0.932435	0.0496815	-0.417022	0.558489	0.515412	0.416799	0.137557	diff	---	---	---	diff
XM_003357990	-1.31111	0.00641597	-0.781726	0.108419	0.52938	0.395151	0.0916996	diff	---	---	---	diff
XM_003481953	1.0719	0.0293918	0.560102	0.350075	-0.5118	0.428051	0.163429	diff	---	---	---	diff
XM_005652413	1.28006	0.0312521	0.526869	0.393218	-0.753191	0.194554	0.29734	diff	---	---	---	diff
XM_005653698	-1.5087	0.00641597	-0.601233	0.296185	0.907472	0.0640997	0.188764	diff	---	---	---	diff
XM_005655778	1.08825	0.0173459	0.721553	0.157755	-0.366695	0.618458	0.0701391	diff	---	---	---	diff
XM_005656596	-1.05035	0.0325786	-0.528754	0.391969	0.521592	0.410122	0.115605	diff	---	---	---	diff
XM_005661785	-1.05189	0.0321468	-0.801354	0.0935697	0.250531	0.761738	0.1458	diff	---	---	---	diff
XM_005662738	1.12195	0.0320477	0.201146	0.839871	-0.920804	0.0547066	0.174933	diff	---	---	---	diff
XM_005663567	1.2392	0.0134488	0.78088	0.108974	-0.458315	0.510025	0.181536	diff	---	---	---	diff
XM_005664311	1.48705	0.00328408	0.848323	0.0655113	-0.63873	0.265874	0.0842573	diff	---	---	---	diff
XM_005665255	1.04844	0.0266491	0.53521	0.383639	-0.513235	0.41348	0.13426	diff	---	---	---	diff
XM_005665921	1.04315	0.0331448	0.626821	0.264696	-0.416331	0.555056	0.17333	diff	---	---	---	diff
XM_005667164	1.17434	0.0173714	0.511707	0.416101	-0.662631	0.23436	0.143531	diff	---	---	---	diff
XM_005667648	-1.21202	0.0443341	-0.689999	0.19224	0.522022	0.440351	0.273676	diff	---	---	---	diff
XM_005668676	-0.956513	0.0486544	-0.36204	0.637006	0.594472	0.30996	0.0839866	diff	---	---	---	diff
XM_005669518	1.35924	0.00669434	0.68653	0.195986	-0.672706	0.23919	0.0980735	diff	---	---	---	diff
XM_005671045	1.28267	0.0231256	0.790517	0.101606	-0.492155	0.4667	0.249868	diff	---	---	---	diff
XM_005671494	-1.40413	0.0120618	-0.595055	0.303574	0.809078	0.118058	0.203921	diff	---	---	---	diff
XM_005671927	1.51785	0.00598221	0.682786	0.201334	-0.835063	0.102575	0.156947	diff	---	---	---	diff
XM_005672176	-1.03263	0.0305597	-0.546117	0.368504	0.486514	0.450799	0.104089	diff	---	---	---	diff
XM_005673425	0.96374	0.0488093	0.460388	0.489111	-0.503352	0.431007	0.116605	diff	---	---	---	diff
XM_013978993	1.1673	0.01563	0.321505	0.691762	-0.845798	0.0908613	0.0708056	diff	---	---	---	diff
XM_013986699	1.30251	0.0109779	0.846671	0.0657487	-0.455835	0.508678	0.15417	diff	---	---	---	diff
XM_013989970	-0.959296	0.0366922	-0.0942662	0.939138	0.86503	0.0810713	0.0585788	diff	---	---	---	diff
XM_013994242	-1.02356	0.0345128	-0.4272	0.544197	0.596363	0.30996	0.0906449	diff	---	---	---	diff
XM_013994345	1.20372	0.0181256	0.49679	0.435365	-0.706929	0.188002	0.142917	diff	---	---	---	diff
XM_013994540	-1.00467	0.0327422	-0.572181	0.331248	0.432484	0.53148	0.123135	diff	---	---	---	diff
XM_013996094	1.49725	0.00261134	0.693288	0.188891	-0.803964	0.122868	0.0762581	diff	---	---	---	diff
XM_013996367	1.08835	0.0185415	0.411866	0.564138	-0.676487	0.223074	0.0790244	diff	---	---	---	diff
XM_021063745	-1.08938	0.0249624	-0.505208	0.425187	0.584177	0.324265	0.0945347	diff	---	---	---	diff
XM_021063927	0.929318	0.0473325	0.472276	0.473878	-0.457042	0.493625	0.0677714	diff	---	---	---	diff
XM_021064805	1.29236	0.00972964	0.517888	0.407157	-0.774467	0.139165	0.107808	diff	---	---	---	diff
XM_021065023	-1.09617	0.0320477	-0.801645	0.0935442	0.294527	0.712726	0.154014	diff	---	---	---	diff
XM_021065333	1.06696	0.0348594	0.486777	0.451459	-0.580187	0.326827	0.170477	diff	---	---	---	diff
XM_021066089	-1.00824	0.0380682	-0.809409	0.0877331	0.198827	0.820514	0.138481	diff	---	---	---	diff
XM_021068055	-1.03534	0.0326058	-0.559407	0.351215	0.475932	0.480344	0.144634	diff	---	---	---	diff
XM_021068510	-0.986093	0.0448668	-0.382808	0.606703	0.603285	0.30996	0.158023	diff	---	---	---	diff
XM_021069099	-1.06956	0.0231915	-0.431123	0.536591	0.63844	0.270736	0.109182	diff	---	---	---	diff
XM_021069790	1.52894	0.00369966	0.749586	0.132647	-0.779353	0.146872	0.138967	diff	---	---	---	diff
XM_021069876	1.07615	0.022244	0.174339	0.866345	-0.901812	0.0591696	0.073241	diff	---	---	---	diff
XM_021070039	1.37335	0.00525294	0.861305	0.059992	-0.512047	0.429245	0.0841372	diff	---	---	---	diff
XM_021070494	-1.5323	0.00198514	-0.755274	0.128506	0.777031	0.140136	0.113661	diff	---	---	---	diff
XM_021070629	1.12026	0.0266491	0.312099	0.702061	-0.808165	0.123142	0.174947	diff	---	---	---	diff
XM_021071929	1.2315	0.0161143	0.746845	0.134711	-0.484653	0.462498	0.127246	diff	---	---	---	diff
XM_021072416	-1.02415	0.0339896	-0.778363	0.111236	0.245789	0.770919	0.0519653	diff	---	---	---	diff
XM_021074195	1.37428	0.0273045	0.749245	0.132762	-0.62504	0.290187	0.312159	diff	---	---	---	diff
XM_021075860	1.28144	0.00864216	0.526921	0.393218	-0.754516	0.151944	0.11328	diff	---	---	---	diff
XM_021076250	1.01187	0.0477007	0.855511	0.0623397	-0.15636	0.874632	0.178465	diff	---	---	---	diff
XM_021076409	-1.01899	0.0348594	-0.825965	0.0779412	0.193029	0.826366	0.0729625	diff	---	---	---	diff
XM_021076607	0.993763	0.0416173	0.334037	0.674592	-0.659725	0.247338	0.217373	diff	---	---	---	diff
XM_021077202	-1.05399	0.0198698	-0.263727	0.761732	0.790265	0.129967	0.0762275	diff	---	---	---	diff
XM_021077555	1.58151	0.00266045	0.804612	0.0916959	-0.7769	0.149228	0.102488	diff	---	---	---	diff
XM_021078098	-1.36352	0.0179633	-0.854493	0.0626682	0.509027	0.43374	0.214917	diff	---	---	---	diff
XM_021078497	-1.01131	0.0395232	-0.87552	0.0537103	0.135785	0.893514	0.12846	diff	---	---	---	diff
XM_021079470	-1.13627	0.0210199	-0.573479	0.330728	0.562787	0.369313	0.143	diff	---	---	---	diff
XM_021080656	1.2429	0.0428926	0.528951	0.391855	-0.713946	0.231532	0.273335	diff	---	---	---	diff
XM_021080744	1.31239	0.015117	0.582097	0.319318	-0.730289	0.191492	0.208682	diff	---	---	---	diff
XM_021080883	-1.37555	0.0166717	-0.726654	0.153546	0.648896	0.270736	0.265574	diff	---	---	---	diff
XM_021085028	-1.25113	0.0118504	-0.336164	0.671567	0.914967	0.0621865	0.134705	diff	---	---	---	diff
XM_021085035	1.64757	0.00189817	0.852829	0.0633566	-0.794736	0.138167	0.0961914	diff	---	---	---	diff
XM_021086373	-1.20822	0.0109631	-0.437738	0.527435	0.770484	0.140206	0.073107	diff	---	---	---	diff
XM_021086424	1.47565	0.00239574	0.824957	0.0784811	-0.650696	0.253931	0.072859	diff	---	---	---	diff
XM_021086960	-1.06292	0.0401486	-0.551858	0.360154	0.511059	0.418325	0.216761	diff	---	---	---	diff
XM_021087448	1.43924	0.00312422	0.575023	0.32878	-0.864218	0.089697	0.0791264	diff	---	---	---	diff
XM_021088765	-1.42007	0.00848892	-0.64105	0.24828	0.779021	0.159147	0.186239	diff	---	---	---	diff
XM_021088851	1.0615	0.0361196	0.420344	0.554575	-0.641157	0.277294	0.214673	diff	---	---	---	diff
XM_021089021	1.25988	0.00720258	0.430448	0.538429	-0.82943	0.102575	0.0567997	diff	---	---	---	diff
XM_021089528	-1.28548	0.00869973	-0.543054	0.372974	0.742426	0.159246	0.101816	diff	---	---	---	diff
XM_021090412	-1.08757	0.0228517	-0.306283	0.709832	0.781285	0.139165	0.109229	diff	---	---	---	diff
XM_021090506	1.09348	0.0171844	0.532635	0.38748	-0.560843	0.362275	0.133053	diff	---	---	---	diff
XM_021090942	0.987584	0.0420236	0.431601	0.536394	-0.555983	0.355249	0.143892	diff	---	---	---	diff
XM_021091578	-1.18863	0.0236527	-0.658606	0.228032	0.530027	0.401582	0.191942	diff	---	---	---	diff
XM_021092722	1.36179	0.00436138	0.753484	0.129047	-0.608302	0.3061	0.116452	diff	---	---	---	diff
XM_021093902	1.26826	0.011054	0.579078	0.323107	-0.689186	0.22277	0.151901	diff	---	---	---	diff
XM_021094053	-1.36141	0.0169109	-0.610782	0.287093	0.750632	0.187839	0.260562	diff	---	---	---	diff
XM_021094357	1.11035	0.0381514	0.563811	0.343106	-0.546542	0.397331	0.232394	diff	---	---	---	diff
XM_021094887	1.30729	0.011054	0.373645	0.618029	-0.933647	0.0542097	0.094594	diff	---	---	---	diff
XM_021094908	-1.07994	0.0390963	-0.601127	0.296185	0.478811	0.482909	0.217752	diff	---	---	---	diff
XM_021095634	1.15143	0.0290503	0.459368	0.490374	-0.692062	0.213376	0.0674615	diff	---	---	---	diff
XM_021095888	1.04462	0.0382697	0.575103	0.32878	-0.469515	0.483121	0.190548	diff	---	---	---	diff
XM_021096269	1.0802	0.0244381	0.378664	0.612105	-0.70154	0.202644	0.164793	diff	---	---	---	diff
XM_021097073	-1.29771	0.00701085	-0.533318	0.386467	0.764395	0.138441	0.0586223	diff	---	---	---	diff
XM_021097089	1.1997	0.0131329	0.38262	0.606703	-0.817078	0.114315	0.0966857	diff	---	---	---	diff
XM_021097474	1.13075	0.0190141	0.642239	0.246661	-0.488515	0.455764	0.0690229	diff	---	---	---	diff
XM_021097837	-1.04314	0.0462186	-0.304762	0.712096	0.738376	0.167701	0.265683	diff	---	---	---	diff
XM_021098370	1.36318	0.00368641	0.682527	0.201541	-0.680653	0.218802	0.0586496	diff	---	---	---	diff
XM_021099703	-1.06203	0.0323051	-0.557577	0.353316	0.50445	0.429844	0.187366	diff	---	---	---	diff
XM_021100700	1.01914	0.0420236	0.496325	0.435639	-0.522819	0.416387	0.222173	diff	---	---	---	diff
XM_021100887	1.03522	0.0395928	0.871834	0.0553312	-0.163386	0.865045	0.117873	diff	---	---	---	diff
XM_021100991	-1.08715	0.0355425	-0.289747	0.732358	0.797402	0.125713	0.183931	diff	---	---	---	diff
XM_021101113	-1.15719	0.013794	-0.530384	0.390713	0.62681	0.285186	0.124255	diff	---	---	---	diff
XM_021102061	1.00634	0.0367175	0.648342	0.238652	-0.357997	0.628338	0.135612	diff	---	---	---	diff
XM_021102146	-1.46205	0.00263104	-0.584295	0.316766	0.87775	0.0821263	0.0894187	diff	---	---	---	diff
XR_002335693	-1.20951	0.042229	-0.748759	0.133264	0.460752	0.515045	0.209981	diff	---	---	---	diff
XR_002335778	1.12345	0.0179507	0.721098	0.158146	-0.402348	0.573932	0.08306	diff	---	---	---	diff
XR_002336425	-0.970661	0.0380682	-0.407797	0.569316	0.562864	0.347723	0.050671	diff	---	---	---	diff
XR_002340266	-1.15116	0.0161247	-0.429552	0.539509	0.721612	0.178188	0.105158	diff	---	---	---	diff
XR_002340795	1.05837	0.0309916	0.500813	0.430298	-0.557562	0.365237	0.133879	diff	---	---	---	diff
XR_002341115	1.00206	0.0349167	0.832194	0.0742042	-0.16987	0.855625	0.0799602	diff	---	---	---	diff
XR_002342311	-1.24159	0.0148719	-0.429237	0.539707	0.812358	0.118058	0.195166	diff	---	---	---	diff
XR_002344457	-0.939122	0.0454178	-0.630257	0.260263	0.308865	0.694223	0.103045	diff	---	---	---	diff
XR_002344708	-0.949275	0.0432866	-0.580418	0.322046	0.368857	0.611408	0.0659005	diff	---	---	---	diff
XR_002345672	-1.16799	0.0261534	-0.702512	0.178234	0.465477	0.493671	0.183756	diff	---	---	---	diff
XR_002346861	1.25451	0.0151491	0.852327	0.0634259	-0.402181	0.572605	0.168355	diff	---	---	---	diff
