# Supplementary material for: Regulators of Salmonella-host interaction identified by peripheral blood transcriptome profiling: roles of TGFB1 and TRP53 in intracellular Salmonella replication in pigs
Source: Vet Res. 2018 Dec 12;49:121. doi: 10.1186/s13567-018-0616-9 (PMC6292071; doi:10.1186/s13567-018-0616-9)
Supplement: Supplementary file 5 — Additional file 5. Regulators of differentially expressed genes. Full list of regulators of differentially expressed genes. [file 13567_2018_616_MOESM5_ESM.xlsx]

## Sheet: Cluster A
pathw_name	data_N	gene_s	data_K	gene_x	p0	p1	p value	fdr
Ifng	5493	782	198	53	0.142363	0.267677	1.05876e-06	1.68679e-06
Ncf1	5493	18	198	6	0.0032769	0.030303	2.46583e-05	3.5447e-05
Il10	5493	278	198	24	0.0506099	0.121212	3.33274e-05	5.28547e-05
Irf1	5493	71	198	10	0.0129255	0.0505051	0.000160959	0.000251716
Mt3	5493	5	198	3	0.000910249	0.0151515	0.000429319	0.000621364
Crp	5493	76	198	10	0.0138358	0.0505051	0.000278902	0.000646202
Cebpe	5493	27	198	6	0.00491535	0.030303	0.000285078	0.000759911
Pparg	5493	346	198	24	0.0629893	0.121212	0.000765767	0.00104214
Tnf	5493	1061	198	55	0.193155	0.277778	0.000870369	0.00110716
Kl	5493	13	198	4	0.00236665	0.020202	0.000847646	0.00129581
Mapk11	5493	35	198	6	0.00637175	0.030303	0.00117409	0.00173481
Tlr2	5493	128	198	12	0.0233024	0.0606061	0.0014353	0.00182411
Muc15	5493	2	198	2	0.0003641	0.010101	0.00129298	0.00186281
Csf1	5493	139	198	13	0.0253049	0.0656566	0.000960853	0.00219343
Fas	5493	92	198	10	0.0167486	0.0505051	0.00119632	0.00220018
Il6	5493	478	198	29	0.0870198	0.146465	0.00169052	0.00263836
Ctsf	5493	2	198	2	0.0003641	0.010101	0.00129298	0.00287461
Rela	5493	119	198	11	0.0216639	0.0555556	0.00243006	0.00322478
Tlr4	5493	161	198	13	0.02931	0.0656566	0.00324216	0.00411413
Reg3g	5493	30	198	5	0.0054615	0.0252525	0.00336689	0.00446417
Tas2r107	5493	3	198	2	0.00054615	0.010101	0.00374048	0.0047662
Bid	5493	2	198	2	0.0003641	0.010101	0.00129298	0.00483534
Pld2	5493	19	198	4	0.00345895	0.020202	0.00370108	0.00502957
Mapk1	5493	528	198	30	0.0961223	0.151515	0.00344432	0.00506048
G6pc	5493	3	198	2	0.00054615	0.010101	0.00374048	0.00652003
Sp3	5493	152	198	12	0.0276716	0.0606061	0.00526511	0.00675697
Tgfb1	5493	966	198	47	0.17586	0.237374	0.00569613	0.00721763
Egr1	5493	147	198	12	0.0267613	0.0606061	0.00414243	0.00791648
Tlr9	5493	65	198	7	0.0118332	0.0353535	0.00628694	0.00794737
Cnpy3	5493	3	198	2	0.00054615	0.010101	0.00374048	0.00877574
Cln3	5493	3	198	2	0.00054615	0.010101	0.00374048	0.00891505
Jak2	5493	99	198	9	0.0180229	0.0454545	0.0061724	0.00941447
Ptgir	5493	4	198	2	0.0007282	0.010101	0.00721388	0.00960848
Pla2g10	5493	4	198	2	0.0007282	0.010101	0.00721388	0.00976982
Mapk3	5493	283	198	18	0.0515201	0.0909091	0.00677252	0.00988446
Stat1	5493	122	198	10	0.0222101	0.0505051	0.00787645	0.0100307
Rac1	5493	103	198	9	0.0187511	0.0454545	0.0077588	0.0102831
Apoa1	5493	26	198	5	0.0047333	0.0252525	0.0017945	0.0104556
Tgm2	5493	24	198	4	0.0043692	0.020202	0.00847092	0.0106945
Myd88	5493	85	198	8	0.0154742	0.040404	0.00776079	0.011016
Idh2	5493	4	198	2	0.0007282	0.010101	0.00721388	0.0112646
Vegfa	5493	250	198	16	0.0455125	0.0808081	0.00936383	0.011665
Bach1	5493	9	198	3	0.00163845	0.0151515	0.00312028	0.012662
Epo	5493	179	198	13	0.0325869	0.0656566	0.00716061	0.0131879
Blvra	5493	3	198	2	0.00054615	0.010101	0.00374048	0.0133432
Il13	5493	228	198	15	0.0415074	0.0757576	0.00925881	0.0143033
Agt	5493	433	198	27	0.0788276	0.136364	0.00165352	0.0150206
Cd4	5493	235	198	16	0.0427817	0.0808081	0.00571996	0.0155947
Prl	5493	193	198	13	0.0351356	0.0656566	0.0119886	0.0159447
Creb3	5493	4	198	2	0.0007282	0.010101	0.00721388	0.0161643
Tnfsf10	5493	76	198	7	0.0138358	0.0353535	0.0133079	0.0166941
Map3k20	5493	5	198	2	0.000910249	0.010101	0.0115938	0.0168274
Map2k6	5493	57	198	6	0.0103768	0.030303	0.01192	0.017285
Il17a	5493	111	198	9	0.0202075	0.0454545	0.0117389	0.0180607
Serpinf1	5493	43	198	5	0.00782814	0.0252525	0.0142412	0.0183759
Hif1an	5493	5	198	2	0.000910249	0.010101	0.0115938	0.0184627
Ets1	5493	72	198	7	0.0131076	0.0353535	0.010351	0.0187301
Cyba	5493	13	198	3	0.00236665	0.0151515	0.00919109	0.0193507
Il4	5493	446	198	24	0.0811942	0.121212	0.0126729	0.0193511
Eln	5493	14	198	3	0.0025487	0.0151515	0.0112815	0.0208353
Tymp	5493	6	198	2	0.0010923	0.010101	0.0167696	0.0208694
Jund	5493	43	198	5	0.00782814	0.0252525	0.0142412	0.0214113
Siah2	5493	6	198	2	0.0010923	0.010101	0.0167696	0.0215508
Irf8	5493	43	198	5	0.00782814	0.0252525	0.0142412	0.021579
Csf3	5493	127	198	10	0.0231203	0.0505051	0.0100004	0.0217152
Prkch	5493	6	198	2	0.0010923	0.010101	0.0167696	0.0222364
Mif	5493	61	198	6	0.011105	0.030303	0.0157949	0.0224844
Plau	5493	45	198	5	0.00819224	0.0252525	0.0168177	0.0225086
Stat3	5493	206	198	13	0.0375023	0.0656566	0.0180941	0.0228715
Il1b	5493	653	198	32	0.118879	0.161616	0.0152769	0.0233341
Il24	5493	44	198	5	0.00801019	0.0252525	0.015498	0.0236045
Eif2s1	5493	15	198	3	0.00273075	0.0151515	0.0136	0.0251788
Lep	5493	295	198	17	0.0537047	0.0858586	0.0172184	0.0252026
Tac1	5493	85	198	7	0.0154742	0.0353535	0.0217456	0.0273752
Mapkap1	5493	31	198	4	0.00564355	0.020202	0.0194773	0.0279299
Vav2	5493	7	198	2	0.00127435	0.010101	0.0226388	0.0280033
Tnfaip1	5493	7	198	2	0.00127435	0.010101	0.0226388	0.0282787
Il15	5493	142	198	10	0.0258511	0.0505051	0.0185905	0.0283183
Smarcd1	5493	7	198	2	0.00127435	0.010101	0.0226388	0.028785
Hrh2	5493	17	198	3	0.00309485	0.0151515	0.0189038	0.0292792
Tnfsf14	5493	33	198	4	0.00600765	0.020202	0.0235625	0.0293725
Cftr	5493	27	198	4	0.00491535	0.020202	0.0125537	0.0302859
Prkca	5493	107	198	8	0.0194793	0.040404	0.0238944	0.0315027
Ly96	5493	7	198	2	0.00127435	0.010101	0.0226388	0.0326236
Snca	5493	35	198	4	0.00637175	0.020202	0.0280453	0.0355058
Hck	5493	7	198	2	0.00127435	0.010101	0.0226388	0.0357733
Lpl	5493	19	198	3	0.00345895	0.0151515	0.0250534	0.0361384
Tnfrsf11b	5493	8	198	2	0.0014564	0.010101	0.0291067	0.0361967
Mapk14	5493	386	198	20	0.0702713	0.10101	0.0255219	0.0364156
Agtr1a	5493	130	198	11	0.0236665	0.0555556	0.00453553	0.0369677
Siah1a	5493	8	198	2	0.0014564	0.010101	0.0291067	0.0371006
Pttg1	5493	20	198	3	0.003641	0.0151515	0.0284247	0.0371673
Foxo4	5493	18	198	3	0.0032769	0.0151515	0.0218768	0.0371829
Gcg	5493	126	198	9	0.0229383	0.0454545	0.0223606	0.0371982
Irf2	5493	19	198	3	0.00345895	0.0151515	0.0250534	0.0375045
Klf2	5493	51	198	5	0.00928454	0.0252525	0.0260402	0.0381964
Mst1	5493	20	198	3	0.003641	0.0151515	0.0284247	0.0397187
Ldlr	5493	20	198	3	0.003641	0.0151515	0.0284247	0.0412536
Irf3	5493	20	198	3	0.003641	0.0151515	0.0284247	0.0424234
Rel	5493	74	198	6	0.0134717	0.030303	0.0329902	0.0426563
Nfkbia	5493	73	198	6	0.0132896	0.030303	0.0314287	0.0431393
Xbp1	5493	22	198	3	0.0040051	0.0151515	0.0357105	0.0437292
Spi1	5493	117	198	8	0.0212998	0.040404	0.0348962	0.0438658
Tnfrsf1a	5493	76	198	6	0.0138358	0.030303	0.0362224	0.044154
Wdr83	5493	1	198	1	0.00018205	0.00505051	0.0360459	0.0441798
Txnrd2	5493	1	198	1	0.00018205	0.00505051	0.0360459	0.0443948
Trib1	5493	1	198	1	0.00018205	0.00505051	0.0360459	0.0445169
Tnnt2	5493	1	198	1	0.00018205	0.00505051	0.0360459	0.0446236
Tmpo	5493	1	198	1	0.00018205	0.00505051	0.0360459	0.0446897
Taf6	5493	1	198	1	0.00018205	0.00505051	0.0360459	0.0449465
Supt20	5493	1	198	1	0.00018205	0.00505051	0.0360459	0.0450294
Supt3	5493	1	198	1	0.00018205	0.00505051	0.0360459	0.0450294
Sppl2b	5493	1	198	1	0.00018205	0.00505051	0.0360459	0.0452458
Sntb1	5493	1	198	1	0.00018205	0.00505051	0.0360459	0.0453693
Smg1	5493	1	198	1	0.00018205	0.00505051	0.0360459	0.0454373
Slc5a1	5493	1	198	1	0.00018205	0.00505051	0.0360459	0.0455399
Serpinb6a	5493	1	198	1	0.00018205	0.00505051	0.0360459	0.0458729
Sema7a	5493	1	198	1	0.00018205	0.00505051	0.0360459	0.0459119
Selenos	5493	1	198	1	0.00018205	0.00505051	0.0360459	0.0459513
Sdha	5493	1	198	1	0.00018205	0.00505051	0.0360459	0.0459796
Scyl2	5493	1	198	1	0.00018205	0.00505051	0.0360459	0.0459938
Scand1	5493	1	198	1	0.00018205	0.00505051	0.0360459	0.0460569
Vdr	5493	98	198	7	0.0178409	0.0353535	0.0381712	0.0460943
Rtkn2	5493	1	198	1	0.00018205	0.00505051	0.0360459	0.0461648
Src	5493	188	198	11	0.0342254	0.0555556	0.0379787	0.0468203
Ptprn2	5493	1	198	1	0.00018205	0.00505051	0.0360459	0.0468608
Ptpro	5493	1	198	1	0.00018205	0.00505051	0.0360459	0.0468608
Prkar2a	5493	1	198	1	0.00018205	0.00505051	0.0360459	0.0471475
Nos2	5493	75	198	6	0.0136537	0.030303	0.0345884	0.0471507
Polr2i	5493	1	198	1	0.00018205	0.00505051	0.0360459	0.0474238
Pomgnt1	5493	1	198	1	0.00018205	0.00505051	0.0360459	0.0474238
Pi4k2a	5493	1	198	1	0.00018205	0.00505051	0.0360459	0.0477931
Pes1	5493	1	198	1	0.00018205	0.00505051	0.0360459	0.0479053
Igfbp5	5493	21	198	3	0.00382305	0.0151515	0.0319806	0.0481285
Nfkbiz	5493	9	198	2	0.00163845	0.010101	0.0360856	0.0481588
Retn	5493	39	198	4	0.00709995	0.020202	0.0381165	0.0481791
P4htm	5493	1	198	1	0.00018205	0.00505051	0.0360459	0.0483592
P2ry13	5493	1	198	1	0.00018205	0.00505051	0.0360459	0.0483811
Osbpl8	5493	1	198	1	0.00018205	0.00505051	0.0360459	0.0484871
Orai2-ps	5493	1	198	1	0.00018205	0.00505051	0.0360459	0.0485183
Nlrp1a	5493	1	198	1	0.00018205	0.00505051	0.0360459	0.0491337
Musk	5493	1	198	1	0.00018205	0.00505051	0.0360459	0.0498623
Msl1	5493	1	198	1	0.00018205	0.00505051	0.0360459	0.0500178
Mpv17l	5493	1	198	1	0.00018205	0.00505051	0.0360459	0.0500969
Mok	5493	1	198	1	0.00018205	0.00505051	0.0360459	0.0501597
Max	5493	22	198	3	0.0040051	0.0151515	0.0357105	0.0504148
Pomc	5493	143	198	9	0.0260331	0.0454545	0.0393093	0.0505423
Mbtps1	5493	1	198	1	0.00018205	0.00505051	0.0360459	0.0507822
Il18	5493	95	198	7	0.0172947	0.0353535	0.0339692	0.0508493
Map4	5493	1	198	1	0.00018205	0.00505051	0.0360459	0.0509849
Smad7	5493	59	198	5	0.0107409	0.0252525	0.0415658	0.0514077
Lamtor3	5493	1	198	1	0.00018205	0.00505051	0.0360459	0.0519854
Il2ra	5493	38	198	4	0.0069179	0.020202	0.0354685	0.0528522
Tnfrsf10b	5493	10	198	2	0.0018205	0.010101	0.0434949	0.0529189
Tiam1	5493	10	198	2	0.0018205	0.010101	0.0434949	0.053
Itpka	5493	1	198	1	0.00018205	0.00505051	0.0360459	0.0530045
Irs4	5493	1	198	1	0.00018205	0.00505051	0.0360459	0.0532736
Tnfsf11	5493	102	198	7	0.0185691	0.0353535	0.0441098	0.0535352
Idh1	5493	1	198	1	0.00018205	0.00505051	0.0360459	0.0541722
Hgs	5493	1	198	1	0.00018205	0.00505051	0.0360459	0.0555564
Gulp1	5493	1	198	1	0.00018205	0.00505051	0.0360459	0.0564022
Grhl3	5493	1	198	1	0.00018205	0.00505051	0.0360459	0.0570545
Vav1	5493	25	198	3	0.00455125	0.0151515	0.0478309	0.0575611
Mapk8	5493	342	198	17	0.0622611	0.0858586	0.0425854	0.0583184
Gbp5	5493	1	198	1	0.00018205	0.00505051	0.0360459	0.0587423
Ctsd	5493	8	198	2	0.0014564	0.010101	0.0291067	0.0589456
Sftpa1	5493	25	198	3	0.00455125	0.0151515	0.0478309	0.0593618
Ereg	5493	9	198	2	0.00163845	0.010101	0.0360856	0.0596538
Map2k7	5493	24	198	3	0.0043692	0.0151515	0.0436475	0.0596812
Lifr	5493	10	198	2	0.0018205	0.010101	0.0434949	0.0603285
Fkbp5	5493	1	198	1	0.00018205	0.00505051	0.0360459	0.0604135
Fh1	5493	1	198	1	0.00018205	0.00505051	0.0360459	0.0605683
Fbp1	5493	1	198	1	0.00018205	0.00505051	0.0360459	0.0613541
Csf2	5493	249	198	14	0.0453304	0.0707071	0.03015	0.0619985
Ing4	5493	10	198	2	0.0018205	0.010101	0.0434949	0.0622198
Slc4a1	5493	11	198	2	0.00200255	0.010101	0.0512601	0.0631998
Ecel1	5493	1	198	1	0.00018205	0.00505051	0.0360459	0.0648587
Lif	5493	150	198	9	0.0273075	0.0454545	0.0475553	0.0656745
Dpm2	5493	1	198	1	0.00018205	0.00505051	0.0360459	0.0660012
Dpm3	5493	1	198	1	0.00018205	0.00505051	0.0360459	0.0660012
Gadd45a	5493	10	198	2	0.0018205	0.010101	0.0434949	0.0678904
Irak1	5493	25	198	3	0.00455125	0.0151515	0.0478309	0.0678957
Dgat2	5493	1	198	1	0.00018205	0.00505051	0.0360459	0.0681014
Derl3	5493	1	198	1	0.00018205	0.00505051	0.0360459	0.0681904
Ddit4l	5493	1	198	1	0.00018205	0.00505051	0.0360459	0.0687655
Myc	5493	202	198	11	0.0367741	0.0555556	0.0516821	0.068791
Notch1	5493	255	198	5	0.0464227	0.0252525	0.052441	0.06883
Ngf	5493	279	198	14	0.0507919	0.0707071	0.0527167	0.0694139
Ppard	5493	109	198	7	0.0198434	0.0353535	0.0552822	0.0703639
Lbp	5493	11	198	2	0.00200255	0.010101	0.0512601	0.0708959
Jdp2	5493	11	198	2	0.00200255	0.010101	0.0512601	0.072074
Il1a	5493	201	198	11	0.036592	0.0555556	0.0506578	0.0722447
Ins2	5493	570	198	25	0.103768	0.126263	0.0512984	0.0725727
Pggt1b	5493	27	198	3	0.00491535	0.0151515	0.0565669	0.0726041
Hif1a	5493	200	198	11	0.03641	0.0555556	0.0496392	0.0728413
Hspb2	5493	11	198	2	0.00200255	0.010101	0.0512601	0.0739643
Sirt1	5493	89	198	6	0.0162024	0.030303	0.0601966	0.0741458
Ppargc1a	5493	111	198	7	0.0202075	0.0353535	0.0586211	0.0745196
Cpeb3	5493	1	198	1	0.00018205	0.00505051	0.0360459	0.074698
Col4a1	5493	1	198	1	0.00018205	0.00505051	0.0360459	0.0755774
Rarg	5493	28	198	3	0.0050974	0.0151515	0.0610947	0.0764992
Gpx1	5493	11	198	2	0.00200255	0.010101	0.0512601	0.0770526
Cited4	5493	1	198	1	0.00018205	0.00505051	0.0360459	0.0787866
Mtdh	5493	12	198	2	0.0021846	0.010101	0.0593128	0.078841
Ticam1	5493	29	198	3	0.00527945	0.0151515	0.0657126	0.0793127
Ctnnb1	5493	264	198	5	0.0480612	0.0252525	0.0445373	0.0819707
Map2k1	5493	136	198	8	0.0247588	0.040404	0.0607171	0.082107
Klf11	5493	12	198	2	0.0021846	0.010101	0.0593128	0.0821132
Uaca	5493	2	198	1	0.0003641	0.00505051	0.0695058	0.0830379
Tusc2	5493	2	198	1	0.0003641	0.00505051	0.0695058	0.0830727
Trip11	5493	2	198	1	0.0003641	0.00505051	0.0695058	0.0831973
Trim12c	5493	2	198	1	0.0003641	0.00505051	0.0695058	0.0832394
Scgb1a1	5493	13	198	2	0.00236665	0.010101	0.0675903	0.0834365
Tfec	5493	2	198	1	0.0003641	0.00505051	0.0695058	0.0836851
Cebpa	5493	167	198	10	0.0304023	0.0505051	0.0403513	0.0841389
Sptlc1	5493	2	198	1	0.0003641	0.00505051	0.0695058	0.0843631
Sp6	5493	2	198	1	0.0003641	0.00505051	0.0695058	0.0844471
Ptpn1	5493	13	198	2	0.00236665	0.010101	0.0675903	0.0847729
Slc2a6	5493	2	198	1	0.0003641	0.00505051	0.0695058	0.0849147
Slc2a8	5493	2	198	1	0.0003641	0.00505051	0.0695058	0.0849147
Sftpb	5493	2	198	1	0.0003641	0.00505051	0.0695058	0.0852786
Ntrk2	5493	29	198	3	0.00527945	0.0151515	0.0657126	0.0853042
Rbbp8	5493	2	198	1	0.0003641	0.00505051	0.0695058	0.0864911
Ogt	5493	13	198	2	0.00236665	0.010101	0.0675903	0.0873295
Map3k1	5493	69	198	5	0.0125614	0.0252525	0.0649731	0.0877083
Pigq	5493	2	198	1	0.0003641	0.00505051	0.0695058	0.0882802
Mtor	5493	165	198	9	0.0300382	0.0454545	0.0667789	0.0882836
Hspd1	5493	47	198	4	0.00855634	0.020202	0.0618534	0.0883133
Pdcd6ip	5493	2	198	1	0.0003641	0.00505051	0.0695058	0.0887784
Olr1	5493	30	198	3	0.0054615	0.0151515	0.0704083	0.0895365
Tmigd3	5493	14	198	2	0.0025487	0.010101	0.076035	0.0904219
Ndufa1	5493	2	198	1	0.0003641	0.00505051	0.0695058	0.0909474
Ern1	5493	27	198	3	0.00491535	0.0151515	0.0565669	0.0909937
Mtch1	5493	2	198	1	0.0003641	0.00505051	0.0695058	0.0916165
S1pr2	5493	14	198	2	0.0025487	0.010101	0.076035	0.0926775
Mdh1	5493	2	198	1	0.0003641	0.00505051	0.0695058	0.0927114
Mcoln1	5493	2	198	1	0.0003641	0.00505051	0.0695058	0.0927392
Keap1	5493	13	198	2	0.00236665	0.010101	0.0675903	0.0931716
Cd9	5493	10	198	2	0.0018205	0.010101	0.0434949	0.0933877
Lonp1	5493	2	198	1	0.0003641	0.00505051	0.0695058	0.0939615
Igf1	5493	378	198	17	0.0688149	0.0858586	0.0666711	0.0941985
Lgals12	5493	2	198	1	0.0003641	0.00505051	0.0695058	0.0944123
Lat2	5493	2	198	1	0.0003641	0.00505051	0.0695058	0.0946276
Krt16	5493	2	198	1	0.0003641	0.00505051	0.0695058	0.09488
Kdm5a	5493	2	198	1	0.0003641	0.00505051	0.0695058	0.0955044
Elane	5493	46	198	4	0.00837429	0.020202	0.0586792	0.0956876
Il5	5493	71	198	5	0.0129255	0.0252525	0.07001	0.0961209
Il22ra2	5493	2	198	1	0.0003641	0.00505051	0.0695058	0.0971757
Ifnb1	5493	168	198	9	0.0305844	0.0454545	0.0707544	0.0977568
Ppara	5493	255	198	12	0.0464227	0.0606061	0.078698	0.0977601
Tlr3	5493	76	198	5	0.0138358	0.0252525	0.0828702	0.0982393
Shh	5493	169	198	3	0.0307664	0.0151515	0.0820285	0.0990278
Trim28	5493	15	198	2	0.00273075	0.010101	0.0845942	0.0999015
Mapkapk2	5493	14	198	2	0.0025487	0.010101	0.076035	0.100076
Hcn2	5493	2	198	1	0.0003641	0.00505051	0.0695058	0.100513
Hmgcr	5493	50	198	4	0.00910249	0.020202	0.0716276	0.100606
Lpin1	5493	14	198	2	0.0025487	0.010101	0.076035	0.100868
Tlr7	5493	55	198	4	0.0100127	0.020202	0.0884653	0.104697
Bok	5493	1	198	1	0.00018205	0.00505051	0.0360459	0.104991
Edn1	5493	188	198	10	0.0342254	0.0505051	0.0638932	0.10504
Traf6	5493	34	198	3	0.0061897	0.0151515	0.0897284	0.105793
Pbx1	5493	15	198	2	0.00273075	0.010101	0.0845942	0.106145
Fkbp8	5493	2	198	1	0.0003641	0.00505051	0.0695058	0.106898
Fcmr	5493	2	198	1	0.0003641	0.00505051	0.0695058	0.107962
Ptk2	5493	55	198	4	0.0100127	0.020202	0.0884653	0.108585
Zfp36	5493	16	198	2	0.0029128	0.010101	0.09322	0.108804
Prkcz	5493	55	198	4	0.0100127	0.020202	0.0884653	0.108966
Ern2	5493	2	198	1	0.0003641	0.00505051	0.0695058	0.109718
Epb41l3	5493	2	198	1	0.0003641	0.00505051	0.0695058	0.110397
Elk4	5493	2	198	1	0.0003641	0.00505051	0.0695058	0.111189
Sod3	5493	16	198	2	0.0029128	0.010101	0.09322	0.111258
F2	5493	196	198	10	0.0356818	0.0505051	0.0733468	0.111935
Serpina1a	5493	16	198	2	0.0029128	0.010101	0.09322	0.112269
Fosb	5493	31	198	3	0.00564355	0.0151515	0.0751696	0.11238
Ptger4	5493	56	198	4	0.0101948	0.020202	0.0918715	0.112576
Sphk1	5493	35	198	3	0.00637175	0.0151515	0.0946348	0.112624
Stat5a	5493	81	198	5	0.014746	0.0252525	0.0958553	0.113704
Prmt1	5493	16	198	2	0.0029128	0.010101	0.09322	0.114456
Trp53	5493	405	198	16	0.0737302	0.0808081	0.0981123	0.115152
Bcl11b	5493	10	198	2	0.0018205	0.010101	0.0434949	0.115233
Ywhae	5493	3	198	1	0.00054615	0.00505051	0.100518	0.117131
Wfs1	5493	3	198	1	0.00054615	0.00505051	0.100518	0.117312
Fgf2	5493	397	198	11	0.0722738	0.0555556	0.0785581	0.117688
Txn2	5493	3	198	1	0.00054615	0.00505051	0.100518	0.117758
Tsc22d1	5493	3	198	1	0.00054615	0.00505051	0.100518	0.117841
Trpv6	5493	3	198	1	0.00054615	0.00505051	0.100518	0.117853
Cyp2e1	5493	13	198	2	0.00236665	0.010101	0.0675903	0.117984
Trib3	5493	3	198	1	0.00054615	0.00505051	0.100518	0.117985
Tomt	5493	3	198	1	0.00054615	0.00505051	0.100518	0.118153
Timp4	5493	3	198	1	0.00054615	0.00505051	0.100518	0.118413
Tiaf2	5493	3	198	1	0.00054615	0.00505051	0.100518	0.118438
Jun	5493	237	198	11	0.0431458	0.0555556	0.0883091	0.118621
Atf4	5493	37	198	4	0.00673585	0.020202	0.032905	0.118652
Snap25	5493	3	198	1	0.00054615	0.00505051	0.100518	0.119686
Slc3a2	5493	3	198	1	0.00054615	0.00505051	0.100518	0.120004
Ikbkb	5493	78	198	5	0.0141999	0.0252525	0.0880672	0.120069
Sirt2	5493	3	198	1	0.00054615	0.00505051	0.100518	0.120357
Nampt	5493	35	198	3	0.00637175	0.0151515	0.0946348	0.120547
Cyp2b10	5493	2	198	1	0.0003641	0.00505051	0.0695058	0.120611
Senp3	5493	3	198	1	0.00054615	0.00505051	0.100518	0.120686
Ptpn11	5493	36	198	3	0.0065538	0.0151515	0.0995495	0.121454
Atp6v0c	5493	1	198	1	0.00018205	0.00505051	0.0360459	0.121633
Thbs1	5493	37	198	3	0.00673585	0.0151515	0.104462	0.121975
Hgf	5493	237	198	11	0.0431458	0.0555556	0.0883091	0.122943
Pip5k1a	5493	3	198	1	0.00054615	0.00505051	0.100518	0.124129
Pcyt1a	5493	3	198	1	0.00054615	0.00505051	0.100518	0.124892
Cpt1b	5493	2	198	1	0.0003641	0.00505051	0.0695058	0.12592
Nucb1	5493	3	198	1	0.00054615	0.00505051	0.100518	0.125996
Nod1	5493	17	198	2	0.00309485	0.010101	0.101869	0.126838
Nfkbie	5493	3	198	1	0.00054615	0.00505051	0.100518	0.127064
Sp1	5493	406	198	15	0.0739123	0.0757576	0.108018	0.127102
Col4a2	5493	2	198	1	0.0003641	0.00505051	0.0695058	0.127209
Ncf2	5493	3	198	1	0.00054615	0.00505051	0.100518	0.127617
Vtn	5493	18	198	2	0.0032769	0.010101	0.1105	0.127796
Mycl	5493	3	198	1	0.00054615	0.00505051	0.100518	0.128052
Il6ra	5493	57	198	4	0.0103768	0.020202	0.0952797	0.128069
Mmp8	5493	3	198	1	0.00054615	0.00505051	0.100518	0.128754
Mcpt1	5493	3	198	1	0.00054615	0.00505051	0.100518	0.129648
Cort	5493	31	198	3	0.00564355	0.0151515	0.0751696	0.131494
Krit1	5493	3	198	1	0.00054615	0.00505051	0.100518	0.132274
Foxo3	5493	79	198	5	0.0143819	0.0252525	0.0906667	0.132606
Pax5	5493	38	198	3	0.0069179	0.0151515	0.109362	0.134235
Fos	5493	157	198	8	0.0285818	0.040404	0.0921742	0.13511
Il18rap	5493	3	198	1	0.00054615	0.00505051	0.100518	0.135196
Ifi30	5493	3	198	1	0.00054615	0.00505051	0.100518	0.135829
Hspa9	5493	3	198	1	0.00054615	0.00505051	0.100518	0.13652
Arhgef11	5493	1	198	1	0.00018205	0.00505051	0.0360459	0.137058
Hoxc4	5493	3	198	1	0.00054615	0.00505051	0.100518	0.137222
Zbtb16	5493	19	198	2	0.00345895	0.010101	0.119079	0.137253
Ctla4	5493	53	198	4	0.00964864	0.020202	0.0816772	0.137678
Txn1	5493	40	198	3	0.007282	0.0151515	0.119088	0.137779
Tlr6	5493	19	198	2	0.00345895	0.010101	0.119079	0.138619
Gsr	5493	3	198	1	0.00054615	0.00505051	0.100518	0.140196
Gpx3	5493	3	198	1	0.00054615	0.00505051	0.100518	0.141072
Gpr37	5493	3	198	1	0.00054615	0.00505051	0.100518	0.141203
Ccr7	5493	13	198	2	0.00236665	0.010101	0.0675903	0.141869
Egf	5493	459	198	18	0.0835609	0.0909091	0.0933003	0.142553
Vhl	5493	41	198	3	0.00746405	0.0151515	0.123895	0.14269
Bcl2l1	5493	27	198	3	0.00491535	0.0151515	0.0565669	0.142816
Prkd1	5493	19	198	2	0.00345895	0.010101	0.119079	0.143652
Cd82	5493	14	198	2	0.0025487	0.010101	0.076035	0.1455
Cat	5493	92	198	6	0.0167486	0.030303	0.0662682	0.145659
Apoa2	5493	1	198	1	0.00018205	0.00505051	0.0360459	0.147418
Nox1	5493	19	198	2	0.00345895	0.010101	0.119079	0.147452
Fev	5493	3	198	1	0.00054615	0.00505051	0.100518	0.147489
Tlr1	5493	20	198	2	0.003641	0.010101	0.127573	0.14778
Unc119	5493	4	198	1	0.0007282	0.00505051	0.129215	0.148612
Rxra	5493	93	198	5	0.0169306	0.0252525	0.125699	0.148697
Trpc1	5493	4	198	1	0.0007282	0.00505051	0.129215	0.14895
Pgr	5493	120	198	6	0.021846	0.030303	0.122889	0.14913
Top1	5493	4	198	1	0.0007282	0.00505051	0.129215	0.149231
Foxo1	5493	111	198	6	0.0202075	0.030303	0.10566	0.14948
Mmp2	5493	19	198	2	0.00345895	0.010101	0.119079	0.149802
Ercc6	5493	3	198	1	0.00054615	0.00505051	0.100518	0.149856
Shc1	5493	20	198	2	0.003641	0.010101	0.127573	0.150058
Spic	5493	4	198	1	0.0007282	0.00505051	0.129215	0.150666
Grm5	5493	18	198	2	0.0032769	0.010101	0.1105	0.150916
Map2k3	5493	40	198	3	0.007282	0.0151515	0.119088	0.151069
Slc2a5	5493	4	198	1	0.0007282	0.00505051	0.129215	0.151359
Ep300	5493	194	198	9	0.0353177	0.0454545	0.103759	0.151669
Edn3	5493	17	198	2	0.00309485	0.010101	0.101869	0.151722
Sh3kbp1	5493	4	198	1	0.0007282	0.00505051	0.129215	0.151772
Rps6ka4	5493	4	198	1	0.0007282	0.00505051	0.129215	0.152671
Egln2	5493	3	198	1	0.00054615	0.00505051	0.100518	0.152799
Cd40	5493	175	198	9	0.0318587	0.0454545	0.0800272	0.152982
Rbp4	5493	4	198	1	0.0007282	0.00505051	0.129215	0.153427
Dpp4	5493	17	198	2	0.00309485	0.010101	0.101869	0.153525
Klf1	5493	19	198	2	0.00345895	0.010101	0.119079	0.154035
Pkd1	5493	20	198	2	0.003641	0.010101	0.127573	0.154085
Anxa3	5493	1	198	1	0.00018205	0.00505051	0.0360459	0.154237
Psmb9	5493	4	198	1	0.0007282	0.00505051	0.129215	0.154357
Bsg	5493	29	198	3	0.00527945	0.0151515	0.0657126	0.154513
Prdx2	5493	4	198	1	0.0007282	0.00505051	0.129215	0.154785
Ptger2	5493	68	198	4	0.0123794	0.020202	0.13166	0.155292
Pltp	5493	4	198	1	0.0007282	0.00505051	0.129215	0.155439
Pgrmc1	5493	4	198	1	0.0007282	0.00505051	0.129215	0.156128
Cd28	5493	150	198	8	0.0273075	0.040404	0.0817605	0.156612
Parvb	5493	4	198	1	0.0007282	0.00505051	0.129215	0.156951
Pask	5493	4	198	1	0.0007282	0.00505051	0.129215	0.156951
Il2	5493	245	198	10	0.0446022	0.0505051	0.120905	0.158239
Nlrp3	5493	4	198	1	0.0007282	0.00505051	0.129215	0.158788
Prkcb	5493	69	198	4	0.0125614	0.020202	0.134764	0.159266
Clu	5493	16	198	2	0.0029128	0.010101	0.09322	0.160678
Ccl5	5493	53	198	4	0.00964864	0.020202	0.0816772	0.161122
Il6st	5493	41	198	3	0.00746405	0.0151515	0.123895	0.161518
Plaur	5493	21	198	2	0.00382305	0.010101	0.135952	0.161539
Marco	5493	4	198	1	0.0007282	0.00505051	0.129215	0.162329
Tgfa	5493	137	198	3	0.0249408	0.0151515	0.143082	0.163793
Nr3c1	5493	196	198	8	0.0356818	0.040404	0.136457	0.164572
Kmt2c	5493	4	198	1	0.0007282	0.00505051	0.129215	0.164806
Kcnma1	5493	4	198	1	0.0007282	0.00505051	0.129215	0.165716
Il10ra	5493	20	198	2	0.003641	0.010101	0.127573	0.166526
Itgad	5493	4	198	1	0.0007282	0.00505051	0.129215	0.166657
Insl3	5493	4	198	1	0.0007282	0.00505051	0.129215	0.167263
Il12rb1	5493	4	198	1	0.0007282	0.00505051	0.129215	0.168147
Comt	5493	3	198	1	0.00054615	0.00505051	0.100518	0.169116
Smad4	5493	110	198	2	0.0200255	0.010101	0.147029	0.169543
Pten	5493	102	198	5	0.0185691	0.0252525	0.145146	0.17064
Pik3ca	5493	22	198	2	0.0040051	0.010101	0.14419	0.171321
Stat6	5493	74	198	4	0.0134717	0.020202	0.149493	0.171514
P2rx7	5493	22	198	2	0.0040051	0.010101	0.14419	0.172654
Clcf1	5493	3	198	1	0.00054615	0.00505051	0.100518	0.173358
Fgf7	5493	92	198	5	0.0167486	0.0252525	0.123349	0.17358
Socs3	5493	47	198	3	0.00855634	0.0151515	0.151447	0.174179
Gpt	5493	4	198	1	0.0007282	0.00505051	0.129215	0.174247
Bdnf	5493	123	198	7	0.0223921	0.0353535	0.0794232	0.17461
Ddit3	5493	39	198	3	0.00709995	0.0151515	0.114241	0.175256
Glo1	5493	4	198	1	0.0007282	0.00505051	0.129215	0.175763
Ccl12	5493	79	198	5	0.0143819	0.0252525	0.0906667	0.175882
Gfi1	5493	42	198	3	0.0076461	0.0151515	0.128653	0.1759
Wars	5493	5	198	1	0.000910249	0.00505051	0.155722	0.176224
Yy1	5493	80	198	1	0.014564	0.00505051	0.157577	0.176527
Ucp1	5493	5	198	1	0.000910249	0.00505051	0.155722	0.176558
Tmbim6	5493	5	198	1	0.000910249	0.00505051	0.155722	0.177388
Tia1	5493	5	198	1	0.000910249	0.00505051	0.155722	0.177492
Tcerg1	5493	5	198	1	0.000910249	0.00505051	0.155722	0.177781
Ncoa1	5493	46	198	3	0.00837429	0.0151515	0.147044	0.178136
Star	5493	5	198	1	0.000910249	0.00505051	0.155722	0.178345
Ftmt	5493	4	198	1	0.0007282	0.00505051	0.129215	0.178558
Prnp	5493	23	198	2	0.00418715	0.010101	0.152265	0.178795
Osm	5493	138	198	6	0.0251229	0.030303	0.149994	0.179325
Slc2a2	5493	5	198	1	0.000910249	0.00505051	0.155722	0.179409
Pou2f2	5493	23	198	2	0.00418715	0.010101	0.152265	0.179487
Fip1l1	5493	4	198	1	0.0007282	0.00505051	0.129215	0.180056
Serpina3n	5493	5	198	1	0.000910249	0.00505051	0.155722	0.180099
Serpina12	5493	5	198	1	0.000910249	0.00505051	0.155722	0.180105
Fes	5493	4	198	1	0.0007282	0.00505051	0.129215	0.181024
Rictor	5493	5	198	1	0.000910249	0.00505051	0.155722	0.181173
Rgs1	5493	5	198	1	0.000910249	0.00505051	0.155722	0.181311
Rfx4	5493	5	198	1	0.000910249	0.00505051	0.155722	0.181366
Rbm5	5493	5	198	1	0.000910249	0.00505051	0.155722	0.181598
Esr1	5493	215	198	6	0.0391407	0.030303	0.131458	0.181798
Psmd10	5493	5	198	1	0.000910249	0.00505051	0.155722	0.18252
Atf6b	5493	2	198	1	0.0003641	0.00505051	0.0695058	0.183441
Ephb2	5493	4	198	1	0.0007282	0.00505051	0.129215	0.183989
Actb	5493	39	198	4	0.00709995	0.020202	0.0381165	0.184067
Nos3	5493	48	198	3	0.00873839	0.0151515	0.155759	0.184707
Enc1	5493	4	198	1	0.0007282	0.00505051	0.129215	0.184758
Bcl3	5493	15	198	2	0.00273075	0.010101	0.0845942	0.185098
Elf2	5493	4	198	1	0.0007282	0.00505051	0.129215	0.185367
Hoxa10	5493	22	198	2	0.0040051	0.010101	0.14419	0.18574
Egln3	5493	4	198	1	0.0007282	0.00505051	0.129215	0.186587
Ltf	5493	47	198	3	0.00855634	0.0151515	0.151447	0.18672
Pgf	5493	24	198	2	0.0043692	0.010101	0.160155	0.187231
Nfe2l1	5493	5	198	1	0.000910249	0.00505051	0.155722	0.187547
Nrg1	5493	110	198	5	0.0200255	0.0252525	0.159297	0.188283
Runx2	5493	80	198	4	0.014564	0.020202	0.165096	0.189173
Stat4	5493	25	198	2	0.00455125	0.010101	0.167843	0.189758
Raf1	5493	148	198	4	0.0269434	0.020202	0.164829	0.190094
Gata2	5493	45	198	3	0.00819224	0.0151515	0.142557	0.190407
Maoa	5493	5	198	1	0.000910249	0.00505051	0.155722	0.191182
Mafg	5493	5	198	1	0.000910249	0.00505051	0.155722	0.191342
Junb	5493	48	198	3	0.00873839	0.0151515	0.155759	0.191924
Lipe	5493	5	198	1	0.000910249	0.00505051	0.155722	0.192277
Dgke	5493	4	198	1	0.0007282	0.00505051	0.129215	0.192554
Lgals4	5493	5	198	1	0.000910249	0.00505051	0.155722	0.192648
Creb1	5493	247	198	10	0.0449663	0.0505051	0.122103	0.193278
Ddb2	5493	4	198	1	0.0007282	0.00505051	0.129215	0.193775
Lrp1	5493	24	198	2	0.0043692	0.010101	0.160155	0.194122
Kdm1a	5493	5	198	1	0.000910249	0.00505051	0.155722	0.194225
Lcn2	5493	24	198	2	0.0043692	0.010101	0.160155	0.195106
Uts2	5493	26	198	2	0.0047333	0.010101	0.175312	0.195651
Nfe2l2	5493	80	198	4	0.014564	0.020202	0.165096	0.19568
Rhoa	5493	119	198	5	0.0216639	0.0252525	0.17109	0.195693
Myod1	5493	78	198	1	0.0141999	0.00505051	0.165458	0.196622
Tlr8	5493	26	198	2	0.0047333	0.010101	0.175312	0.196624
Smad3	5493	142	198	4	0.0258511	0.020202	0.174043	0.196888
Hpx	5493	5	198	1	0.000910249	0.00505051	0.155722	0.198563
Crh	5493	68	198	4	0.0123794	0.020202	0.13166	0.198602
Ncor2	5493	25	198	2	0.00455125	0.010101	0.167843	0.199004
Hoxa7	5493	5	198	1	0.000910249	0.00505051	0.155722	0.199073
Hmmr	5493	5	198	1	0.000910249	0.00505051	0.155722	0.199534
Muc1	5493	25	198	2	0.00455125	0.010101	0.167843	0.199687
Hic1	5493	5	198	1	0.000910249	0.00505051	0.155722	0.199985
Zfp202	5493	6	198	1	0.0010923	0.00505051	0.180158	0.200034
Zap70	5493	6	198	1	0.0010923	0.00505051	0.180158	0.20013
Vwf	5493	6	198	1	0.0010923	0.00505051	0.180158	0.20041
Umod	5493	6	198	1	0.0010923	0.00505051	0.180158	0.200677
Trpc6	5493	6	198	1	0.0010923	0.00505051	0.180158	0.20101
Hmgb1-ps7	5493	49	198	3	0.00892044	0.0151515	0.159976	0.201114
Cebpb	5493	177	198	8	0.0322228	0.040404	0.118776	0.201367
E2f1	5493	133	198	6	0.0242126	0.030303	0.143657	0.202093
Crabp2	5493	4	198	1	0.0007282	0.00505051	0.129215	0.202156
Lyn	5493	25	198	2	0.00455125	0.010101	0.167843	0.202308
Stmn1	5493	6	198	1	0.0010923	0.00505051	0.180158	0.202368
Ppargc1b	5493	26	198	2	0.0047333	0.010101	0.175312	0.202372
Cpeb1	5493	4	198	1	0.0007282	0.00505051	0.129215	0.202462
Commd1	5493	4	198	1	0.0007282	0.00505051	0.129215	0.203461
Smad5	5493	27	198	2	0.00491535	0.010101	0.182549	0.203591
Lck	5493	25	198	2	0.00455125	0.010101	0.167843	0.20362
Pthlh	5493	75	198	1	0.0136537	0.00505051	0.177795	0.203859
Egfr	5493	218	198	7	0.0396869	0.0353535	0.14634	0.203928
Kitl	5493	116	198	5	0.0211178	0.0252525	0.167666	0.204403
Ruvbl2	5493	6	198	1	0.0010923	0.00505051	0.180158	0.204719
Rptor	5493	6	198	1	0.0010923	0.00505051	0.180158	0.204802
Ptgs2	5493	139	198	5	0.0253049	0.0252525	0.181003	0.204904
Kras	5493	77	198	1	0.0140178	0.00505051	0.169502	0.205322
Retnlg	5493	6	198	1	0.0010923	0.00505051	0.180158	0.205437
Nr3c2	5493	53	198	3	0.00964864	0.0151515	0.175786	0.205727
Pth	5493	145	198	5	0.0263972	0.0252525	0.179912	0.206195
Smad2	5493	90	198	4	0.0163845	0.020202	0.185109	0.206347
Ptpn6	5493	27	198	2	0.00491535	0.010101	0.182549	0.206352
Prdx1	5493	6	198	1	0.0010923	0.00505051	0.180158	0.206939
Clcn5	5493	4	198	1	0.0007282	0.00505051	0.129215	0.207394
Srebf1	5493	91	198	4	0.0165665	0.020202	0.186668	0.207447
Hdac1	5493	114	198	5	0.0207537	0.0252525	0.1651	0.20781
Cd40lg	5493	148	198	7	0.0269434	0.0353535	0.120582	0.20845
Pck2	5493	6	198	1	0.0010923	0.00505051	0.180158	0.208897
Tgfb3	5493	57	198	3	0.0103768	0.0151515	0.189727	0.209799
Nphs1	5493	6	198	1	0.0010923	0.00505051	0.180158	0.210627
Nlrp12	5493	6	198	1	0.0010923	0.00505051	0.180158	0.210933
Hmox1	5493	82	198	4	0.0149281	0.020202	0.169725	0.211222
Anapc2	5493	2	198	1	0.0003641	0.00505051	0.0695058	0.212274
Itgb2	5493	26	198	2	0.0047333	0.010101	0.175312	0.213631
Med23	5493	6	198	1	0.0010923	0.00505051	0.180158	0.213866
Nppa	5493	56	198	3	0.0101948	0.0151515	0.186428	0.214503
Inhba	5493	153	198	5	0.0278536	0.0252525	0.17599	0.214793
Banf1	5493	3	198	1	0.00054615	0.00505051	0.100518	0.214917
Ltbp1	5493	6	198	1	0.0010923	0.00505051	0.180158	0.215195
Lss	5493	6	198	1	0.0010923	0.00505051	0.180158	0.215234
Trp73	5493	59	198	3	0.0107409	0.0151515	0.195941	0.215845
Edf1	5493	5	198	1	0.000910249	0.00505051	0.155722	0.216181
Cav1	5493	64	198	4	0.0116512	0.020202	0.118818	0.216489
Klf4	5493	54	198	3	0.00983069	0.0151515	0.179455	0.216605
Dtnbp1	5493	5	198	1	0.000910249	0.00505051	0.155722	0.217563
Duox1	5493	5	198	1	0.000910249	0.00505051	0.155722	0.217563
Flt3	5493	25	198	2	0.00455125	0.010101	0.167843	0.218324
Akt1	5493	380	198	17	0.069179	0.0858586	0.0679906	0.218541
Isg15	5493	6	198	1	0.0010923	0.00505051	0.180158	0.218858
Iqgap1	5493	6	198	1	0.0010923	0.00505051	0.180158	0.219096
Igfbp1	5493	6	198	1	0.0010923	0.00505051	0.180158	0.220312
Alb	5493	122	198	7	0.0222101	0.0353535	0.077665	0.220323
Xdh	5493	30	198	2	0.0054615	0.010101	0.202757	0.220501
Srf	5493	70	198	1	0.0127435	0.00505051	0.199681	0.221237
Tnc	5493	30	198	2	0.0054615	0.010101	0.202757	0.22159
Tyro3	5493	7	198	1	0.00127435	0.00505051	0.202639	0.222607
Hmgb2	5493	6	198	1	0.0010923	0.00505051	0.180158	0.222643
Hif3a	5493	6	198	1	0.0010923	0.00505051	0.180158	0.223026
Tgfbr1	5493	62	198	3	0.0112871	0.0151515	0.204277	0.22309
Tcf3	5493	69	198	1	0.0125614	0.00505051	0.204247	0.22327
Thbs2	5493	7	198	1	0.00127435	0.00505051	0.202639	0.22339
Th	5493	7	198	1	0.00127435	0.00505051	0.202639	0.223403
Tas2r121	5493	7	198	1	0.00127435	0.00505051	0.202639	0.223732
Foxa2	5493	76	198	1	0.0138358	0.00505051	0.173615	0.224085
H2afz	5493	6	198	1	0.0010923	0.00505051	0.180158	0.224136
Nog	5493	71	198	1	0.0129255	0.00505051	0.195177	0.224188
Saa3	5493	30	198	2	0.0054615	0.010101	0.202757	0.224271
Smarca4	5493	62	198	3	0.0112871	0.0151515	0.204277	0.224372
Smarce1	5493	7	198	1	0.00127435	0.00505051	0.202639	0.224822
Cyp27a1	5493	5	198	1	0.000910249	0.00505051	0.155722	0.225135
Nod2	5493	29	198	2	0.00527945	0.010101	0.196281	0.225314
Gdnf	5493	74	198	1	0.0134717	0.00505051	0.182042	0.225399
Sirt3	5493	7	198	1	0.00127435	0.00505051	0.202639	0.225429
Cyp17a1	5493	5	198	1	0.000910249	0.00505051	0.155722	0.225493
Gata1	5493	88	198	4	0.0160204	0.020202	0.181746	0.225575
Cx3cl1	5493	24	198	2	0.0043692	0.010101	0.160155	0.225774
Gata4	5493	74	198	1	0.0134717	0.00505051	0.182042	0.22583
Akap12	5493	13	198	2	0.00236665	0.010101	0.0675903	0.226052
Cxcr3	5493	5	198	1	0.000910249	0.00505051	0.155722	0.226115
Cxcr1	5493	5	198	1	0.000910249	0.00505051	0.155722	0.226168
Ruvbl1	5493	7	198	1	0.00127435	0.00505051	0.202639	0.226291
Prkcd	5493	108	198	4	0.0196614	0.020202	0.20081	0.226347
Rpsa	5493	7	198	1	0.00127435	0.00505051	0.202639	0.226369
Nr1h4	5493	101	198	4	0.018387	0.020202	0.197754	0.226454
Gnrh1	5493	132	198	5	0.0240306	0.0252525	0.180017	0.226493
Glrx	5493	6	198	1	0.0010923	0.00505051	0.180158	0.227319
Pxn	5493	7	198	1	0.00127435	0.00505051	0.202639	0.227656
Gjb1	5493	6	198	1	0.0010923	0.00505051	0.180158	0.227696
Tnfrsf8	5493	31	198	2	0.00564355	0.010101	0.208964	0.227816
Ggps1	5493	6	198	1	0.0010923	0.00505051	0.180158	0.227887
Psmc5	5493	7	198	1	0.00127435	0.00505051	0.202639	0.227961
Prss8	5493	7	198	1	0.00127435	0.00505051	0.202639	0.228044
Tert	5493	31	198	2	0.00564355	0.010101	0.208964	0.228159
Ajuba	5493	2	198	1	0.0003641	0.00505051	0.0695058	0.228268
Cst3	5493	5	198	1	0.000910249	0.00505051	0.155722	0.228273
Prima1	5493	7	198	1	0.00127435	0.00505051	0.202639	0.228346
Ppp1r15a	5493	7	198	1	0.00127435	0.00505051	0.202639	0.228603
Csn2	5493	5	198	1	0.000910249	0.00505051	0.155722	0.22889
Bcl2	5493	89	198	5	0.0162024	0.0252525	0.116116	0.229024
Casp4	5493	4	198	1	0.0007282	0.00505051	0.129215	0.22909
Pla2g1b	5493	7	198	1	0.00127435	0.00505051	0.202639	0.229256
Fzd1	5493	6	198	1	0.0010923	0.00505051	0.180158	0.229522
Vip	5493	103	198	3	0.0187511	0.0151515	0.212112	0.22999
Creb3l1	5493	5	198	1	0.000910249	0.00505051	0.155722	0.230685
Npc1	5493	7	198	1	0.00127435	0.00505051	0.202639	0.231877
Nes	5493	7	198	1	0.00127435	0.00505051	0.202639	0.232669
Kng2	5493	60	198	3	0.010923	0.0151515	0.198852	0.233552
Bmp2	5493	244	198	7	0.0444202	0.0353535	0.124449	0.233562
Brca1	5493	66	198	4	0.0120153	0.020202	0.125317	0.233777
Lepr	5493	30	198	2	0.0054615	0.010101	0.202757	0.23411
Mertk	5493	7	198	1	0.00127435	0.00505051	0.202639	0.234704
Wnt1	5493	66	198	1	0.0120153	0.00505051	0.21829	0.236455
Fcgr1	5493	28	198	2	0.0050974	0.010101	0.189542	0.237561
Krt10	5493	7	198	1	0.00127435	0.00505051	0.202639	0.237616
Fgf1	5493	72	198	1	0.0131076	0.00505051	0.190734	0.238266
Drd5	5493	6	198	1	0.0010923	0.00505051	0.180158	0.239425
Nr1i2	5493	66	198	3	0.0120153	0.0151515	0.213524	0.239944
Dnaja3	5493	6	198	1	0.0010923	0.00505051	0.180158	0.240747
Igf2r	5493	7	198	1	0.00127435	0.00505051	0.202639	0.240888
Kmt2a	5493	31	198	2	0.00564355	0.010101	0.208964	0.240935
Ifnl2	5493	7	198	1	0.00127435	0.00505051	0.202639	0.240982
Ido1	5493	7	198	1	0.00127435	0.00505051	0.202639	0.241141
Zc3h12a	5493	8	198	1	0.0014564	0.00505051	0.223271	0.241141
Kit	5493	31	198	2	0.00564355	0.010101	0.208964	0.241317
Hsf2	5493	7	198	1	0.00127435	0.00505051	0.202639	0.241903
Hrh4	5493	7	198	1	0.00127435	0.00505051	0.202639	0.242086
Tial1	5493	8	198	1	0.0014564	0.00505051	0.223271	0.242496
Tfap2b	5493	8	198	1	0.0014564	0.00505051	0.223271	0.242632
Tead4	5493	8	198	1	0.0014564	0.00505051	0.223271	0.242671
Irs1	5493	31	198	2	0.00564355	0.010101	0.208964	0.242679
Dgat1	5493	6	198	1	0.0010923	0.00505051	0.180158	0.24274
Srpr	5493	8	198	1	0.0014564	0.00505051	0.223271	0.243373
Sox9	5493	65	198	1	0.0118332	0.00505051	0.223079	0.243387
Spib	5493	8	198	1	0.0014564	0.00505051	0.223271	0.243484
Habp2	5493	7	198	1	0.00127435	0.00505051	0.202639	0.244382
Sim2	5493	8	198	1	0.0014564	0.00505051	0.223271	0.244399
Sparc	5493	34	198	2	0.0061897	0.010101	0.225923	0.244436
Fn1	5493	100	198	4	0.018205	0.020202	0.197009	0.244478
H2-Bl	5493	7	198	1	0.00127435	0.00505051	0.202639	0.244608
Sat1	5493	8	198	1	0.0014564	0.00505051	0.223271	0.244995
Rnase2b	5493	8	198	1	0.0014564	0.00505051	0.223271	0.245519
Hras	5493	104	198	3	0.0189332	0.0151515	0.21051	0.246032
Tgfb2	5493	88	198	3	0.0160204	0.0151515	0.228556	0.246129
F10	5493	29	198	2	0.00527945	0.010101	0.196281	0.246286
Pycard	5493	8	198	1	0.0014564	0.00505051	0.223271	0.246404
Hspa1b	5493	65	198	3	0.0118332	0.0151515	0.211413	0.246677
Psen2	5493	8	198	1	0.0014564	0.00505051	0.223271	0.246745
Cxcr5	5493	6	198	1	0.0010923	0.00505051	0.180158	0.246912
Cxcl12	5493	91	198	4	0.0165665	0.020202	0.186668	0.247071
Rara	5493	91	198	3	0.0165665	0.0151515	0.226612	0.247378
Bard1	5493	4	198	1	0.0007282	0.00505051	0.129215	0.247545
Banp	5493	4	198	1	0.0007282	0.00505051	0.129215	0.247706
Cd8a	5493	159	198	6	0.0289459	0.030303	0.165172	0.248355
G6pdx	5493	7	198	1	0.00127435	0.00505051	0.202639	0.249176
Cd163	5493	5	198	1	0.000910249	0.00505051	0.155722	0.249371
Oprk1	5493	8	198	1	0.0014564	0.00505051	0.223271	0.249432
Oprl1	5493	8	198	1	0.0014564	0.00505051	0.223271	0.249432
Erbb2	5493	108	198	3	0.0196614	0.0151515	0.203645	0.249668
Npy2r	5493	8	198	1	0.0014564	0.00505051	0.223271	0.250112
Rb1	5493	83	198	3	0.0151101	0.0151515	0.22994	0.250618
Creg1	5493	6	198	1	0.0010923	0.00505051	0.180158	0.25083
Flna	5493	7	198	1	0.00127435	0.00505051	0.202639	0.250861
Cebpd	5493	52	198	3	0.00946659	0.0151515	0.172	0.251543
Esr2	5493	108	198	4	0.0196614	0.020202	0.20081	0.251673
Fbn1	5493	7	198	1	0.00127435	0.00505051	0.202639	0.2523
Nr0b2	5493	79	198	3	0.0143819	0.0151515	0.229188	0.253524
Etv1	5493	7	198	1	0.00127435	0.00505051	0.202639	0.253603
Cd27	5493	25	198	2	0.00455125	0.010101	0.167843	0.254261
Crebbp	5493	115	198	3	0.0209357	0.0151515	0.190217	0.254301
Usf1	5493	62	198	1	0.0112871	0.00505051	0.23773	0.254831
Smad1	5493	36	198	2	0.0065538	0.010101	0.235818	0.254994
Esrra	5493	31	198	2	0.00564355	0.010101	0.208964	0.255178
Mapk9	5493	64	198	1	0.0116512	0.00505051	0.227917	0.255295
Igf2	5493	72	198	3	0.0131076	0.0151515	0.223409	0.255539
Itgb1	5493	71	198	3	0.0129255	0.0151515	0.222087	0.255711
Il21	5493	73	198	3	0.0132896	0.0151515	0.224603	0.256016
Casp9	5493	5	198	1	0.000910249	0.00505051	0.155722	0.25623
Rora	5493	36	198	2	0.0065538	0.010101	0.235818	0.2564
Cidea	5493	6	198	1	0.0010923	0.00505051	0.180158	0.256748
Chrm2	5493	6	198	1	0.0010923	0.00505051	0.180158	0.257244
Igf1r	5493	74	198	3	0.0134717	0.0151515	0.225671	0.257617
Arnt	5493	41	198	3	0.00746405	0.0151515	0.123895	0.257951
Igfbp7	5493	8	198	1	0.0014564	0.00505051	0.223271	0.258257
Ifngr1	5493	8	198	1	0.0014564	0.00505051	0.223271	0.258411
Bmp4	5493	197	198	6	0.0358638	0.030303	0.150411	0.259189
Tfpi	5493	9	198	1	0.00163845	0.00505051	0.242158	0.259952
Adipoq	5493	103	198	6	0.0187511	0.030303	0.0892032	0.260046
Celf1	5493	6	198	1	0.0010923	0.00505051	0.180158	0.260094
Hltf	5493	8	198	1	0.0014564	0.00505051	0.223271	0.260247
Gsk3b	5493	96	198	3	0.0174768	0.0151515	0.221752	0.260878
Socs2	5493	9	198	1	0.00163845	0.00505051	0.242158	0.260935
Sigirr	5493	9	198	1	0.00163845	0.00505051	0.242158	0.261642
Sfrp4	5493	9	198	1	0.00163845	0.00505051	0.242158	0.261739
Sfn	5493	9	198	1	0.00163845	0.00505051	0.242158	0.261749
Gtf2b	5493	8	198	1	0.0014564	0.00505051	0.223271	0.261959
App	5493	179	198	8	0.0325869	0.040404	0.121043	0.262091
Rock2	5493	9	198	1	0.00163845	0.00505051	0.242158	0.262514
Ren2	5493	9	198	1	0.00163845	0.00505051	0.242158	0.262885
Foxm1	5493	72	198	3	0.0131076	0.0151515	0.223409	0.262962
Cnr2	5493	30	198	2	0.0054615	0.010101	0.202757	0.263858
Ghrl	5493	83	198	2	0.0151101	0.010101	0.226594	0.263907
Foxp3	5493	33	198	2	0.00600765	0.010101	0.220551	0.264269
Cd5l	5493	6	198	1	0.0010923	0.00505051	0.180158	0.265014
Gad2	5493	8	198	1	0.0014564	0.00505051	0.223271	0.265436
Cx3cr1	5493	7	198	1	0.00127435	0.00505051	0.202639	0.265451
Nodal	5493	37	198	2	0.00673585	0.010101	0.240339	0.265646
Ncoa3	5493	37	198	2	0.00673585	0.010101	0.240339	0.266407
Sod1	5493	39	198	2	0.00709995	0.010101	0.248535	0.26645
Cd209a	5493	6	198	1	0.0010923	0.00505051	0.180158	0.266871
Myb	5493	77	198	2	0.0140178	0.010101	0.243083	0.267676
Btk	5493	25	198	2	0.00455125	0.010101	0.167843	0.267827
Nab2	5493	9	198	1	0.00163845	0.00505051	0.242158	0.267913
Ccr3	5493	6	198	1	0.0010923	0.00505051	0.180158	0.268073
Eif2ak2	5493	33	198	2	0.00600765	0.010101	0.220551	0.269712
Map3k14	5493	9	198	1	0.00163845	0.00505051	0.242158	0.269932
Ar	5493	163	198	7	0.0296741	0.0353535	0.139069	0.270191
Clk1	5493	7	198	1	0.00127435	0.00505051	0.202639	0.271737
Relb	5493	40	198	2	0.007282	0.010101	0.252214	0.272158
Il33	5493	37	198	2	0.00673585	0.010101	0.240339	0.27236
E2f5	5493	8	198	1	0.0014564	0.00505051	0.223271	0.272929
Itga2b	5493	9	198	1	0.00163845	0.00505051	0.242158	0.272975
Dyrk1b	5493	8	198	1	0.0014564	0.00505051	0.223271	0.273041
Hnf4a	5493	78	198	2	0.0141999	0.010101	0.240452	0.273955
Acat1	5493	1	198	1	0.00018205	0.00505051	0.0360459	0.274047
Dmp1	5493	8	198	1	0.0014564	0.00505051	0.223271	0.274886
Chd8	5493	7	198	1	0.00127435	0.00505051	0.202639	0.274897
Zbtb17	5493	10	198	1	0.0018205	0.00505051	0.259399	0.275478
Nr1i3	5493	40	198	2	0.007282	0.010101	0.252214	0.27582
Hexim1	5493	9	198	1	0.00163845	0.00505051	0.242158	0.276262
Tbk1	5493	10	198	1	0.0018205	0.00505051	0.259399	0.276923
Ctgf	5493	69	198	3	0.0125614	0.0151515	0.219057	0.276953
Sned1	5493	10	198	1	0.0018205	0.00505051	0.259399	0.277712
Slc2a1	5493	10	198	1	0.0018205	0.00505051	0.259399	0.278057
C3ar1	5493	6	198	1	0.0010923	0.00505051	0.180158	0.27863
Anpep	5493	4	198	1	0.0007282	0.00505051	0.129215	0.279113
Atp7a	5493	5	198	1	0.000910249	0.00505051	0.155722	0.279324
Hsp90aa1	5493	75	198	2	0.0136537	0.010101	0.248171	0.279389
Cxcl9	5493	8	198	1	0.0014564	0.00505051	0.223271	0.279554
Btg2	5493	6	198	1	0.0010923	0.00505051	0.180158	0.279764
Fyn	5493	37	198	2	0.00673585	0.010101	0.240339	0.279769
Gadd45g	5493	9	198	1	0.00163845	0.00505051	0.242158	0.280477
Prg2	5493	10	198	1	0.0018205	0.00505051	0.259399	0.280621
Brd7	5493	6	198	1	0.0010923	0.00505051	0.180158	0.280712
Cntf	5493	75	198	3	0.0136537	0.0151515	0.226615	0.281119
Srebf2	5493	44	198	2	0.00801019	0.010101	0.264216	0.281388
Pik3cg	5493	10	198	1	0.0018205	0.00505051	0.259399	0.281498
Col18a1	5493	33	198	2	0.00600765	0.010101	0.220551	0.281968
Abl1	5493	53	198	4	0.00964864	0.020202	0.0816772	0.282157
Crhr2	5493	8	198	1	0.0014564	0.00505051	0.223271	0.282398
Il22	5493	40	198	2	0.007282	0.010101	0.252214	0.28243
Nfia	5493	10	198	1	0.0018205	0.00505051	0.259399	0.283874
Atm	5493	25	198	2	0.00455125	0.010101	0.167843	0.28422
Mog	5493	10	198	1	0.0018205	0.00505051	0.259399	0.285114
Mmp1a	5493	10	198	1	0.0018205	0.00505051	0.259399	0.28518
Bmp6	5493	62	198	3	0.0112871	0.0151515	0.204277	0.285637
Wt1	5493	64	198	2	0.0116512	0.010101	0.270273	0.285696
Ednrb	5493	37	198	2	0.00673585	0.010101	0.240339	0.28578
Tfap2a	5493	64	198	2	0.0116512	0.010101	0.270273	0.286812
Calr	5493	31	198	2	0.00564355	0.010101	0.208964	0.287397
Dtx1	5493	9	198	1	0.00163845	0.00505051	0.242158	0.287605
Drd2	5493	38	198	2	0.0069179	0.010101	0.244578	0.287635
Abi2	5493	2	198	1	0.0003641	0.00505051	0.0695058	0.287953
Lgals1	5493	43	198	2	0.00782814	0.010101	0.261614	0.288167
Aldh2	5493	4	198	1	0.0007282	0.00505051	0.129215	0.288431
Atf2	5493	56	198	3	0.0101948	0.0151515	0.186428	0.28921
Car12	5493	7	198	1	0.00127435	0.00505051	0.202639	0.289349
Dcn	5493	37	198	2	0.00673585	0.010101	0.240339	0.290253
Nr4a1	5493	56	198	1	0.0101948	0.00505051	0.267975	0.290497
Ednra	5493	39	198	2	0.00709995	0.010101	0.248535	0.29076
Socs1	5493	49	198	2	0.00892044	0.010101	0.273463	0.290864
Hbegf	5493	58	198	1	0.0105589	0.00505051	0.257795	0.291149
Timp3	5493	11	198	1	0.00200255	0.00505051	0.275087	0.291162
Thpo	5493	58	198	2	0.0105589	0.010101	0.276272	0.2912
Tnfsf12	5493	53	198	2	0.00964864	0.010101	0.27671	0.291323
Tead1	5493	11	198	1	0.00200255	0.00505051	0.275087	0.291328
Suv39h1	5493	11	198	1	0.00200255	0.00505051	0.275087	0.291613
Wnt5a	5493	54	198	1	0.00983069	0.00505051	0.278193	0.291689
Cdc37	5493	8	198	1	0.0014564	0.00505051	0.223271	0.291715
Spp1	5493	60	198	2	0.010923	0.010101	0.274873	0.291934
Sox4	5493	11	198	1	0.00200255	0.00505051	0.275087	0.292048
Slpi	5493	11	198	1	0.00200255	0.00505051	0.275087	0.292296
Slc6a4	5493	11	198	1	0.00200255	0.00505051	0.275087	0.292383
Cd83	5493	8	198	1	0.0014564	0.00505051	0.223271	0.292471
Rock1	5493	59	198	2	0.0107409	0.010101	0.275653	0.292852
Rpl23a	5493	11	198	1	0.00200255	0.00505051	0.275087	0.293484
Prkce	5493	58	198	2	0.0105589	0.010101	0.276272	0.294542
Prkg1	5493	11	198	1	0.00200255	0.00505051	0.275087	0.294782
Pdx1	5493	49	198	2	0.00892044	0.010101	0.273463	0.294844
Pla2g6	5493	11	198	1	0.00200255	0.00505051	0.275087	0.295502
Cps1	5493	9	198	1	0.00163845	0.00505051	0.242158	0.295795
Nr1h3	5493	51	198	2	0.00928454	0.010101	0.275518	0.29627
Ngfr	5493	49	198	2	0.00892044	0.010101	0.273463	0.296643
Atad2	5493	6	198	1	0.0010923	0.00505051	0.180158	0.296732
Ntf3	5493	53	198	2	0.00964864	0.010101	0.27671	0.296853
Hdac3	5493	45	198	2	0.00819224	0.010101	0.266559	0.298164
Adcyap1	5493	119	198	6	0.0216639	0.030303	0.12107	0.298435
Fcer2a	5493	10	198	1	0.0018205	0.00505051	0.259399	0.298768
Fbln5	5493	10	198	1	0.0018205	0.00505051	0.259399	0.298923
Mme	5493	11	198	1	0.00200255	0.00505051	0.275087	0.299107
Chrna7	5493	9	198	1	0.00163845	0.00505051	0.242158	0.299516
Epx	5493	10	198	1	0.0018205	0.00505051	0.259399	0.300232
Cd14	5493	36	198	2	0.0065538	0.010101	0.235818	0.300961
Ilk	5493	54	198	2	0.00983069	0.010101	0.277	0.302312
Il11	5493	55	198	2	0.0100127	0.010101	0.277094	0.302473
Il1rn	5493	52	198	2	0.00946659	0.010101	0.276218	0.30252
Avp	5493	84	198	2	0.0152922	0.010101	0.223711	0.302887
Axl	5493	7	198	1	0.00127435	0.00505051	0.202639	0.303301
Il27	5493	60	198	2	0.010923	0.010101	0.274873	0.303476
Adora2b	5493	20	198	2	0.003641	0.010101	0.127573	0.303892
Ifih1	5493	11	198	1	0.00200255	0.00505051	0.275087	0.303955
Bmp7	5493	96	198	3	0.0174768	0.0151515	0.221752	0.304259
F2r	5493	66	198	2	0.0120153	0.010101	0.267177	0.304949
Skp2	5493	12	198	1	0.0021846	0.00505051	0.289311	0.30538
Ccl25	5493	9	198	1	0.00163845	0.00505051	0.242158	0.30769
Phb	5493	12	198	1	0.0021846	0.00505051	0.289311	0.30823
Pcna	5493	12	198	1	0.0021846	0.00505051	0.289311	0.308609
Crtc2	5493	10	198	1	0.0018205	0.00505051	0.259399	0.310162
F2rl1	5493	54	198	2	0.00983069	0.010101	0.277	0.31018
Ndrg1	5493	12	198	1	0.0021846	0.00505051	0.289311	0.310326
Mitf	5493	52	198	1	0.00946659	0.00505051	0.288397	0.310434
Pou2f1	5493	51	198	1	0.00928454	0.00505051	0.293475	0.31103
Hc	5493	53	198	1	0.00964864	0.00505051	0.283301	0.311102
Fetub	5493	11	198	1	0.00200255	0.00505051	0.275087	0.311307
Epas1	5493	58	198	2	0.0105589	0.010101	0.276272	0.311341
Col3a1	5493	10	198	1	0.0018205	0.00505051	0.259399	0.311651
Col4a3	5493	10	198	1	0.0018205	0.00505051	0.259399	0.311651
Braf	5493	38	198	2	0.0069179	0.010101	0.244578	0.312362
Ets2	5493	60	198	2	0.010923	0.010101	0.274873	0.312716
Epha4	5493	11	198	1	0.00200255	0.00505051	0.275087	0.313001
Ang	5493	6	198	1	0.0010923	0.00505051	0.180158	0.313198
Enpep	5493	11	198	1	0.00200255	0.00505051	0.275087	0.313309
Atf6	5493	33	198	2	0.00600765	0.010101	0.220551	0.314139
Atp2a2	5493	8	198	1	0.0014564	0.00505051	0.223271	0.314199
Clock	5493	44	198	2	0.00801019	0.010101	0.264216	0.314559
Bmx	5493	9	198	1	0.00163845	0.00505051	0.242158	0.314655
Irf7	5493	12	198	1	0.0021846	0.00505051	0.289311	0.314661
Il1rl1	5493	12	198	1	0.0021846	0.00505051	0.289311	0.315104
Ifnar1	5493	12	198	1	0.0021846	0.00505051	0.289311	0.315532
Dusp1	5493	50	198	2	0.00910249	0.010101	0.274601	0.315578
Tyrobp	5493	13	198	1	0.00236665	0.00505051	0.302155	0.316085
Hoxc6	5493	12	198	1	0.0021846	0.00505051	0.289311	0.316391
Tnfrsf18	5493	13	198	1	0.00236665	0.00505051	0.302155	0.316465
Tirap	5493	13	198	1	0.00236665	0.00505051	0.302155	0.316565
Arrb1	5493	8	198	1	0.0014564	0.00505051	0.223271	0.317317
Adm	5493	47	198	3	0.00855634	0.0151515	0.151447	0.317822
Sfrp1	5493	13	198	1	0.00236665	0.00505051	0.302155	0.318069
Ahr	5493	125	198	5	0.0227562	0.0252525	0.176395	0.318417
Chuk	5493	45	198	2	0.00819224	0.010101	0.266559	0.318465
Arhgef2	5493	8	198	1	0.0014564	0.00505051	0.223271	0.319167
Gfap	5493	12	198	1	0.0021846	0.00505051	0.289311	0.319872
Ccnd3	5493	10	198	1	0.0018205	0.00505051	0.259399	0.321631
Tcf4	5493	48	198	1	0.00873839	0.00505051	0.308506	0.322302
A2m	5493	20	198	3	0.003641	0.0151515	0.0284247	0.322545
Adrb2	5493	72	198	3	0.0131076	0.0151515	0.223409	0.323189
Msr1	5493	13	198	1	0.00236665	0.00505051	0.302155	0.323296
Atf1	5493	37	198	2	0.00673585	0.010101	0.240339	0.32358
Adipor2	5493	5	198	1	0.000910249	0.00505051	0.155722	0.32419
Mapk12	5493	13	198	1	0.00236665	0.00505051	0.302155	0.324406
Arrb2	5493	9	198	1	0.00163845	0.00505051	0.242158	0.325002
Cd44	5493	56	198	2	0.0101948	0.010101	0.276999	0.326208
Zeb2	5493	14	198	1	0.0025487	0.00505051	0.3137	0.326494
Wnt10b	5493	14	198	1	0.0025487	0.00505051	0.3137	0.326651
Tnfsf18	5493	14	198	1	0.0025487	0.00505051	0.3137	0.327302
Cela1	5493	11	198	1	0.00200255	0.00505051	0.275087	0.327321
Tfe3	5493	14	198	1	0.0025487	0.00505051	0.3137	0.327509
Abca5	5493	1	198	1	0.00018205	0.00505051	0.0360459	0.328048
Hnrnpd	5493	13	198	1	0.00236665	0.00505051	0.302155	0.328945
Selp	5493	14	198	1	0.0025487	0.00505051	0.3137	0.328992
Scarb1	5493	14	198	1	0.0025487	0.00505051	0.3137	0.329133
Runx1t1	5493	14	198	1	0.0025487	0.00505051	0.3137	0.329265
Ahsg	5493	7	198	1	0.00127435	0.00505051	0.202639	0.329288
Ccnd1	5493	63	198	2	0.0114691	0.010101	0.271632	0.329928
Bgn	5493	10	198	1	0.0018205	0.00505051	0.259399	0.33002
Ctsg	5493	12	198	1	0.0021846	0.00505051	0.289311	0.330348
Ppp3ca	5493	14	198	1	0.0025487	0.00505051	0.3137	0.330622
Gpi1	5493	13	198	1	0.00236665	0.00505051	0.302155	0.330992
Pla2g4a	5493	14	198	1	0.0025487	0.00505051	0.3137	0.331067
Csf3r	5493	12	198	1	0.0021846	0.00505051	0.289311	0.331139
Ghsr	5493	13	198	1	0.00236665	0.00505051	0.302155	0.331858
Cops5	5493	12	198	1	0.0021846	0.00505051	0.289311	0.332358
Gadd45b	5493	13	198	1	0.00236665	0.00505051	0.302155	0.332532
Neu1	5493	14	198	1	0.0025487	0.00505051	0.3137	0.333137
Mmp7	5493	14	198	1	0.0025487	0.00505051	0.3137	0.334014
Mef2d	5493	14	198	1	0.0025487	0.00505051	0.3137	0.334421
Casp1	5493	11	198	1	0.00200255	0.00505051	0.275087	0.334436
Fabp1	5493	13	198	1	0.00236665	0.00505051	0.302155	0.334828
Adam12	5493	6	198	1	0.0010923	0.00505051	0.180158	0.335336
Lpar2	5493	14	198	1	0.0025487	0.00505051	0.3137	0.335378
Tnfsf13b	5493	45	198	1	0.00819224	0.00505051	0.32302	0.335418
Camk1	5493	11	198	1	0.00200255	0.00505051	0.275087	0.335726
Arntl	5493	43	198	2	0.00782814	0.010101	0.261614	0.335853
Txnip	5493	15	198	1	0.00273075	0.00505051	0.324022	0.335885
Tnfsf15	5493	15	198	1	0.00273075	0.00505051	0.324022	0.33618
Selplg	5493	15	198	1	0.00273075	0.00505051	0.324022	0.33768
Satb1	5493	15	198	1	0.00273075	0.00505051	0.324022	0.337815
Dntt	5493	13	198	1	0.00236665	0.00505051	0.302155	0.338324
Rapgef3	5493	15	198	1	0.00273075	0.00505051	0.324022	0.338478
Kdr	5493	46	198	1	0.00837429	0.00505051	0.318258	0.338755
Hoxd3	5493	14	198	1	0.0025487	0.00505051	0.3137	0.338786
Hnf4g	5493	14	198	1	0.0025487	0.00505051	0.3137	0.339148
Pou2af1	5493	15	198	1	0.00273075	0.00505051	0.324022	0.339291
Pdgfra	5493	15	198	1	0.00273075	0.00505051	0.324022	0.339933
Dbi	5493	13	198	1	0.00236665	0.00505051	0.302155	0.340627
Gper1	5493	14	198	1	0.0025487	0.00505051	0.3137	0.341058
Nkx2-2	5493	15	198	1	0.00273075	0.00505051	0.324022	0.341146
Cxcl13	5493	13	198	1	0.00236665	0.00505051	0.302155	0.341834
Gip	5493	14	198	1	0.0025487	0.00505051	0.3137	0.341849
Mta1	5493	15	198	1	0.00273075	0.00505051	0.324022	0.341897
Gck	5493	14	198	1	0.0025487	0.00505051	0.3137	0.342193
Meis1	5493	15	198	1	0.00273075	0.00505051	0.324022	0.342477
Map2k5	5493	15	198	1	0.00273075	0.00505051	0.324022	0.342929
Fosl2	5493	14	198	1	0.0025487	0.00505051	0.3137	0.343454
Tyk2	5493	16	198	1	0.0029128	0.00505051	0.333194	0.34386
Aco1	5493	7	198	1	0.00127435	0.00505051	0.202639	0.344086
Irf5	5493	15	198	1	0.00273075	0.00505051	0.324022	0.344983
Angpt1	5493	54	198	2	0.00983069	0.010101	0.277	0.345693
Proc	5493	43	198	1	0.00782814	0.00505051	0.332251	0.345793
Rap1a	5493	16	198	1	0.0029128	0.00505051	0.333194	0.346192
Ptbp1	5493	16	198	1	0.0029128	0.00505051	0.333194	0.346475
Adora2a	5493	41	198	2	0.00746405	0.010101	0.255618	0.347949
Gata3	5493	45	198	1	0.00819224	0.00505051	0.32302	0.348934
Gfpt1	5493	15	198	1	0.00273075	0.00505051	0.324022	0.349161
Gas6	5493	15	198	1	0.00273075	0.00505051	0.324022	0.349422
Cyp7a1	5493	14	198	1	0.0025487	0.00505051	0.3137	0.350398
Agtr2	5493	53	198	2	0.00964864	0.010101	0.27671	0.350597
Vcam1	5493	17	198	1	0.00309485	0.00505051	0.341285	0.351289
F9	5493	15	198	1	0.00273075	0.00505051	0.324022	0.351505
Timp1	5493	17	198	1	0.00309485	0.00505051	0.341285	0.351778
Smarca2	5493	17	198	1	0.00309485	0.00505051	0.341285	0.35249
Iapp	5493	16	198	1	0.0029128	0.00505051	0.333194	0.352736
Map2k4	5493	42	198	1	0.0076461	0.00505051	0.336692	0.352925
Sdhc	5493	17	198	1	0.00309485	0.00505051	0.341285	0.352991
Hdac4	5493	43	198	1	0.00782814	0.00505051	0.332251	0.353179
Dnmt1	5493	45	198	1	0.00819224	0.00505051	0.32302	0.354047
Pim1	5493	17	198	1	0.00309485	0.00505051	0.341285	0.354609
Glp1r	5493	16	198	1	0.0029128	0.00505051	0.333194	0.355398
Apoh	5493	12	198	1	0.0021846	0.00505051	0.289311	0.355819
Hdac2	5493	42	198	1	0.0076461	0.00505051	0.336692	0.356505
Cdkn1a	5493	47	198	1	0.00855634	0.00505051	0.313416	0.357202
Fcgr3	5493	16	198	1	0.0029128	0.00505051	0.333194	0.357418
Ntrk1	5493	40	198	1	0.007282	0.00505051	0.345149	0.358216
Cd34	5493	14	198	1	0.0025487	0.00505051	0.3137	0.359297
Il15ra	5493	17	198	1	0.00309485	0.00505051	0.341285	0.359547
Icam1	5493	41	198	1	0.00746405	0.00505051	0.340997	0.359663
Mapk7	5493	40	198	1	0.007282	0.00505051	0.345149	0.359876
Map3k7	5493	40	198	1	0.007282	0.00505051	0.345149	0.359923
Pias3	5493	18	198	1	0.0032769	0.00505051	0.348361	0.360203
Pdgfrb	5493	18	198	1	0.0032769	0.00505051	0.348361	0.360383
Pdcd4	5493	18	198	1	0.0032769	0.00505051	0.348361	0.360441
Nfic	5493	39	198	1	0.00709995	0.00505051	0.349131	0.360702
Cited2	5493	15	198	1	0.00273075	0.00505051	0.324022	0.360769
Insr	5493	40	198	1	0.007282	0.00505051	0.345149	0.361614
Ybx1	5493	19	198	1	0.00345895	0.00505051	0.354483	0.361673
Id1	5493	40	198	1	0.007282	0.00505051	0.345149	0.362142
Thy1	5493	19	198	1	0.00345895	0.00505051	0.354483	0.362155
S100a4	5493	19	198	1	0.00345895	0.00505051	0.354483	0.363125
Klra2	5493	18	198	1	0.0032769	0.00505051	0.348361	0.363431
Kat5	5493	18	198	1	0.0032769	0.00505051	0.348361	0.363868
Fgfr2	5493	17	198	1	0.00309485	0.00505051	0.341285	0.363946
Pou1f1	5493	19	198	1	0.00345895	0.00505051	0.354483	0.363986
Pld1	5493	19	198	1	0.00345895	0.00505051	0.354483	0.364091
Cd36	5493	15	198	1	0.00273075	0.00505051	0.324022	0.364247
Fasn	5493	17	198	1	0.00309485	0.00505051	0.341285	0.364402
Mycn	5493	38	198	1	0.0069179	0.00505051	0.352925	0.364741
Msx2	5493	38	198	1	0.0069179	0.00505051	0.352925	0.364836
Ntf5	5493	19	198	1	0.00345895	0.00505051	0.354483	0.36484
Nrip1	5493	19	198	1	0.00345895	0.00505051	0.354483	0.36488
Hoxa1	5493	18	198	1	0.0032769	0.00505051	0.348361	0.365281
Clec7a	5493	16	198	1	0.0029128	0.00505051	0.333194	0.365361
Hnrnpa1	5493	18	198	1	0.0032769	0.00505051	0.348361	0.365364
Ccl4	5493	15	198	1	0.00273075	0.00505051	0.324022	0.365705
Gna12	5493	18	198	1	0.0032769	0.00505051	0.348361	0.366847
Gna13	5493	18	198	1	0.0032769	0.00505051	0.348361	0.366847
Il9	5493	38	198	1	0.0069179	0.00505051	0.352925	0.366997
Gdf15	5493	18	198	1	0.0032769	0.00505051	0.348361	0.367267
Serpine1	5493	20	198	1	0.003641	0.00505051	0.359712	0.367468
Sdc1	5493	20	198	1	0.003641	0.00505051	0.359712	0.367546
Gabpa	5493	18	198	1	0.0032769	0.00505051	0.348361	0.367566
S1pr1	5493	20	198	1	0.003641	0.00505051	0.359712	0.36762
Pias1	5493	36	198	1	0.0065538	0.00505051	0.359866	0.36774
Hes1	5493	38	198	1	0.0069179	0.00505051	0.352925	0.368158
Usf2	5493	35	198	1	0.00637175	0.00505051	0.36297	0.368746
Thrb	5493	35	198	1	0.00637175	0.00505051	0.36297	0.369001
Cyp1a1	5493	17	198	1	0.00309485	0.00505051	0.341285	0.369069
Mdm2	5493	36	198	1	0.0065538	0.00505051	0.359866	0.369147
Zfpm1	5493	21	198	1	0.00382305	0.00505051	0.364102	0.369361
Nfkb2	5493	20	198	1	0.003641	0.00505051	0.359712	0.369495
Ccr5	5493	16	198	1	0.0029128	0.00505051	0.333194	0.369681
Med1	5493	20	198	1	0.003641	0.00505051	0.359712	0.370223
Ptafr	5493	21	198	1	0.00382305	0.00505051	0.364102	0.370898
Cxcr4	5493	39	198	1	0.00709995	0.00505051	0.349131	0.370976
Pf4	5493	21	198	1	0.00382305	0.00505051	0.364102	0.371339
Rbpj	5493	34	198	1	0.0061897	0.00505051	0.3658	0.371365
Kat2a	5493	20	198	1	0.003641	0.00505051	0.359712	0.371367
Flt1	5493	37	198	1	0.00673585	0.00505051	0.35651	0.37139
Myog	5493	35	198	1	0.00637175	0.00505051	0.36297	0.371547
Ikbkg	5493	20	198	1	0.003641	0.00505051	0.359712	0.371873
Ifna1	5493	20	198	1	0.003641	0.00505051	0.359712	0.371947
Egr2	5493	38	198	1	0.0069179	0.00505051	0.352925	0.372107
Trf	5493	22	198	1	0.0040051	0.00505051	0.367708	0.372117
Aire	5493	13	198	1	0.00236665	0.00505051	0.302155	0.372121
Lta	5493	35	198	1	0.00637175	0.00505051	0.36297	0.372277
E2f4	5493	19	198	1	0.00345895	0.00505051	0.354483	0.372596
Serpinc1	5493	22	198	1	0.0040051	0.00505051	0.367708	0.372676
Map3k5	5493	21	198	1	0.00382305	0.00505051	0.364102	0.372717
Rps6ka5	5493	22	198	1	0.0040051	0.00505051	0.367708	0.372807
Rarb	5493	22	198	1	0.0040051	0.00505051	0.367708	0.372985
Fgf10	5493	36	198	1	0.0065538	0.00505051	0.359866	0.373141
Ctsb	5493	18	198	1	0.0032769	0.00505051	0.348361	0.373299
Jak3	5493	21	198	1	0.00382305	0.00505051	0.364102	0.373502
Itgb3	5493	21	198	1	0.00382305	0.00505051	0.364102	0.37355
Itgam	5493	21	198	1	0.00382305	0.00505051	0.364102	0.373559
Nr5a2	5493	33	198	1	0.00600765	0.00505051	0.368331	0.373923
Cr2	5493	18	198	1	0.0032769	0.00505051	0.348361	0.374218
Hmga2	5493	21	198	1	0.00382305	0.00505051	0.364102	0.374385
Smad6	5493	23	198	1	0.00418715	0.00505051	0.37058	0.374442
Ptgs1	5493	23	198	1	0.00418715	0.00505051	0.37058	0.374908
Ptger1	5493	23	198	1	0.00418715	0.00505051	0.37058	0.374913
Cd47	5493	17	198	1	0.00309485	0.00505051	0.341285	0.375026
Twist1	5493	31	198	1	0.00564355	0.00505051	0.372388	0.375247
Nox4	5493	23	198	1	0.00418715	0.00505051	0.37058	0.375526
Nme1	5493	23	198	1	0.00418715	0.00505051	0.37058	0.375555
Hspb1	5493	33	198	1	0.00600765	0.00505051	0.368331	0.375595
Hsf1	5493	33	198	1	0.00600765	0.00505051	0.368331	0.375621
Ptk2b	5493	24	198	1	0.0043692	0.00505051	0.372765	0.375836
Flt3l	5493	34	198	1	0.0061897	0.00505051	0.3658	0.37584
Tbxa2r	5493	30	198	1	0.0054615	0.00505051	0.373857	0.375852
Tgfbr2	5493	27	198	1	0.00491535	0.00505051	0.375648	0.376029
Plg	5493	31	198	1	0.00564355	0.00505051	0.372388	0.376072
Psen1	5493	27	198	1	0.00491535	0.00505051	0.375648	0.376104
Ccne1	5493	17	198	1	0.00309485	0.00505051	0.341285	0.37612
Fgf9	5493	21	198	1	0.00382305	0.00505051	0.364102	0.376139
Pak1	5493	27	198	1	0.00491535	0.00505051	0.375648	0.376144
Tlr5	5493	28	198	1	0.0050974	0.00505051	0.375521	0.376202
Ebf1	5493	20	198	1	0.003641	0.00505051	0.359712	0.37622
Nr5a1	5493	24	198	1	0.0043692	0.00505051	0.372765	0.376243
Lhcgr	5493	23	198	1	0.00418715	0.00505051	0.37058	0.376259
Hmga1	5493	27	198	1	0.00491535	0.00505051	0.375648	0.376328
Klf5	5493	23	198	1	0.00418715	0.00505051	0.37058	0.376416
Sod2	5493	26	198	1	0.0047333	0.00505051	0.375258	0.376459
Snai1	5493	26	198	1	0.0047333	0.00505051	0.375258	0.376464
Ncor1	5493	28	198	1	0.0050974	0.00505051	0.375521	0.376479
Mmp9	5493	28	198	1	0.0050974	0.00505051	0.375521	0.376512
Mecp2	5493	28	198	1	0.0050974	0.00505051	0.375521	0.376534
Ncam1	5493	30	198	1	0.0054615	0.00505051	0.373857	0.37663
Pin1	5493	26	198	1	0.0047333	0.00505051	0.375258	0.376691
Erbb4	5493	21	198	1	0.00382305	0.00505051	0.364102	0.376692
Odc1	5493	26	198	1	0.0047333	0.00505051	0.375258	0.376773
Il16	5493	23	198	1	0.00418715	0.00505051	0.37058	0.376786
Nr1h2	5493	26	198	1	0.0047333	0.00505051	0.375258	0.376798
Nfatc4	5493	25	198	1	0.00455125	0.00505051	0.37431	0.376835
Casp3	5493	27	198	1	0.00491535	0.00505051	0.375648	0.376867
Irf4	5493	32	198	1	0.0058256	0.00505051	0.370536	0.37699
Apex1	5493	27	198	1	0.00491535	0.00505051	0.375648	0.377131
Il17f	5493	26	198	1	0.0047333	0.00505051	0.375258	0.377197
Htt	5493	24	198	1	0.0043692	0.00505051	0.372765	0.377245
Ikzf1	5493	29	198	1	0.00527945	0.00505051	0.374912	0.37725
Kat2b	5493	25	198	1	0.00455125	0.00505051	0.37431	0.377302
Jak1	5493	25	198	1	0.00455125	0.00505051	0.37431	0.377309
Il4ra	5493	25	198	1	0.00455125	0.00505051	0.37431	0.377386
Cck	5493	40	198	1	0.007282	0.00505051	0.345149	0.37744
Fosl1	5493	29	198	1	0.00527945	0.00505051	0.374912	0.377744
Cdkn2a	5493	38	198	1	0.0069179	0.00505051	0.352925	0.377959
Cdkn1b	5493	38	198	1	0.0069179	0.00505051	0.352925	0.377975
Fst	5493	24	198	1	0.0043692	0.00505051	0.372765	0.378044
Dll1	5493	33	198	1	0.00600765	0.00505051	0.368331	0.378325
Epor	5493	24	198	1	0.0043692	0.00505051	0.372765	0.378436
Cxcl10	5493	35	198	1	0.00637175	0.00505051	0.36297	0.378735
Elf1	5493	23	198	1	0.00418715	0.00505051	0.37058	0.37875
Daxx	5493	25	198	1	0.00455125	0.00505051	0.37431	0.378856
Eif4e	5493	31	198	1	0.00564355	0.00505051	0.372388	0.379072
Ddr1	5493	24	198	1	0.0043692	0.00505051	0.372765	0.379125
Ace2	5493	13	198	1	0.00236665	0.00505051	0.302155	0.379228
Dicer1	5493	31	198	1	0.00564355	0.00505051	0.372388	0.379571
Bmpr2	5493	17	198	1	0.00309485	0.00505051	0.341285	0.37958
Alox15	5493	15	198	1	0.00273075	0.00505051	0.324022	0.380198
Chrd	5493	20	198	1	0.003641	0.00505051	0.359712	0.380224
Camp	5493	25	198	1	0.00455125	0.00505051	0.37431	0.380295
Cbl	5493	24	198	1	0.0043692	0.00505051	0.372765	0.381054
Col2a1	5493	32	198	1	0.0058256	0.00505051	0.370536	0.381082
Cdk2	5493	31	198	1	0.00564355	0.00505051	0.372388	0.381158
Abcb1a	5493	29	198	1	0.00527945	0.00505051	0.374912	0.381237
C5ar1	5493	19	198	1	0.00345895	0.00505051	0.354483	0.38128
Ciita	5493	32	198	1	0.0058256	0.00505051	0.370536	0.381517
Camk4	5493	34	198	1	0.0061897	0.00505051	0.3658	0.381858
Bax	5493	24	198	1	0.0043692	0.00505051	0.372765	0.381929
Ccl11	5493	21	198	1	0.00382305	0.00505051	0.364102	0.382489
Ager	5493	45	198	1	0.00819224	0.00505051	0.32302	0.382719
Bmp15	5493	21	198	1	0.00382305	0.00505051	0.364102	0.384067
Apc	5493	34	198	1	0.0061897	0.00505051	0.3658	0.385197
Atf3	5493	38	198	1	0.0069179	0.00505051	0.352925	0.385295
Acvr1c	5493	15	198	1	0.00273075	0.00505051	0.324022	0.385434
Ache	5493	14	198	1	0.0025487	0.00505051	0.3137	0.385719
Adora1	5493	22	198	1	0.0040051	0.00505051	0.367708	0.387548
Alk	5493	17	198	1	0.00309485	0.00505051	0.341285	0.388272
Akt2	5493	20	198	1	0.003641	0.00505051	0.359712	0.390223
Acvr1	5493	18	198	1	0.0032769	0.00505051	0.348361	0.393032

## Sheet: Cluster B
pathw_name	data_N	gene_s	data_K	gene_x	p0	p1	p value	fdr
Irf8	5493	43	19	3	0.00782814	0.157895	0.000385257	0.000412066
Ifnb1	5493	168	19	3	0.0305844	0.157895	0.0167081	0.0178185
Stat3	5493	206	19	3	0.0375023	0.157895	0.0275556	0.0283972
Taf4	5493	9	19	2	0.00163845	0.105263	0.000399353	0.000413327
Cxcl10	5493	35	19	2	0.00637175	0.105263	0.00608742	0.00700958
Ccl5	5493	53	19	2	0.00964864	0.105263	0.0133273	0.0165999
Scfd1	5493	1	19	1	0.00018205	0.0526316	0.00345895	0.00359396
Pdp1	5493	1	19	1	0.00018205	0.0526316	0.00345895	0.00362068
Tbkbp1	5493	2	19	1	0.0003641	0.0526316	0.00689522	0.00712929
Stxbp3	5493	2	19	1	0.0003641	0.0526316	0.00689522	0.00713268
Rnf4	5493	2	19	1	0.0003641	0.0526316	0.00689522	0.0071662
Wasf1	5493	3	19	1	0.00054615	0.0526316	0.0103089	0.0106228
Ccr6	5493	3	19	1	0.00054615	0.0526316	0.0103089	0.0127779
Spon2	5493	4	19	1	0.0007282	0.0526316	0.0137002	0.0141628
Eif4b	5493	4	19	1	0.0007282	0.0526316	0.0137002	0.0152135
Creb3	5493	4	19	1	0.0007282	0.0526316	0.0137002	0.0158618
Eif3a	5493	5	19	1	0.000910249	0.0526316	0.0170691	0.0188921
Cxcr3	5493	5	19	1	0.000910249	0.0526316	0.0170691	0.0194068
Arhgdig	5493	4	19	1	0.0007282	0.0526316	0.0137002	0.0210361
Sox11	5493	6	19	1	0.0010923	0.0526316	0.0204157	0.0210775
Rhoc	5493	6	19	1	0.0010923	0.0526316	0.0204157	0.0211551
Rnasel	5493	7	19	1	0.00127435	0.0526316	0.0237402	0.0245836
Dyrk1b	5493	8	19	1	0.0014564	0.0526316	0.0270426	0.0299577
Tsc1	5493	9	19	1	0.00163845	0.0526316	0.0303231	0.0311733
Rock2	5493	9	19	1	0.00163845	0.0526316	0.0303231	0.0313638
Ren2	5493	9	19	1	0.00163845	0.0526316	0.0303231	0.0313835
Ccr1	5493	8	19	1	0.0014564	0.0526316	0.0270426	0.0328818
Hdac6	5493	10	19	1	0.0018205	0.0526316	0.0335817	0.0358406
Fcer2a	5493	10	19	1	0.0018205	0.0526316	0.0335817	0.0365066
Slc4a1	5493	11	19	1	0.00200255	0.0526316	0.0368186	0.0379467
Oprd1	5493	11	19	1	0.00200255	0.0526316	0.0368186	0.0382994
Phb	5493	12	19	1	0.0021846	0.0526316	0.0400339	0.0415344
Irf7	5493	12	19	1	0.0021846	0.0526316	0.0400339	0.0422571
Hoxc6	5493	12	19	1	0.0021846	0.0526316	0.0400339	0.0425089
Mbl2	5493	13	19	1	0.00236665	0.0526316	0.0432276	0.045196
Tmigd3	5493	14	19	1	0.0025487	0.0526316	0.0463999	0.0476001
Sirpa	5493	14	19	1	0.0025487	0.0526316	0.0463999	0.0477474
Selp	5493	14	19	1	0.0025487	0.0526316	0.0463999	0.047778
Ccl19	5493	12	19	1	0.0021846	0.0526316	0.0400339	0.0483189
Trerf1	5493	15	19	1	0.00273075	0.0526316	0.0495509	0.0507454
Tacr1	5493	15	19	1	0.00273075	0.0526316	0.0495509	0.0508129
Selplg	5493	15	19	1	0.00273075	0.0526316	0.0495509	0.0509493
Pou2af1	5493	15	19	1	0.00273075	0.0526316	0.0495509	0.0511572
Ccr7	5493	13	19	1	0.00236665	0.0526316	0.0432276	0.0514215
Cd82	5493	14	19	1	0.0025487	0.0526316	0.0463999	0.0542924
Oprm1	5493	17	19	1	0.00309485	0.0526316	0.0557892	0.0577002
Mecom	5493	17	19	1	0.00309485	0.0526316	0.0557892	0.0580341
Bcar1	5493	14	19	1	0.0025487	0.0526316	0.0463999	0.0592715
Gna13	5493	18	19	1	0.0032769	0.0526316	0.0588767	0.062445
Pld2	5493	19	19	1	0.00345895	0.0526316	0.0619433	0.0638011
Mmp3	5493	19	19	1	0.00345895	0.0526316	0.0619433	0.064232
Ddx58	5493	18	19	1	0.0032769	0.0526316	0.0588767	0.0643765
Tsc2	5493	20	19	1	0.003641	0.0526316	0.0649891	0.0663663
Tlr1	5493	20	19	1	0.003641	0.0526316	0.0649891	0.0664125
Il10ra	5493	20	19	1	0.003641	0.0526316	0.0649891	0.0679781
Ccr2	5493	18	19	1	0.0032769	0.0526316	0.0588767	0.0685456
Msx1	5493	21	19	1	0.00382305	0.0526316	0.0680141	0.0703445
Hmga2	5493	21	19	1	0.00382305	0.0526316	0.0680141	0.0713208
Cd274	5493	19	19	1	0.00345895	0.0526316	0.0619433	0.0713657
Xbp1	5493	22	19	1	0.0040051	0.0526316	0.0710185	0.0723813
Aire	5493	13	19	1	0.00236665	0.0526316	0.0432276	0.0730641
Fcer1a	5493	22	19	1	0.0040051	0.0526316	0.0710185	0.0754544
Prnp	5493	23	19	1	0.00418715	0.0526316	0.0740023	0.0759059
Pou2f2	5493	23	19	1	0.00418715	0.0526316	0.0740023	0.0759631
Csf1	5493	139	19	2	0.0253049	0.105263	0.0707183	0.0775116
Epor	5493	24	19	1	0.0043692	0.0526316	0.0769657	0.0818631
Egr1	5493	147	19	2	0.0267613	0.105263	0.077135	0.082303
Ifng	5493	782	19	5	0.142363	0.263158	0.079125	0.0823709
Uts2	5493	26	19	1	0.0047333	0.0526316	0.0828315	0.0843352
Pin1	5493	26	19	1	0.0047333	0.0526316	0.0828315	0.0849649
Ern1	5493	27	19	1	0.00491535	0.0526316	0.0857342	0.0907674
Tbx21	5493	29	19	1	0.00527945	0.0526316	0.0914793	0.0931712
Fcgr1	5493	28	19	1	0.0050974	0.0526316	0.0886167	0.0934998
Nod2	5493	29	19	1	0.00527945	0.0526316	0.0914793	0.0939602
Xdh	5493	30	19	1	0.0054615	0.0526316	0.094322	0.0958715
Saa3	5493	30	19	1	0.0054615	0.0526316	0.094322	0.0962539
Pitx2	5493	30	19	1	0.0054615	0.0526316	0.094322	0.0965565
Bmpr1a	5493	26	19	1	0.0047333	0.0526316	0.0828315	0.0971289
Tnfrsf1b	5493	31	19	1	0.00564355	0.0526316	0.0971449	0.0987847
Ptprc	5493	31	19	1	0.00564355	0.0526316	0.0971449	0.0992033
Irf4	5493	32	19	1	0.0058256	0.0526316	0.0999482	0.103182
Cort	5493	31	19	1	0.00564355	0.0526316	0.0971449	0.105079
Cdk2	5493	31	19	1	0.00564355	0.0526316	0.0971449	0.107004
Ciita	5493	32	19	1	0.0058256	0.0526316	0.0999482	0.108582
Sphk1	5493	35	19	1	0.00637175	0.0526316	0.108241	0.110005
Prkcq	5493	36	19	1	0.0065538	0.0526316	0.110966	0.113111
Acvr1	5493	18	19	1	0.0032769	0.0526316	0.0588767	0.11476
Ache	5493	14	19	1	0.0025487	0.0526316	0.0463999	0.11572
Il2ra	5493	38	19	1	0.0069179	0.0526316	0.116359	0.119854
Cd14	5493	36	19	1	0.0065538	0.0526316	0.110966	0.122078
Rest	5493	40	19	1	0.007282	0.0526316	0.121677	0.123767
Apc	5493	34	19	1	0.0061897	0.0526316	0.105496	0.130456
Braf	5493	38	19	1	0.0069179	0.0526316	0.116359	0.131086
Akt1	5493	380	19	3	0.069179	0.157895	0.101859	0.132825
Cck	5493	40	19	1	0.007282	0.0526316	0.121677	0.133862
Plau	5493	45	19	1	0.00819224	0.0526316	0.134641	0.137125
Gata3	5493	45	19	1	0.00819224	0.0526316	0.134641	0.139636
Socs3	5493	47	19	1	0.00855634	0.0526316	0.139697	0.141681
Tcf4	5493	48	19	1	0.00873839	0.0526316	0.142198	0.144087
Pou2f1	5493	51	19	1	0.00928454	0.0526316	0.149592	0.15206
Il6	5493	478	19	3	0.0870198	0.157895	0.148923	0.152801
Ctla4	5493	53	19	1	0.00964864	0.0526316	0.154431	0.162749
Tgfb3	5493	57	19	1	0.0103768	0.0526316	0.163898	0.165915
Notch1	5493	255	19	2	0.0464227	0.105263	0.164455	0.167394
Thpo	5493	58	19	1	0.0105589	0.0526316	0.166221	0.16819
Ager	5493	45	19	1	0.00819224	0.0526316	0.134641	0.174913
Tgfbr1	5493	62	19	1	0.0112871	0.0526316	0.175342	0.177351
Smarca4	5493	62	19	1	0.0112871	0.0526316	0.175342	0.177502
Ctnnb1	5493	264	19	2	0.0480612	0.105263	0.171206	0.179766
Il10	5493	278	19	2	0.0506099	0.105263	0.181409	0.185447
Ins2	5493	570	19	3	0.103768	0.157895	0.187885	0.191854
Cav1	5493	64	19	1	0.0116512	0.0526316	0.179801	0.193773
Itgb1	5493	71	19	1	0.0129255	0.0526316	0.19488	0.198823
Irf1	5493	71	19	1	0.0129255	0.0526316	0.19488	0.198883
Tgfb1	5493	966	19	2	0.17586	0.105263	0.19741	0.199341
Nfkbia	5493	73	19	1	0.0132896	0.0526316	0.199041	0.201907
Ets1	5493	72	19	1	0.0131076	0.0526316	0.196969	0.202995
Stat6	5493	74	19	1	0.0134717	0.0526316	0.201098	0.203045
Yy1	5493	80	19	1	0.014564	0.0526316	0.213104	0.214894
Stat5a	5493	81	19	1	0.014746	0.0526316	0.215051	0.21704
Tac1	5493	85	19	1	0.0154742	0.0526316	0.222682	0.224669
Tnf	5493	1061	19	3	0.193155	0.157895	0.225537	0.22743
Sirt1	5493	89	19	1	0.0162024	0.0526316	0.230072	0.232132
Gata1	5493	88	19	1	0.0160204	0.0526316	0.228247	0.23323
Rara	5493	91	19	1	0.0165665	0.0526316	0.233677	0.235844
Il18	5493	95	19	1	0.0172947	0.0526316	0.240713	0.244366
Bcl2	5493	89	19	1	0.0162024	0.0526316	0.230072	0.24675
Tnfsf11	5493	102	19	1	0.0185691	0.0526316	0.252473	0.254221
Fn1	5493	100	19	1	0.018205	0.0526316	0.249184	0.254242
Il17a	5493	111	19	1	0.0202075	0.0526316	0.266598	0.270316
Kitl	5493	116	19	1	0.0211178	0.0526316	0.273977	0.277359
Rhoa	5493	119	19	1	0.0216639	0.0526316	0.278249	0.280359
Pgr	5493	120	19	1	0.021846	0.0526316	0.279647	0.281981
Stat1	5493	122	19	1	0.0222101	0.0526316	0.282406	0.284102
Il1b	5493	653	19	2	0.118879	0.105263	0.28149	0.284914
Tlr2	5493	128	19	1	0.0233024	0.0526316	0.290384	0.291993
Mapk1	5493	528	19	1	0.0961223	0.0526316	0.29627	0.298965
E2f1	5493	133	19	1	0.0242126	0.0526316	0.296697	0.301899
Osm	5493	138	19	1	0.0251229	0.0526316	0.302715	0.304832
Il15	5493	142	19	1	0.0258511	0.0526316	0.307321	0.310299
Pth	5493	145	19	1	0.0263972	0.0526316	0.310657	0.312405
Raf1	5493	148	19	1	0.0269434	0.0526316	0.313893	0.315547
Cd40lg	5493	148	19	1	0.0269434	0.0526316	0.313893	0.322011
Cd28	5493	150	19	1	0.0273075	0.0526316	0.315995	0.3235
Cd8a	5493	159	19	1	0.0289459	0.0526316	0.324928	0.331907
Mtor	5493	165	19	1	0.0300382	0.0526316	0.330416	0.332242
Cebpa	5493	167	19	1	0.0304023	0.0526316	0.332165	0.338097
Il4	5493	446	19	1	0.0811942	0.0526316	0.336248	0.338328
Epo	5493	179	19	1	0.0325869	0.0526316	0.341845	0.344448
Cd40	5493	175	19	1	0.0318587	0.0526316	0.338771	0.344562
Cebpb	5493	177	19	1	0.0322228	0.0526316	0.340327	0.345248
Edn1	5493	188	19	1	0.0342254	0.0526316	0.348227	0.350367
App	5493	179	19	1	0.0325869	0.0526316	0.341845	0.352178
Trp53	5493	405	19	1	0.0737302	0.0526316	0.353293	0.353855
Agt	5493	433	19	1	0.0788276	0.0526316	0.341945	0.353943
Mapk14	5493	386	19	1	0.0702713	0.0526316	0.360125	0.361
Igf1	5493	378	19	1	0.0688149	0.0526316	0.362756	0.363677
Il13	5493	228	19	1	0.0415074	0.0526316	0.368449	0.36922
Cd4	5493	235	19	1	0.0427817	0.0526316	0.37076	0.372549
Mapk8	5493	342	19	1	0.0622611	0.0526316	0.372448	0.372835
Il2	5493	245	19	1	0.0446022	0.0526316	0.373496	0.373804
Csf2	5493	249	19	1	0.0453304	0.0526316	0.374411	0.374739
Mapk3	5493	283	19	1	0.0515201	0.0526316	0.378446	0.378446

## Sheet: Cluster C
pathw_name	data_N	gene_s	data_K	gene_x	p0	p1	p value	fdr
Rasal1	5493	1	13	1	0.00018205	0.0769231	0.00236665	0.00241308
Myl7	5493	1	13	1	0.00018205	0.0769231	0.00236665	0.00242699
Fezf1	5493	1	13	1	0.00018205	0.0769231	0.00236665	0.0024825
Akr1b7	5493	1	13	1	0.00018205	0.0769231	0.00236665	0.00349154
Nr1i3	5493	40	13	2	0.007282	0.153846	0.00373657	0.00382094
Sptlc1	5493	2	13	1	0.0003641	0.0769231	0.00472295	0.00479787
Wipf1	5493	3	13	1	0.00054615	0.0769231	0.00706895	0.00716635
Rrm2	5493	3	13	1	0.00054615	0.0769231	0.00706895	0.00719139
Mgmt	5493	3	13	1	0.00054615	0.0769231	0.00706895	0.0072431
Sh3kbp1	5493	4	13	1	0.0007282	0.0769231	0.00940466	0.00955405
Casp9	5493	5	13	1	0.000910249	0.0769231	0.0117301	0.0130875
Nfib	5493	6	13	1	0.0010923	0.0769231	0.0140454	0.0143413
Erp29	5493	6	13	1	0.0010923	0.0769231	0.0140454	0.0146675
Npas2	5493	7	13	1	0.00127435	0.0769231	0.0163504	0.016676
Nfix	5493	8	13	1	0.0014564	0.0769231	0.0186453	0.0190197
Per1	5493	9	13	1	0.00163845	0.0769231	0.0209301	0.0213009
Slc2a1	5493	10	13	1	0.0018205	0.0769231	0.0232048	0.0235289
Cyp3a11	5493	10	13	1	0.0018205	0.0769231	0.0232048	0.0244619
Esr2	5493	108	13	2	0.0196614	0.153846	0.0241076	0.0250558
Rhob	5493	13	13	1	0.00236665	0.0769231	0.0299686	0.0303998
Rap1a	5493	16	13	1	0.0029128	0.0769231	0.0366426	0.037174
Nras	5493	17	13	1	0.00309485	0.0769231	0.0388474	0.0395137
Lrrc4	5493	17	13	1	0.00309485	0.0769231	0.0388474	0.0396493
Cyp1a1	5493	17	13	1	0.00309485	0.0769231	0.0388474	0.0407985
Per2	5493	18	13	1	0.0032769	0.0769231	0.0410424	0.0416623
Pou2f2	5493	23	13	1	0.00418715	0.0769231	0.0518707	0.0525768
Birc5	5493	21	13	1	0.00382305	0.0769231	0.0475686	0.0526653
Il16	5493	23	13	1	0.00418715	0.0769231	0.0518707	0.0529969
Ncor2	5493	25	13	1	0.00455125	0.0769231	0.0561341	0.0570038
Afp	5493	19	13	1	0.00345895	0.0769231	0.0432276	0.0579194
Nr1h2	5493	26	13	1	0.0047333	0.0769231	0.0582513	0.0590914
Tgfbr2	5493	27	13	1	0.00491535	0.0769231	0.060359	0.060925
Nfat5	5493	27	13	1	0.00491535	0.0769231	0.060359	0.0612229
Ghrh	5493	30	13	1	0.0054615	0.0769231	0.0666247	0.0681971
Apoa1	5493	26	13	1	0.0047333	0.0769231	0.0582513	0.0684291
Cast	5493	31	13	1	0.00564355	0.0769231	0.0686943	0.0734475
Sphk1	5493	35	13	1	0.00637175	0.0769231	0.0768786	0.077571
Mdm2	5493	36	13	1	0.0065538	0.0769231	0.0789012	0.0800017
Arntl	5493	43	13	1	0.00782814	0.0769231	0.0928012	0.103835
Pdx1	5493	49	13	1	0.00892044	0.0769231	0.10436	0.105491
Nr1h3	5493	51	13	1	0.00928454	0.0769231	0.108141	0.109365
Map2k6	5493	57	13	1	0.0103768	0.0769231	0.119273	0.120768
Cd44	5493	56	13	1	0.0101948	0.0769231	0.11744	0.123255
Usf1	5493	62	13	1	0.0112871	0.0769231	0.128309	0.129163
Nr1i2	5493	66	13	1	0.0120153	0.0769231	0.135384	0.136749
Foxa2	5493	76	13	1	0.0138358	0.0769231	0.152481	0.15538
Hnf4a	5493	78	13	1	0.0141999	0.0769231	0.155801	0.158068
Hmox1	5493	82	13	1	0.0149281	0.0769231	0.162343	0.164632
Nr1h4	5493	101	13	1	0.018387	0.0769231	0.191686	0.193382
Hras	5493	104	13	1	0.0189332	0.0769231	0.196065	0.198571
Ppargc1a	5493	111	13	1	0.0202075	0.0769231	0.206019	0.20752
Spi1	5493	117	13	1	0.0212998	0.0769231	0.214265	0.215485
Il6	5493	478	13	2	0.0870198	0.153846	0.217221	0.219414
Stat1	5493	122	13	1	0.0222101	0.0769231	0.220938	0.222033
Gcg	5493	126	13	1	0.0229383	0.0769231	0.226149	0.228772
Bdnf	5493	123	13	1	0.0223921	0.0769231	0.222252	0.232271
Pomc	5493	143	13	1	0.0260331	0.0769231	0.247064	0.248402
Adcyap1	5493	119	13	1	0.0216639	0.0769231	0.216956	0.253115
Sp3	5493	152	13	1	0.0276716	0.0769231	0.257356	0.258428
Il1b	5493	653	13	2	0.118879	0.153846	0.274323	0.276306
Ar	5493	163	13	1	0.0296741	0.0769231	0.26923	0.284517
Tgfb1	5493	966	13	2	0.17586	0.153846	0.287661	0.288615
Ifng	5493	782	13	1	0.142363	0.0769231	0.293133	0.295048
Myc	5493	202	13	1	0.0367741	0.0769231	0.305473	0.306867
Esr1	5493	215	13	1	0.0391407	0.0769231	0.315665	0.318319
Egfr	5493	218	13	1	0.0396869	0.0769231	0.317891	0.320566
Cd4	5493	235	13	1	0.0427817	0.0769231	0.329647	0.334482
Vegfa	5493	250	13	1	0.0455125	0.0769231	0.338858	0.339448
Creb1	5493	247	13	1	0.0449663	0.0769231	0.3371	0.340363
Ngf	5493	279	13	1	0.0507919	0.0769231	0.35379	0.354673
Ins2	5493	570	13	1	0.103768	0.0769231	0.362574	0.363624
Pparg	5493	346	13	1	0.0629893	0.0769231	0.375615	0.37622
Igf1	5493	378	13	1	0.0688149	0.0769231	0.380734	0.381557
Mapk14	5493	386	13	1	0.0702713	0.0769231	0.38155	0.382086
Sp1	5493	406	13	1	0.0739123	0.0769231	0.382841	0.382924
Trp53	5493	405	13	1	0.0737302	0.0769231	0.382801	0.382953
Il4	5493	446	13	1	0.0811942	0.0769231	0.382508	0.382988
Agt	5493	433	13	1	0.0788276	0.0769231	0.383015	0.383015

## Sheet: Cluster D
pathw_name	data_N	gene_s	data_K	gene_x	p0	p1	p value	fdr
Vrk1	5493	4	22	2	0.0007282	0.0909091	9.12186e-05	9.83763e-05
Ccng1	5493	5	22	2	0.000910249	0.0909091	0.000151477	0.000248197
Egf	5493	459	22	8	0.0835609	0.363636	0.000215826	0.000279945
Fbn1	5493	7	22	2	0.00127435	0.0909091	0.000315787	0.000398128
Rhoa	5493	119	22	4	0.0216639	0.181818	0.00104651	0.00115077
Rhob	5493	13	22	2	0.00236665	0.0909091	0.00114749	0.00126148
E2f1	5493	133	22	4	0.0242126	0.181818	0.00156634	0.00203903
Pomc	5493	143	22	4	0.0260331	0.181818	0.00203047	0.00225086
Ppara	5493	255	22	5	0.0464227	0.227273	0.00247222	0.00273852
Ccna2	5493	17	22	2	0.00309485	0.0909091	0.00197169	0.00320857
Mybl2	5493	23	22	2	0.00418715	0.0909091	0.00358825	0.00405733
Vti1b	5493	1	22	1	0.00018205	0.0454545	0.0040051	0.00430752
Ttk	5493	1	22	1	0.00018205	0.0454545	0.0040051	0.00431579
Mapk3	5493	283	22	5	0.0515201	0.227273	0.00381408	0.00435204
Smn1	5493	1	22	1	0.00018205	0.0454545	0.0040051	0.00435553
Psmc3ip	5493	1	22	1	0.00018205	0.0454545	0.0040051	0.00441651
Pfn1	5493	1	22	1	0.00018205	0.0454545	0.0040051	0.00445106
Pdcd5	5493	1	22	1	0.00018205	0.0454545	0.0040051	0.00445893
Nasp	5493	1	22	1	0.00018205	0.0454545	0.0040051	0.00451782
Morf4l1	5493	1	22	1	0.00018205	0.0454545	0.0040051	0.00453795
Lgals2	5493	1	22	1	0.00018205	0.0454545	0.0040051	0.00460268
Eif5	5493	1	22	1	0.00018205	0.0454545	0.0040051	0.00512408
Lep	5493	295	22	5	0.0537047	0.227273	0.0045201	0.00516845
Smad2	5493	90	22	3	0.0163845	0.136364	0.00483522	0.00524239
Pak1	5493	27	22	2	0.00491535	0.0909091	0.00490573	0.00544619
Clspn	5493	1	22	1	0.00018205	0.0454545	0.0040051	0.00575853
Cenph	5493	1	22	1	0.00018205	0.0454545	0.0040051	0.00599947
Cdr2	5493	1	22	1	0.00018205	0.0454545	0.0040051	0.00604102
Kit	5493	31	22	2	0.00564355	0.0909091	0.00640442	0.00735022
Ar	5493	163	22	4	0.0296741	0.181818	0.00322069	0.00791805
Zbtb14	5493	2	22	1	0.0003641	0.0454545	0.00797957	0.00854169
Traip	5493	2	22	1	0.0003641	0.0454545	0.00797957	0.00857432
Taf2	5493	2	22	1	0.0003641	0.0454545	0.00797957	0.00860669
Rnf34	5493	2	22	1	0.0003641	0.0454545	0.00797957	0.00870574
Npat	5493	2	22	1	0.0003641	0.0454545	0.00797957	0.00889907
Myh10	5493	2	22	1	0.0003641	0.0454545	0.00797957	0.00895597
Melk	5493	2	22	1	0.0003641	0.0454545	0.00797957	0.00901033
Mcm3	5493	2	22	1	0.0003641	0.0454545	0.00797957	0.00902351
Mastl	5493	2	22	1	0.0003641	0.0454545	0.00797957	0.00903341
Lin9	5493	2	22	1	0.0003641	0.0454545	0.00797957	0.00909077
Cdk2	5493	31	22	2	0.00564355	0.0909091	0.00640442	0.00950048
Fmod	5493	2	22	1	0.0003641	0.0454545	0.00797957	0.00977574
Ewsr1	5493	2	22	1	0.0003641	0.0454545	0.00797957	0.009931
Nfya	5493	38	22	2	0.0069179	0.0909091	0.00943678	0.0105008
Ccng2	5493	2	22	1	0.0003641	0.0454545	0.00797957	0.012444
Zbp1	5493	3	22	1	0.00054615	0.0454545	0.0119236	0.0127249
Wasf1	5493	3	22	1	0.00054615	0.0454545	0.0119236	0.0127362
Uhrf1	5493	3	22	1	0.00054615	0.0454545	0.0119236	0.0127489
Rpl26	5493	3	22	1	0.00054615	0.0454545	0.0119236	0.0129517
Reg4	5493	3	22	1	0.00054615	0.0454545	0.0119236	0.0129779
Rbck1	5493	3	22	1	0.00054615	0.0454545	0.0119236	0.0129858
Mapk1	5493	528	22	6	0.0961223	0.272727	0.0115588	0.0130262
Ppp1cc	5493	3	22	1	0.00054615	0.0454545	0.0119236	0.0130613
Kat8	5493	3	22	1	0.00054615	0.0454545	0.0119236	0.0136313
Hepacam	5493	3	22	1	0.00054615	0.0454545	0.0119236	0.0139734
Il2	5493	245	22	4	0.0446022	0.181818	0.0125858	0.0144156
Mapk14	5493	386	22	5	0.0702713	0.227273	0.0129383	0.0144963
Eef2k	5493	3	22	1	0.00054615	0.0454545	0.0119236	0.0149661
Kdr	5493	46	22	2	0.00837429	0.0909091	0.0134908	0.0152881
Trp53	5493	405	22	5	0.0737302	0.227273	0.0154591	0.0164871
Ngfr	5493	49	22	2	0.00892044	0.0909091	0.0151605	0.0167606
Creb1	5493	247	22	4	0.0449663	0.181818	0.0129154	0.0172385
Oraov1	5493	4	22	1	0.0007282	0.0454545	0.0158373	0.0174045
Cdc14b	5493	3	22	1	0.00054615	0.0454545	0.0119236	0.0174459
Cdc20	5493	3	22	1	0.00054615	0.0454545	0.0119236	0.0174459
Nol3	5493	4	22	1	0.0007282	0.0454545	0.0158373	0.0174742
Ndufa13	5493	4	22	1	0.0007282	0.0454545	0.0158373	0.0175287
Msln	5493	4	22	1	0.0007282	0.0454545	0.0158373	0.0175957
Igf2bp1	5493	4	22	1	0.0007282	0.0454545	0.0158373	0.0181364
Gdf7	5493	4	22	1	0.0007282	0.0454545	0.0158373	0.0187471
Raf1	5493	148	22	3	0.0269434	0.136364	0.0177429	0.019181
E4f1	5493	4	22	1	0.0007282	0.0454545	0.0158373	0.0196685
Cdkn1a	5493	47	22	2	0.00855634	0.0909091	0.0140387	0.019856
Cpeb1	5493	4	22	1	0.0007282	0.0454545	0.0158373	0.0210774
Chga	5493	4	22	1	0.0007282	0.0454545	0.0158373	0.0219315
Prkce	5493	58	22	2	0.0105589	0.0909091	0.0206149	0.0223194
Trp73	5493	59	22	2	0.0107409	0.0909091	0.0212597	0.022577
Hmmr	5493	5	22	1	0.000910249	0.0454545	0.0197209	0.022658
Gpc1	5493	5	22	1	0.000910249	0.0454545	0.0197209	0.0229986
Cd226	5493	4	22	1	0.0007282	0.0454545	0.0158373	0.0230653
Casp2	5493	4	22	1	0.0007282	0.0454545	0.0158373	0.0241532
Fos	5493	157	22	3	0.0285818	0.136364	0.0205362	0.0243506
Cdh1	5493	53	22	2	0.00964864	0.0909091	0.0175049	0.0244655
Il4	5493	446	22	5	0.0811942	0.227273	0.0218649	0.0247206
Zbtb10	5493	6	22	1	0.0010923	0.0454545	0.0235745	0.0249523
Lmx1b	5493	6	22	1	0.0010923	0.0454545	0.0235745	0.026254
Lipg	5493	6	22	1	0.0010923	0.0454545	0.0235745	0.0262656
Gast	5493	61	22	2	0.011105	0.0909091	0.0225713	0.026441
Mapk9	5493	64	22	2	0.0116512	0.0909091	0.0245917	0.0272082
Cdc25b	5493	5	22	1	0.000910249	0.0454545	0.0197209	0.0276145
Tnfrsf13b	5493	7	22	1	0.00127435	0.0454545	0.0273983	0.029059
Nlk	5493	7	22	1	0.00127435	0.0454545	0.0273983	0.0299438
Bub1b	5493	5	22	1	0.000910249	0.0454545	0.0197209	0.0305332
Srf	5493	70	22	2	0.0127435	0.0909091	0.0288133	0.0306076
Ilf3	5493	7	22	1	0.00127435	0.0454545	0.0273983	0.030814
Il6	5493	478	22	5	0.0870198	0.227273	0.0277865	0.0311497
Habp2	5493	7	22	1	0.00127435	0.0454545	0.0273983	0.0313787
Etv1	5493	7	22	1	0.00127435	0.0454545	0.0273983	0.0326267
Irf1	5493	71	22	2	0.0129255	0.0909091	0.0295391	0.0330173
Il5	5493	71	22	2	0.0129255	0.0909091	0.0295391	0.0330709
Sat1	5493	8	22	1	0.0014564	0.0454545	0.0311925	0.0332918
Rbl2	5493	8	22	1	0.0014564	0.0454545	0.0311925	0.0333988
Src	5493	188	22	3	0.0342254	0.136364	0.0316604	0.0335342
Msi1	5493	8	22	1	0.0014564	0.0454545	0.0311925	0.0341151
Lox	5493	8	22	1	0.0014564	0.0454545	0.0311925	0.0344259
Itga1	5493	8	22	1	0.0014564	0.0454545	0.0311925	0.0347829
Nos2	5493	75	22	2	0.0136537	0.0909091	0.0325022	0.035209
Foxm1	5493	72	22	2	0.0131076	0.0909091	0.030271	0.0352305
Ctgf	5493	69	22	2	0.0125614	0.0909091	0.0280937	0.0353488
Cav1	5493	64	22	2	0.0116512	0.0909091	0.0245917	0.0356155
Gdf5	5493	8	22	1	0.0014564	0.0454545	0.0311925	0.035979
Gdnf	5493	74	22	2	0.0134717	0.0909091	0.0317527	0.0364121
Chd8	5493	7	22	1	0.00127435	0.0454545	0.0273983	0.0365743
Wnt2	5493	9	22	1	0.00163845	0.0454545	0.0349572	0.0367524
Tyms	5493	9	22	1	0.00163845	0.0454545	0.0349572	0.0368024
Cdkn1c	5493	7	22	1	0.00127435	0.0454545	0.0273983	0.0371026
Cdh5	5493	7	22	1	0.00127435	0.0454545	0.0273983	0.0372631
Mapk8	5493	342	22	4	0.0622611	0.181818	0.0343782	0.0376324
Runx2	5493	80	22	2	0.014564	0.0909091	0.0363332	0.0386263
Brca1	5493	66	22	2	0.0120153	0.0909091	0.0259728	0.0395322
Cma1	5493	8	22	1	0.0014564	0.0454545	0.0311925	0.040157
Myc	5493	202	22	3	0.0367741	0.136364	0.0373886	0.0405755
Foxo3	5493	79	22	2	0.0143819	0.0909091	0.0355562	0.0409526
Cfl1	5493	8	22	1	0.0014564	0.0454545	0.0311925	0.0411342
Celf2	5493	8	22	1	0.0014564	0.0454545	0.0311925	0.0413141
Atad2	5493	6	22	1	0.0010923	0.0454545	0.0235745	0.041362
Mbd2	5493	10	22	1	0.0018205	0.0454545	0.0386926	0.0422075
Itga2	5493	10	22	1	0.0018205	0.0454545	0.0386926	0.0427785
Inppl1	5493	10	22	1	0.0018205	0.0454545	0.0386926	0.0428561
Hoxa11	5493	10	22	1	0.0018205	0.0454545	0.0386926	0.0432892
Hdac6	5493	10	22	1	0.0018205	0.0454545	0.0386926	0.0434811
Spdef	5493	11	22	1	0.00200255	0.0454545	0.0423988	0.0447275
Prkaa1	5493	11	22	1	0.00200255	0.0454545	0.0423988	0.0452169
Pla2g6	5493	11	22	1	0.00200255	0.0454545	0.0423988	0.0453258
Pdgfa	5493	11	22	1	0.00200255	0.0454545	0.0423988	0.0454318
Pdgfb	5493	11	22	1	0.00200255	0.0454545	0.0423988	0.0454318
Oprd1	5493	11	22	1	0.00200255	0.0454545	0.0423988	0.0455526
Nkx6-1	5493	11	22	1	0.00200255	0.0454545	0.0423988	0.04571
Ncoa4	5493	11	22	1	0.00200255	0.0454545	0.0423988	0.0458049
Ing1	5493	11	22	1	0.00200255	0.0454545	0.0423988	0.0468165
Tnfrsf13c	5493	12	22	1	0.0021846	0.0454545	0.0460761	0.0482999
Ccl12	5493	79	22	2	0.0143819	0.0909091	0.0355562	0.0484441
Igf1	5493	378	22	4	0.0688149	0.181818	0.0452855	0.0499208
Tgfb1	5493	966	22	7	0.17586	0.318182	0.0486143	0.0509362
Egfr	5493	218	22	3	0.0396869	0.136364	0.0444118	0.051657
Ccnd3	5493	10	22	1	0.0018205	0.0454545	0.0386926	0.0520924
Fhit	5493	12	22	1	0.0021846	0.0454545	0.0460761	0.0524546
Ins2	5493	570	22	5	0.103768	0.227273	0.0490483	0.0536767
Aip	5493	6	22	1	0.0010923	0.0454545	0.0235745	0.0538994
Hbb-bt	5493	13	22	1	0.00236665	0.0454545	0.0497245	0.0551075
Cxcr2	5493	12	22	1	0.0021846	0.0454545	0.0460761	0.0552431
Ctnnd1	5493	12	22	1	0.0021846	0.0454545	0.0460761	0.0555234
Csf3r	5493	12	22	1	0.0021846	0.0454545	0.0460761	0.0557763
Gata5	5493	13	22	1	0.00236665	0.0454545	0.0497245	0.0558218
Bgn	5493	10	22	1	0.0018205	0.0454545	0.0386926	0.0563381
Nqo1	5493	14	22	1	0.0025487	0.0454545	0.0533443	0.0568882
Pten	5493	102	22	2	0.0185691	0.0909091	0.0545848	0.0576246
Hgf	5493	237	22	3	0.0431458	0.136364	0.0533373	0.0587867
Aurka	5493	10	22	1	0.0018205	0.0454545	0.0386926	0.0590614
Xiap	5493	15	22	1	0.00273075	0.0454545	0.0569355	0.0592544
Taf1	5493	15	22	1	0.00273075	0.0454545	0.0569355	0.0595037
Fn1	5493	100	22	2	0.018205	0.0909091	0.0528461	0.0595383
Pou2af1	5493	15	22	1	0.00273075	0.0454545	0.0569355	0.0602035
Pml	5493	15	22	1	0.00273075	0.0454545	0.0569355	0.0602264
Ccnb1	5493	12	22	1	0.0021846	0.0454545	0.0460761	0.0603303
Eln	5493	14	22	1	0.0025487	0.0454545	0.0533443	0.0609341
Hras	5493	104	22	2	0.0189332	0.0909091	0.0563368	0.061696
Vegfa	5493	250	22	3	0.0455125	0.136364	0.0597619	0.0621567
Serpina1a	5493	16	22	1	0.0029128	0.0454545	0.0604984	0.0633918
Rack1	5493	16	22	1	0.0029128	0.0454545	0.0604984	0.0636367
F9	5493	15	22	1	0.00273075	0.0454545	0.0569355	0.064326
Cartpt	5493	13	22	1	0.00236665	0.0454545	0.0497245	0.0655067
Notch1	5493	255	22	3	0.0464227	0.136364	0.0622933	0.0661558
Ascl2	5493	11	22	1	0.00200255	0.0454545	0.0423988	0.0662173
Cd4	5493	235	22	3	0.0427817	0.136364	0.0523705	0.0662581
Cdk1	5493	14	22	1	0.0025487	0.0454545	0.0533443	0.0664322
Ptn	5493	17	22	1	0.00309485	0.0454545	0.0640331	0.0673469
Prkci	5493	17	22	1	0.00309485	0.0454545	0.0640331	0.0674234
Bmp7	5493	96	22	2	0.0174768	0.0909091	0.049411	0.067589
Erbb2	5493	108	22	2	0.0196614	0.0909091	0.0598781	0.0675906
Pim1	5493	17	22	1	0.00309485	0.0454545	0.0640331	0.0675966
Lrrc4	5493	17	22	1	0.00309485	0.0454545	0.0640331	0.0686697
Acta2	5493	6	22	1	0.0010923	0.0454545	0.0235745	0.0707235
Ago2	5493	9	22	1	0.00163845	0.0454545	0.0349572	0.0708971
Tnf	5493	1061	22	7	0.193155	0.318182	0.0682972	0.0709522
Kitl	5493	116	22	2	0.0211178	0.0909091	0.0670935	0.0720467
Eno1	5493	17	22	1	0.00309485	0.0454545	0.0640331	0.0722859
Ybx1	5493	19	22	1	0.00345895	0.0454545	0.0710185	0.0735848
Srsf1	5493	19	22	1	0.00345895	0.0454545	0.0710185	0.073934
Notch2	5493	19	22	1	0.00345895	0.0454545	0.0710185	0.0751368
Tsc2	5493	20	22	1	0.003641	0.0454545	0.0744695	0.077177
Chek1	5493	17	22	1	0.00309485	0.0454545	0.0640331	0.0774162
Serpine1	5493	20	22	1	0.003641	0.0454545	0.0744695	0.077646
Sdc1	5493	20	22	1	0.003641	0.0454545	0.0744695	0.0776885
Pttg1	5493	20	22	1	0.003641	0.0454545	0.0744695	0.0779523
Anxa5	5493	13	22	1	0.00236665	0.0454545	0.0497245	0.0794777
Ccne1	5493	17	22	1	0.00309485	0.0454545	0.0640331	0.0801655
E2f4	5493	19	22	1	0.00345895	0.0454545	0.0710185	0.0801822
Akt1	5493	380	22	4	0.069179	0.181818	0.0459304	0.0803032
Cdk9	5493	18	22	1	0.0032769	0.0454545	0.0675397	0.0815603
Cux1	5493	19	22	1	0.00345895	0.0454545	0.0710185	0.0821397
Mdk	5493	22	22	1	0.0040051	0.0454545	0.081289	0.0861732
Max	5493	22	22	1	0.0040051	0.0454545	0.081289	0.0862252
Klf6	5493	22	22	1	0.0040051	0.0454545	0.081289	0.0867146
Neurod6	5493	23	22	1	0.00418715	0.0454545	0.0846577	0.0892294
Tgfa	5493	137	22	2	0.0249408	0.0909091	0.0866431	0.0897007
Map2k1	5493	136	22	2	0.0247588	0.0909091	0.0856982	0.0908556
Ptgs2	5493	139	22	2	0.0253049	0.0909091	0.0885358	0.0922918
Cdk5	5493	21	22	1	0.00382305	0.0454545	0.077893	0.0926969
Lrp1	5493	24	22	1	0.0043692	0.0454545	0.0879994	0.0933435
Htt	5493	24	22	1	0.0043692	0.0454545	0.0879994	0.0943986
Erg	5493	24	22	1	0.0043692	0.0454545	0.0879994	0.0971429
Sod2	5493	26	22	1	0.0047333	0.0454545	0.0946019	0.097928
Flt3	5493	25	22	1	0.00455125	0.0454545	0.091314	0.0997495
Smad5	5493	27	22	1	0.00491535	0.0454545	0.097863	0.101282
Agt	5493	433	22	4	0.0788276	0.181818	0.064294	0.102185
Daxx	5493	25	22	1	0.00455125	0.0454545	0.091314	0.102827
Zeb1	5493	28	22	1	0.0050974	0.0454545	0.101098	0.10404
Ace2	5493	13	22	1	0.00236665	0.0454545	0.0497245	0.104173
Sp3	5493	152	22	2	0.0276716	0.0909091	0.1009	0.104309
Comp	5493	25	22	1	0.00455125	0.0454545	0.091314	0.104767
Acvr1c	5493	15	22	1	0.00273075	0.0454545	0.0569355	0.105805
Egr1	5493	147	22	2	0.0267613	0.0909091	0.0961355	0.106038
Fhl2	5493	27	22	1	0.00491535	0.0454545	0.097863	0.106553
Tnfrsf4	5493	29	22	1	0.00527945	0.0454545	0.104306	0.107515
Alb	5493	122	22	2	0.0222101	0.0909091	0.072603	0.108905
Fgf4	5493	28	22	1	0.0050974	0.0454545	0.101098	0.109956
Tnc	5493	30	22	1	0.0054615	0.0454545	0.107488	0.110759
Camp	5493	25	22	1	0.00455125	0.0454545	0.091314	0.111301
Akt2	5493	20	22	1	0.003641	0.0454545	0.0744695	0.1116
Prdm1	5493	30	22	1	0.0054615	0.0454545	0.107488	0.111723
Bax	5493	24	22	1	0.0043692	0.0454545	0.0879994	0.112199
Lepr	5493	30	22	1	0.0054615	0.0454545	0.107488	0.11337
Ahr	5493	125	22	2	0.0227562	0.0909091	0.0753841	0.113854
Tnfrsf1b	5493	31	22	1	0.00564355	0.0454545	0.110644	0.113907
Myocd	5493	31	22	1	0.00564355	0.0454545	0.110644	0.115772
Syk	5493	32	22	1	0.0058256	0.0454545	0.113774	0.117101
Bhlhe40	5493	26	22	1	0.0047333	0.0454545	0.0946019	0.117589
E2f2	5493	30	22	1	0.0054615	0.0454545	0.107488	0.118215
Mtor	5493	165	22	2	0.0300382	0.0909091	0.113291	0.118379
Nr4a2	5493	32	22	1	0.0058256	0.0454545	0.113774	0.118475
Fosb	5493	31	22	1	0.00564355	0.0454545	0.110644	0.119601
Fli1	5493	31	22	1	0.00564355	0.0454545	0.110644	0.119648
Tnfsf14	5493	33	22	1	0.00600765	0.0454545	0.116878	0.120046
Eif4e	5493	31	22	1	0.00564355	0.0454545	0.110644	0.120913
Ifnb1	5493	168	22	2	0.0305844	0.0909091	0.116143	0.122703
Hspb1	5493	33	22	1	0.00600765	0.0454545	0.116878	0.123585
Lgals3	5493	34	22	1	0.0061897	0.0454545	0.119957	0.125569
Etv4	5493	33	22	1	0.00600765	0.0454545	0.116878	0.126231
Ctf1	5493	32	22	1	0.0058256	0.0454545	0.113774	0.126574
Mapk11	5493	35	22	1	0.00637175	0.0454545	0.12301	0.128332
Flt3l	5493	34	22	1	0.0061897	0.0454545	0.119957	0.128516
Cyr61	5493	33	22	1	0.00600765	0.0454545	0.116878	0.128794
Col18a1	5493	33	22	1	0.00600765	0.0454545	0.116878	0.130772
Cast	5493	31	22	1	0.00564355	0.0454545	0.110644	0.130813
Mdm2	5493	36	22	1	0.0065538	0.0454545	0.126038	0.131304
Thbs1	5493	37	22	1	0.00673585	0.0454545	0.12904	0.132235
Nodal	5493	37	22	1	0.00673585	0.0454545	0.12904	0.13375
Fasl	5493	36	22	1	0.0065538	0.0454545	0.126038	0.135056
Il33	5493	37	22	1	0.00673585	0.0454545	0.12904	0.135317
Gdf2	5493	37	22	1	0.00673585	0.0454545	0.12904	0.137038
Dcn	5493	37	22	1	0.00673585	0.0454545	0.12904	0.140541
Relb	5493	40	22	1	0.007282	0.0454545	0.137898	0.141593
Casr	5493	35	22	1	0.00637175	0.0454545	0.12301	0.14197
Prl	5493	193	22	2	0.0351356	0.0909091	0.139597	0.143398
Vhl	5493	41	22	1	0.00746405	0.0454545	0.140801	0.143619
Il22	5493	40	22	1	0.007282	0.0454545	0.137898	0.143983
Id1	5493	40	22	1	0.007282	0.0454545	0.137898	0.144196
Edn1	5493	188	22	2	0.0342254	0.0909091	0.134965	0.144745
Ddit3	5493	39	22	1	0.00709995	0.0454545	0.13497	0.145892
Cxcr4	5493	39	22	1	0.00709995	0.0454545	0.13497	0.146591
Nr3c1	5493	196	22	2	0.0356818	0.0909091	0.142358	0.14667
Cdkn1b	5493	38	22	1	0.0069179	0.0454545	0.132018	0.147261
Cdkn2a	5493	38	22	1	0.0069179	0.0454545	0.132018	0.147261
F2	5493	196	22	2	0.0356818	0.0909091	0.142358	0.150806
Mstn	5493	43	22	1	0.00782814	0.0454545	0.146534	0.151241
Apc	5493	34	22	1	0.0061897	0.0454545	0.119957	0.152047
Jund	5493	43	22	1	0.00782814	0.0454545	0.146534	0.152159
Tnfsf13b	5493	45	22	1	0.00819224	0.0454545	0.15217	0.155075
Cck	5493	40	22	1	0.007282	0.0454545	0.137898	0.155464
Il1b	5493	653	22	4	0.118879	0.181818	0.149905	0.155716
Plau	5493	45	22	1	0.00819224	0.0454545	0.15217	0.156054
Atf1	5493	37	22	1	0.00673585	0.0454545	0.12904	0.156134
App	5493	179	22	2	0.0325869	0.0909091	0.126545	0.156967
Lef1	5493	45	22	1	0.00819224	0.0454545	0.15217	0.157377
Dnmt1	5493	45	22	1	0.00819224	0.0454545	0.15217	0.161876
Dkk1	5493	45	22	1	0.00819224	0.0454545	0.15217	0.162164
Hspd1	5493	47	22	1	0.00855634	0.0454545	0.15771	0.163667
Nr2f2	5493	48	22	1	0.00873839	0.0454545	0.160445	0.164559
Gata6	5493	47	22	1	0.00855634	0.0454545	0.15771	0.16495
Pou5f1	5493	49	22	1	0.00892044	0.0454545	0.163156	0.166839
Pax3	5493	49	22	1	0.00892044	0.0454545	0.163156	0.167097
Abcb1a	5493	29	22	1	0.00527945	0.0454545	0.104306	0.168096
Bcl6	5493	44	22	1	0.00801019	0.0454545	0.149364	0.170266
Hmgcr	5493	50	22	1	0.00910249	0.0454545	0.165843	0.171919
Mitf	5493	52	22	1	0.00946659	0.0454545	0.171148	0.175717
Il13	5493	228	22	2	0.0415074	0.0909091	0.170736	0.176451
Ntf3	5493	53	22	1	0.00964864	0.0454545	0.173766	0.177867
Nr3c2	5493	53	22	1	0.00964864	0.0454545	0.173766	0.177899
Adora2a	5493	41	22	1	0.00746405	0.0454545	0.140801	0.178104
Klf4	5493	54	22	1	0.00983069	0.0454545	0.176361	0.181408
Ilk	5493	54	22	1	0.00983069	0.0454545	0.176361	0.181773
Prkcz	5493	55	22	1	0.0100127	0.0454545	0.178934	0.182366
Il11	5493	55	22	1	0.0100127	0.0454545	0.178934	0.184325
Nppa	5493	56	22	1	0.0101948	0.0454545	0.181484	0.185385
Thpo	5493	58	22	1	0.0105589	0.0454545	0.186516	0.189108
Smad7	5493	59	22	1	0.0107409	0.0454545	0.188999	0.191705
Rock1	5493	59	22	1	0.0107409	0.0454545	0.188999	0.191938
Hbegf	5493	58	22	1	0.0105589	0.0454545	0.186516	0.192259
Adm	5493	47	22	1	0.00855634	0.0454545	0.15771	0.192669
Ace	5493	44	22	1	0.00801019	0.0454545	0.149364	0.193757
Ifng	5493	782	22	4	0.142363	0.181818	0.189712	0.194596
Cd44	5493	56	22	1	0.0101948	0.0454545	0.181484	0.195033
Nfkb1	5493	60	22	1	0.010923	0.0454545	0.191459	0.195066
Kng2	5493	60	22	1	0.010923	0.0454545	0.191459	0.195783
Csf2	5493	249	22	2	0.0453304	0.0909091	0.188035	0.19786
Ets2	5493	60	22	1	0.010923	0.0454545	0.191459	0.198309
Usf1	5493	62	22	1	0.0112871	0.0454545	0.196315	0.198548
Bmp2	5493	244	22	2	0.0444202	0.0909091	0.184025	0.200777
Atf2	5493	56	22	1	0.0101948	0.0454545	0.181484	0.202642
Wt1	5493	64	22	1	0.0116512	0.0454545	0.201083	0.20321
Angpt1	5493	54	22	1	0.00983069	0.0454545	0.176361	0.203604
Tlr9	5493	65	22	1	0.0118332	0.0454545	0.203435	0.20569
Agtr2	5493	53	22	1	0.00964864	0.0454545	0.173766	0.205765
Wnt1	5493	66	22	1	0.0120153	0.0454545	0.205766	0.207868
Ctnnb1	5493	264	22	2	0.0480612	0.0909091	0.199628	0.208334
Nr1i2	5493	66	22	1	0.0120153	0.0454545	0.205766	0.20903
Ccnd1	5493	63	22	1	0.0114691	0.0454545	0.19871	0.211156
Prkcb	5493	69	22	1	0.0125614	0.0454545	0.212631	0.215466
Igf2	5493	72	22	1	0.0131076	0.0454545	0.219308	0.223826
Ets1	5493	72	22	1	0.0131076	0.0454545	0.219308	0.225698
Rel	5493	74	22	1	0.0134717	0.0454545	0.223657	0.226307
Igf1r	5493	74	22	1	0.0134717	0.0454545	0.223657	0.228076
Gata4	5493	74	22	1	0.0134717	0.0454545	0.223657	0.229142
Tnfsf10	5493	76	22	1	0.0138358	0.0454545	0.227924	0.229964
Hsp90aa1	5493	75	22	1	0.0136537	0.0454545	0.2258	0.230106
Myb	5493	77	22	1	0.0140178	0.0454545	0.230028	0.233106
Myod1	5493	78	22	1	0.0141999	0.0454545	0.232112	0.235119
Crp	5493	76	22	1	0.0138358	0.0454545	0.227924	0.235934
Ikbkb	5493	78	22	1	0.0141999	0.0454545	0.232112	0.235999
Nfe2l2	5493	80	22	1	0.014564	0.0454545	0.23622	0.239052
Parp1	5493	82	22	1	0.0149281	0.0454545	0.240251	0.24285
Rb1	5493	83	22	1	0.0151101	0.0454545	0.242237	0.244461
Ghrl	5493	83	22	1	0.0151101	0.0454545	0.242237	0.246707
Tac1	5493	85	22	1	0.0154742	0.0454545	0.246152	0.247973
Pparg	5493	346	22	2	0.0629893	0.0909091	0.250043	0.252297
Tgfb2	5493	88	22	1	0.0160204	0.0454545	0.251882	0.2536
Rxra	5493	93	22	1	0.0169306	0.0454545	0.26106	0.262986
Bcl2	5493	89	22	1	0.0162024	0.0454545	0.253754	0.264654
Il18	5493	95	22	1	0.0172947	0.0454545	0.264604	0.267798
Wnt3a	5493	96	22	1	0.0174768	0.0454545	0.266349	0.26783
Gsk3b	5493	96	22	1	0.0174768	0.0454545	0.266349	0.26994
Fgf2	5493	397	22	2	0.0722738	0.0909091	0.269742	0.27372
Sp1	5493	406	22	2	0.0739123	0.0909091	0.272309	0.273851
Nr1h4	5493	101	22	1	0.018387	0.0454545	0.27481	0.276849
Prkca	5493	107	22	1	0.0194793	0.0454545	0.284395	0.286167
Prkcd	5493	108	22	1	0.0196614	0.0454545	0.285933	0.28764
Nrg1	5493	110	22	1	0.0200255	0.0454545	0.288961	0.290838
Foxo1	5493	111	22	1	0.0202075	0.0454545	0.290451	0.293663
Hdac1	5493	114	22	1	0.0207537	0.0454545	0.294822	0.29746
Spi1	5493	117	22	1	0.0212998	0.0454545	0.299049	0.300216
Crebbp	5493	115	22	1	0.0209357	0.0454545	0.296247	0.30071
Il7	5493	122	22	1	0.0222101	0.0454545	0.305784	0.307837
Csf3	5493	127	22	1	0.0231203	0.0454545	0.31214	0.315996
Agtr1a	5493	130	22	1	0.0236665	0.0454545	0.315776	0.325403
Csf1	5493	139	22	1	0.0253049	0.0454545	0.325914	0.32944
Smad3	5493	142	22	1	0.0258511	0.0454545	0.329045	0.329992
Il15	5493	142	22	1	0.0258511	0.0454545	0.329045	0.330763
Pth	5493	145	22	1	0.0263972	0.0454545	0.332056	0.332982
Cd28	5493	150	22	1	0.0273075	0.0454545	0.336812	0.34019
Inhba	5493	153	22	1	0.0278536	0.0454545	0.339513	0.340711
Cebpa	5493	167	22	1	0.0304023	0.0454545	0.350666	0.353261
Cd40	5493	175	22	1	0.0318587	0.0454545	0.356025	0.358483
Ep300	5493	194	22	1	0.0353177	0.0454545	0.366049	0.367332
Il1a	5493	201	22	1	0.036592	0.0454545	0.368855	0.369441
Bmp4	5493	197	22	1	0.0358638	0.0454545	0.367307	0.369572
Stat3	5493	206	22	1	0.0375023	0.0454545	0.370586	0.370823
Esr1	5493	215	22	1	0.0391407	0.0454545	0.373158	0.373582
Ngf	5493	279	22	1	0.0507919	0.0454545	0.374611	0.374724
Il10	5493	278	22	1	0.0506099	0.0454545	0.374777	0.374777

## Sheet: Cluster E
pathw_name	data_N	gene_s	data_K	gene_x	p0	p1	p value	fdr
Sell	5493	17	46	3	0.00309485	0.0652174	0.000334868	0.000388297
Hspd1	5493	47	46	4	0.00855634	0.0869565	0.000551368	0.000720757
Nrp1	5493	5	46	2	0.000910249	0.0434783	0.000669801	0.000807416
Tek	5493	22	46	3	0.0040051	0.0652174	0.000729056	0.000830176
Sirt1	5493	89	46	5	0.0162024	0.108696	0.000725018	0.000836559
Hspb7	5493	5	46	2	0.000910249	0.0434783	0.000669801	0.00087523
Amfr	5493	3	46	2	0.00054615	0.0434783	0.000204201	0.000903151
Klf2	5493	51	46	4	0.00928454	0.0869565	0.000748937	0.000946114
Bdnf	5493	123	46	6	0.0223921	0.130435	0.000440355	0.00109923
Pten	5493	102	46	5	0.0185691	0.108696	0.00131758	0.00154465
Daxx	5493	25	46	3	0.00455125	0.0652174	0.00106337	0.00167323
Epas1	5493	58	46	4	0.0105589	0.0869565	0.00120436	0.0017491
Tnfrsf8	5493	31	46	3	0.00564355	0.0652174	0.00198201	0.00224537
Hspa1b	5493	65	46	4	0.0118332	0.0869565	0.00182025	0.00236679
Ghrh	5493	30	46	3	0.0054615	0.0652174	0.0018044	0.00246496
Ifnb1	5493	168	46	6	0.0305844	0.130435	0.00210896	0.00271948
Tnf	5493	1061	46	17	0.193155	0.369565	0.00243503	0.00275858
Cryab	5493	8	46	2	0.0014564	0.0434783	0.00183069	0.00299458
Cd8a	5493	159	46	6	0.0289459	0.130435	0.00161359	0.00306163
Lbx1	5493	10	46	2	0.0018205	0.0434783	0.00289516	0.00361957
Mdm2	5493	36	46	3	0.0065538	0.0652174	0.00302625	0.00371697
Adipor2	5493	5	46	2	0.000910249	0.0434783	0.000669801	0.00465512
Creb1	5493	247	46	7	0.0449663	0.152174	0.00318277	0.00522427
Csf3	5493	127	46	5	0.0231203	0.108696	0.00332147	0.00537286
Proc	5493	43	46	3	0.00782814	0.0652174	0.00494873	0.00578745
Ogt	5493	13	46	2	0.00236665	0.0434783	0.00489841	0.00584441
Brms1	5493	10	46	2	0.0018205	0.0434783	0.00289516	0.00652351
Tgfb1	5493	966	46	15	0.17586	0.326087	0.00592233	0.00670419
Hdac7	5493	14	46	2	0.0025487	0.0434783	0.00566892	0.00744143
Nanog	5493	16	46	2	0.0029128	0.0434783	0.00735591	0.00888637
Sipa1	5493	1	46	1	0.00018205	0.0217391	0.00837429	0.00958821
Hhex	5493	16	46	2	0.0029128	0.0434783	0.00735591	0.00961315
Ptn	5493	17	46	2	0.00309485	0.0434783	0.00826972	0.00962679
Rps3	5493	1	46	1	0.00018205	0.0217391	0.00837429	0.00965354
Robo1	5493	1	46	1	0.00018205	0.0217391	0.00837429	0.00966335
Recql5	5493	1	46	1	0.00018205	0.0217391	0.00837429	0.00969076
Chuk	5493	45	46	3	0.00819224	0.0652174	0.00560073	0.00970602
Plscr1	5493	1	46	1	0.00018205	0.0217391	0.00837429	0.00982018
Oprm1	5493	17	46	2	0.00309485	0.0434783	0.00826972	0.00983187
Paox	5493	1	46	1	0.00018205	0.0217391	0.00837429	0.00991888
Oxr1	5493	1	46	1	0.00018205	0.0217391	0.00837429	0.00993269
Myof	5493	1	46	1	0.00018205	0.0217391	0.00837429	0.0101008
Lrrc4	5493	17	46	2	0.00309485	0.0434783	0.00826972	0.0102037
Vtn	5493	18	46	2	0.0032769	0.0434783	0.00922868	0.0103044
Itpr2	5493	1	46	1	0.00018205	0.0217391	0.00837429	0.0105302
Itpr3	5493	1	46	1	0.00018205	0.0217391	0.00837429	0.0105302
Nrf1	5493	18	46	2	0.0032769	0.0434783	0.00922868	0.0109351
Grsf1	5493	1	46	1	0.00018205	0.0217391	0.00837429	0.0110606
Fxyd4	5493	1	46	1	0.00018205	0.0217391	0.00837429	0.0114343
Etv2	5493	1	46	1	0.00018205	0.0217391	0.00837429	0.0118071
Eif2b5	5493	1	46	1	0.00018205	0.0217391	0.00837429	0.0120684
Nox1	5493	19	46	2	0.00345895	0.0434783	0.0102315	0.012136
Diaph2	5493	1	46	1	0.00018205	0.0217391	0.00837429	0.0125839
Shc1	5493	20	46	2	0.003641	0.0434783	0.011277	0.0128374
Smad7	5493	59	46	3	0.0107409	0.0652174	0.0114823	0.0130093
Hgf	5493	237	46	6	0.0431458	0.130435	0.0101111	0.0130285
Pecam1	5493	20	46	2	0.003641	0.0434783	0.011277	0.0131993
Cse1l	5493	1	46	1	0.00018205	0.0217391	0.00837429	0.0133757
Dll4	5493	18	46	2	0.0032769	0.0434783	0.00922868	0.0135641
Apoh	5493	12	46	2	0.0021846	0.0434783	0.00417835	0.0137336
Ccr5	5493	16	46	2	0.0029128	0.0434783	0.00735591	0.0141386
Il2	5493	245	46	6	0.0446022	0.130435	0.011632	0.0145759
Kng2	5493	60	46	3	0.010923	0.0652174	0.011991	0.0147375
Fgf2	5493	397	46	8	0.0722738	0.173913	0.0110028	0.0150099
Itgb3	5493	21	46	2	0.00382305	0.0434783	0.0123638	0.0153509
Itgam	5493	21	46	2	0.00382305	0.0434783	0.0123638	0.0153563
Notch1	5493	255	46	6	0.0464227	0.130435	0.013731	0.0162185
Max	5493	22	46	2	0.0040051	0.0434783	0.0134908	0.0162897
Src	5493	188	46	5	0.0342254	0.108696	0.0151383	0.0170507
Klf5	5493	23	46	2	0.00418715	0.0434783	0.0146569	0.0180001
Tenm1	5493	2	46	1	0.0003641	0.0217391	0.0166114	0.018601
Tbpl1	5493	2	46	1	0.0003641	0.0217391	0.0166114	0.0186172
Smtn	5493	2	46	1	0.0003641	0.0217391	0.0166114	0.0187338
Il7	5493	122	46	4	0.0222101	0.0869565	0.0151316	0.0188508
Robo2	5493	2	46	1	0.0003641	0.0217391	0.0166114	0.0189452
Csf2	5493	249	46	6	0.0453304	0.130435	0.012445	0.0192169
Med28	5493	2	46	1	0.0003641	0.0217391	0.0166114	0.0199272
Matk	5493	2	46	1	0.0003641	0.0217391	0.0166114	0.0199883
Lpar5	5493	2	46	1	0.0003641	0.0217391	0.0166114	0.0201389
Muc1	5493	25	46	2	0.00455125	0.0434783	0.0171012	0.0202399
Krt8	5493	2	46	1	0.0003641	0.0217391	0.0166114	0.02028
F2r	5493	66	46	3	0.0120153	0.0652174	0.0152878	0.0208762
Hoxb8	5493	2	46	1	0.0003641	0.0217391	0.0166114	0.0209943
Fst	5493	24	46	2	0.0043692	0.0434783	0.0158607	0.0211442
Edn1	5493	188	46	5	0.0342254	0.108696	0.0151383	0.0213404
Fut8	5493	2	46	1	0.0003641	0.0217391	0.0166114	0.0220748
Foxq1	5493	2	46	1	0.0003641	0.0217391	0.0166114	0.0221449
Itgb2	5493	26	46	2	0.0047333	0.0434783	0.0183772	0.0224903
Il25	5493	26	46	2	0.0047333	0.0434783	0.0183772	0.022649
Emx2	5493	2	46	1	0.0003641	0.0217391	0.0166114	0.0229739
Dner	5493	2	46	1	0.0003641	0.0217391	0.0166114	0.0237482
Il4	5493	446	46	8	0.0811942	0.173913	0.0194637	0.0239533
Tnfsf10	5493	76	46	3	0.0138358	0.0652174	0.0216889	0.0241026
Tlr3	5493	76	46	3	0.0138358	0.0652174	0.0216889	0.0241244
Cyth1	5493	2	46	1	0.0003641	0.0217391	0.0166114	0.0245281
Ptgs2	5493	139	46	4	0.0253049	0.0869565	0.022445	0.0256048
Reg3g	5493	30	46	2	0.0054615	0.0434783	0.0238146	0.0270273
Bmp6	5493	62	46	3	0.0112871	0.0652174	0.0130435	0.0270679
Kras	5493	77	46	3	0.0140178	0.0652174	0.0223891	0.0270732
Vezf1	5493	3	46	1	0.00054615	0.0217391	0.0247128	0.0272766
Trove2	5493	3	46	1	0.00054615	0.0217391	0.0247128	0.027357
Tpbg	5493	3	46	1	0.00054615	0.0217391	0.0247128	0.0273898
Taf13	5493	3	46	1	0.00054615	0.0217391	0.0247128	0.0275148
Rheb	5493	3	46	1	0.00054615	0.0217391	0.0247128	0.0279864
Rgs4	5493	3	46	1	0.00054615	0.0217391	0.0247128	0.02799
Ikbkb	5493	78	46	3	0.0141999	0.0652174	0.0230998	0.0284893
Pcsk2	5493	3	46	1	0.00054615	0.0217391	0.0247128	0.0285305
Pbsn	5493	3	46	1	0.00054615	0.0217391	0.0247128	0.0285438
Palld	5493	3	46	1	0.00054615	0.0217391	0.0247128	0.0285769
Nrp2	5493	3	46	1	0.00054615	0.0217391	0.0247128	0.0287288
Cd2bp2	5493	2	46	1	0.0003641	0.0217391	0.0166114	0.0291423
Mepe	5493	3	46	1	0.00054615	0.0217391	0.0247128	0.0292758
Il15	5493	142	46	4	0.0258511	0.0869565	0.0238975	0.0293977
Mal	5493	3	46	1	0.00054615	0.0217391	0.0247128	0.0294739
Men1	5493	31	46	2	0.00564355	0.0434783	0.0252519	0.0297043
Krit1	5493	3	46	1	0.00054615	0.0217391	0.0247128	0.0297949
Foxo3	5493	79	46	3	0.0143819	0.0652174	0.0238209	0.0312095
Fto	5493	3	46	1	0.00054615	0.0217391	0.0247128	0.0322408
Btk	5493	25	46	2	0.00455125	0.0434783	0.0171012	0.0329741
Grp	5493	32	46	2	0.0058256	0.0434783	0.0267184	0.0334776
Egfr	5493	218	46	5	0.0396869	0.108696	0.0253183	0.0340758
Bax	5493	24	46	2	0.0043692	0.0434783	0.0158607	0.0341022
Hspb1	5493	33	46	2	0.00600765	0.0434783	0.028213	0.0345736
Hsf1	5493	33	46	2	0.00600765	0.0434783	0.028213	0.0346045
Diablo	5493	3	46	1	0.00054615	0.0217391	0.0247128	0.0348302
Diaph1	5493	3	46	1	0.00054615	0.0217391	0.0247128	0.0348302
Ddah2	5493	3	46	1	0.00054615	0.0217391	0.0247128	0.0351906
Bmp4	5493	197	46	5	0.0358638	0.108696	0.017879	0.0352057
Zfat	5493	4	46	1	0.0007282	0.0217391	0.0326804	0.0357745
Tfdp2	5493	4	46	1	0.0007282	0.0217391	0.0326804	0.0360841
Tac2	5493	4	46	1	0.0007282	0.0217391	0.0326804	0.0361494
Secisbp2	5493	4	46	1	0.0007282	0.0217391	0.0326804	0.0365464
Rgcc	5493	4	46	1	0.0007282	0.0217391	0.0326804	0.0367334
Pcbp2	5493	4	46	1	0.0007282	0.0217391	0.0326804	0.0373959
Nps	5493	4	46	1	0.0007282	0.0217391	0.0326804	0.0376838
Npsr1	5493	4	46	1	0.0007282	0.0217391	0.0326804	0.0376838
Nol3	5493	4	46	1	0.0007282	0.0217391	0.0326804	0.0377276
Eif2ak2	5493	33	46	2	0.00600765	0.0434783	0.028213	0.0378377
Flt3l	5493	34	46	2	0.0061897	0.0434783	0.0297348	0.038356
Dll1	5493	33	46	2	0.00600765	0.0434783	0.028213	0.0388586
Kcnma1	5493	4	46	1	0.0007282	0.0217391	0.0326804	0.0391072
Ncoa3	5493	37	46	2	0.00673585	0.0434783	0.0344533	0.0397032
Hax1	5493	4	46	1	0.0007282	0.0217391	0.0326804	0.0405175
Grb10	5493	4	46	1	0.0007282	0.0217391	0.0326804	0.0409087
Glo1	5493	4	46	1	0.0007282	0.0217391	0.0326804	0.0412618
Col18a1	5493	33	46	2	0.00600765	0.0434783	0.028213	0.0418231
Vegfa	5493	250	46	5	0.0455125	0.108696	0.0393255	0.0429231
Gdf2	5493	37	46	2	0.00673585	0.0434783	0.0344533	0.0432163
Elf2	5493	4	46	1	0.0007282	0.0217391	0.0326804	0.0434025
Flt1	5493	37	46	2	0.00673585	0.0434783	0.0344533	0.043836
Tspan8	5493	5	46	1	0.000910249	0.0217391	0.0405155	0.0442923
Dnm2	5493	4	46	1	0.0007282	0.0217391	0.0326804	0.0445102
Vhl	5493	41	46	2	0.00746405	0.0434783	0.0410676	0.0446612
Ralgds	5493	5	46	1	0.000910249	0.0217391	0.0405155	0.0453325
Pkhd1	5493	5	46	1	0.000910249	0.0217391	0.0405155	0.045768
Pcsk1	5493	5	46	1	0.000910249	0.0217391	0.0405155	0.0459739
Pbx2	5493	5	46	1	0.000910249	0.0217391	0.0405155	0.045991
Cxcl5	5493	4	46	1	0.0007282	0.0217391	0.0326804	0.0462676
Nfe2l1	5493	5	46	1	0.000910249	0.0217391	0.0405155	0.0464867
Mkl2	5493	5	46	1	0.000910249	0.0217391	0.0405155	0.046944
Lgals4	5493	5	46	1	0.000910249	0.0217391	0.0405155	0.0475894
Letm1	5493	5	46	1	0.000910249	0.0217391	0.0405155	0.0476037
Cp	5493	4	46	1	0.0007282	0.0217391	0.0326804	0.0477258
Vip	5493	103	46	3	0.0187511	0.0652174	0.0439757	0.0478021
Jak2	5493	99	46	3	0.0180229	0.0652174	0.0402712	0.047821
Hprt	5493	5	46	1	0.000910249	0.0217391	0.0405155	0.0489905
Bcar3	5493	3	46	1	0.00054615	0.0217391	0.0247128	0.0492747
Fgf20	5493	5	46	1	0.000910249	0.0217391	0.0405155	0.0515769
Cd4	5493	235	46	5	0.0427817	0.108696	0.0323784	0.0520534
Jund	5493	43	46	2	0.00782814	0.0434783	0.0444974	0.0523857
Cd3g	5493	4	46	1	0.0007282	0.0217391	0.0326804	0.0524697
Tlx3	5493	6	46	1	0.0010923	0.0217391	0.04822	0.0525726
Ssbp2	5493	6	46	1	0.0010923	0.0217391	0.04822	0.0528081
Elavl1	5493	5	46	1	0.000910249	0.0217391	0.0405155	0.0528526
Gfi1	5493	42	46	2	0.0076461	0.0434783	0.042773	0.0529362
Cd180	5493	4	46	1	0.0007282	0.0217391	0.0326804	0.0530889
Ptges	5493	6	46	1	0.0010923	0.0217391	0.04822	0.0537002
Hras	5493	104	46	3	0.0189332	0.0652174	0.0449207	0.0538103
Plau	5493	45	46	2	0.00819224	0.0434783	0.0479999	0.0538508
Pgk1	5493	6	46	1	0.0010923	0.0217391	0.04822	0.0541619
Parp2	5493	6	46	1	0.0010923	0.0217391	0.04822	0.0543451
Ppard	5493	109	46	3	0.0198434	0.0652174	0.0497516	0.0554088
Mfn2	5493	6	46	1	0.0010923	0.0217391	0.04822	0.0554239
Il17rc	5493	6	46	1	0.0010923	0.0217391	0.04822	0.0570821
Hoxb7	5493	6	46	1	0.0010923	0.0217391	0.04822	0.0576876
Hdac3	5493	45	46	2	0.00819224	0.0434783	0.0479999	0.0579928
Epo	5493	179	46	4	0.0325869	0.0869565	0.045437	0.0580144
Ada	5493	20	46	2	0.003641	0.0434783	0.011277	0.0590487
Gata2	5493	45	46	2	0.00819224	0.0434783	0.0479999	0.0593982
Fzd2	5493	6	46	1	0.0010923	0.0217391	0.04822	0.0598201
Flt4	5493	6	46	1	0.0010923	0.0217391	0.04822	0.0601943
Nos3	5493	48	46	2	0.00873839	0.0434783	0.0533761	0.0602498
Socs1	5493	49	46	2	0.00892044	0.0434783	0.0551978	0.0602859
Vegfd	5493	7	46	1	0.00127435	0.0217391	0.0557953	0.0602891
Agtr1a	5493	130	46	4	0.0236665	0.0869565	0.0183766	0.0610002
Sirt3	5493	7	46	1	0.00127435	0.0217391	0.0557953	0.0611216
Prl	5493	193	46	4	0.0351356	0.0869565	0.0550796	0.061153
Erbb2	5493	108	46	3	0.0196614	0.0652174	0.0487717	0.0614878
Prima1	5493	7	46	1	0.00127435	0.0217391	0.0557953	0.0619088
Nkx6-2	5493	7	46	1	0.00127435	0.0217391	0.0557953	0.0629476
Dnm1	5493	6	46	1	0.0010923	0.0217391	0.04822	0.0631357
Nr3c1	5493	196	46	4	0.0356818	0.0869565	0.0572305	0.0641261
Ccng1	5493	5	46	1	0.000910249	0.0217391	0.0405155	0.0642547
Klf13	5493	7	46	1	0.00127435	0.0217391	0.0557953	0.0646412
Cyp4a10	5493	6	46	1	0.0010923	0.0217391	0.04822	0.0647248
Ifng	5493	782	46	10	0.142363	0.217391	0.0551962	0.0649854
Cxcr5	5493	6	46	1	0.0010923	0.0217391	0.04822	0.0651801
Ifnl2	5493	7	46	1	0.00127435	0.0217391	0.0557953	0.0655924
Rela	5493	119	46	3	0.0216639	0.0652174	0.0598872	0.0657996
Hspa2	5493	7	46	1	0.00127435	0.0217391	0.0557953	0.0658712
Hsf2	5493	7	46	1	0.00127435	0.0217391	0.0557953	0.0659043
Il6	5493	478	46	7	0.0870198	0.152174	0.0578669	0.0673088
Gfra1	5493	7	46	1	0.00127435	0.0217391	0.0557953	0.0678785
Atf1	5493	37	46	2	0.00673585	0.0434783	0.0344533	0.0679156
Ybx3	5493	8	46	1	0.0014564	0.0217391	0.063243	0.0679998
Wap	5493	8	46	1	0.0014564	0.0217391	0.063243	0.0680606
Sin3a	5493	8	46	1	0.0014564	0.0217391	0.063243	0.0689782
Sat1	5493	8	46	1	0.0014564	0.0217391	0.063243	0.0691856
Rgs2	5493	8	46	1	0.0014564	0.0217391	0.063243	0.0693858
Retnla	5493	8	46	1	0.0014564	0.0217391	0.063243	0.0694216
Myc	5493	202	46	4	0.0367741	0.0869565	0.0616105	0.0695115
Ran	5493	8	46	1	0.0014564	0.0217391	0.063243	0.0695332
Prkd2	5493	8	46	1	0.0014564	0.0217391	0.063243	0.0697927
Prkar1a	5493	8	46	1	0.0014564	0.0217391	0.063243	0.0698075
Pik3cd	5493	8	46	1	0.0014564	0.0217391	0.063243	0.0701412
Blnk	5493	5	46	1	0.000910249	0.0217391	0.0405155	0.0707625
Akt1	5493	380	46	7	0.069179	0.152174	0.0244892	0.0710853
Nedd4	5493	8	46	1	0.0014564	0.0217391	0.063243	0.0711005
Ace3	5493	1	46	1	0.00018205	0.0217391	0.00837429	0.0711257
Mylk	5493	8	46	1	0.0014564	0.0217391	0.063243	0.0712542
Tlr7	5493	55	46	2	0.0100127	0.0434783	0.0663873	0.0714349
Lep	5493	295	46	5	0.0537047	0.108696	0.0634871	0.0721806
Kdm3a	5493	8	46	1	0.0014564	0.0217391	0.063243	0.0728308
Hbp1	5493	8	46	1	0.0014564	0.0217391	0.063243	0.0748591
Crx	5493	7	46	1	0.00127435	0.0217391	0.0557953	0.0752307
Trp53	5493	405	46	6	0.0737302	0.130435	0.0701637	0.0753417
Tgfb3	5493	57	46	2	0.0103768	0.0434783	0.0701995	0.0755566
Crebbp	5493	115	46	3	0.0209357	0.0652174	0.0557634	0.0756131
Trem2	5493	9	46	1	0.00163845	0.0217391	0.0705647	0.0757699
Tnfsf8	5493	9	46	1	0.00163845	0.0217391	0.0705647	0.0758318
Fut4	5493	8	46	1	0.0014564	0.0217391	0.063243	0.0767558
Clk1	5493	7	46	1	0.00127435	0.0217391	0.0557953	0.0771531
Pum3	5493	9	46	1	0.00163845	0.0217391	0.0705647	0.0771693
Clec12a	5493	7	46	1	0.00127435	0.0217391	0.0557953	0.0773881
Thpo	5493	58	46	2	0.0105589	0.0434783	0.0721182	0.0774321
P2ry6	5493	9	46	1	0.00163845	0.0217391	0.0705647	0.07806
Mki67	5493	9	46	1	0.00163845	0.0217391	0.0705647	0.0792068
Trp73	5493	59	46	2	0.0107409	0.0434783	0.0740443	0.0793018
Efnb2	5493	8	46	1	0.0014564	0.0217391	0.063243	0.0793372
Cdh5	5493	7	46	1	0.00127435	0.0217391	0.0557953	0.0803605
Ddr2	5493	8	46	1	0.0014564	0.0217391	0.063243	0.0815033
Hoxc8	5493	9	46	1	0.00163845	0.0217391	0.0705647	0.0819089
Dab2	5493	8	46	1	0.0014564	0.0217391	0.063243	0.0820175
Ctsd	5493	8	46	1	0.0014564	0.0217391	0.063243	0.0831718
Slc2a1	5493	10	46	1	0.0018205	0.0217391	0.0777618	0.083982
Pura	5493	10	46	1	0.0018205	0.0217391	0.0777618	0.0847641
Plcg2	5493	10	46	1	0.0018205	0.0217391	0.0777618	0.0852307
Nr2e1	5493	10	46	1	0.0018205	0.0217391	0.0777618	0.0860059
Npr1	5493	10	46	1	0.0018205	0.0217391	0.0777618	0.0860587
Enpp2	5493	9	46	1	0.00163845	0.0217391	0.0705647	0.0864038
Mtf1	5493	10	46	1	0.0018205	0.0217391	0.0777618	0.0866664
Map2k1	5493	136	46	3	0.0247588	0.0652174	0.0782159	0.0873516
Lclat1	5493	10	46	1	0.0018205	0.0217391	0.0777618	0.0878769
Inppl1	5493	10	46	1	0.0018205	0.0217391	0.0777618	0.0888137
Wt1	5493	64	46	2	0.0116512	0.0434783	0.0837667	0.0890933
Hand1	5493	10	46	1	0.0018205	0.0217391	0.0777618	0.0904802
Tlr9	5493	65	46	2	0.0118332	0.0434783	0.0857255	0.0914034
E2f1	5493	133	46	3	0.0242126	0.0652174	0.074905	0.0921708
Il13	5493	228	46	4	0.0415074	0.0869565	0.0815212	0.0927167
Pomc	5493	143	46	3	0.0260331	0.0652174	0.0860293	0.0934477
Eng	5493	10	46	1	0.0018205	0.0217391	0.0777618	0.0945221
Maml1	5493	11	46	1	0.00200255	0.0217391	0.084836	0.094638
Ing1	5493	11	46	1	0.00200255	0.0217391	0.084836	0.0961162
Il21r	5493	11	46	1	0.00200255	0.0217391	0.084836	0.0962226
Dach1	5493	10	46	1	0.0018205	0.0217391	0.0777618	0.0980078
Gpx1	5493	11	46	1	0.00200255	0.0217391	0.084836	0.0983561
Skp2	5493	12	46	1	0.0021846	0.0217391	0.0917886	0.0984919
Raf1	5493	148	46	3	0.0269434	0.0652174	0.0916653	0.0990647
Pcna	5493	12	46	1	0.0021846	0.0217391	0.0917886	0.100106
Prkcb	5493	69	46	2	0.0125614	0.0434783	0.0935904	0.101248
Mapk8	5493	342	46	5	0.0622611	0.108696	0.091915	0.101839
Pparg	5493	346	46	5	0.0629893	0.108696	0.0943839	0.102196
Klf11	5493	12	46	1	0.0021846	0.0217391	0.0917886	0.102808
Csf1	5493	139	46	3	0.0253049	0.0652174	0.0815511	0.103174
Chek2	5493	10	46	1	0.0018205	0.0217391	0.0777618	0.103682
Dhfr	5493	11	46	1	0.00200255	0.0217391	0.084836	0.104318
Bmx	5493	9	46	1	0.00163845	0.0217391	0.0705647	0.106313
Abcb6	5493	1	46	1	0.00018205	0.0217391	0.00837429	0.106423
Nog	5493	71	46	2	0.0129255	0.0434783	0.0975336	0.106674
Cd7	5493	10	46	1	0.0018205	0.0217391	0.0777618	0.106694
Postn	5493	13	46	1	0.00236665	0.0217391	0.0986213	0.106694
Adm2	5493	5	46	1	0.000910249	0.0217391	0.0405155	0.10722
Nkx3-2	5493	13	46	1	0.00236665	0.0217391	0.0986213	0.107837
Neurod2	5493	13	46	1	0.00236665	0.0217391	0.0986213	0.107985
Ccnd3	5493	10	46	1	0.0018205	0.0217391	0.0777618	0.108699
Mapk10	5493	13	46	1	0.00236665	0.0217391	0.0986213	0.109016
Entpd2	5493	12	46	1	0.0021846	0.0217391	0.0917886	0.10938
Irf1	5493	71	46	2	0.0129255	0.0434783	0.0975336	0.109477
Il5	5493	71	46	2	0.0129255	0.0434783	0.0975336	0.109658
Nfkbia	5493	73	46	2	0.0132896	0.0434783	0.101479	0.110719
Rel	5493	74	46	2	0.0134717	0.0434783	0.103451	0.110926
Ppara	5493	255	46	4	0.0464227	0.0869565	0.102983	0.11104
Igf2	5493	72	46	2	0.0131076	0.0434783	0.0995062	0.111686
Tcf7l2	5493	14	46	1	0.0025487	0.0217391	0.105335	0.111753
Atxn3	5493	9	46	1	0.00163845	0.0217391	0.0705647	0.11218
H2-M3	5493	13	46	1	0.00236665	0.0217391	0.0986213	0.112506
S1pr2	5493	14	46	1	0.0025487	0.0217391	0.105335	0.112653
Gpi1	5493	13	46	1	0.00236665	0.0217391	0.0986213	0.113189
Il21	5493	73	46	2	0.0132896	0.0434783	0.101479	0.113589
Ager	5493	45	46	2	0.00819224	0.0434783	0.0479999	0.113701
Nqo1	5493	14	46	1	0.0025487	0.0217391	0.105335	0.114529
Csf3r	5493	12	46	1	0.0021846	0.0217391	0.0917886	0.114907
Lpar1	5493	14	46	1	0.0025487	0.0217391	0.105335	0.116246
Lpar2	5493	14	46	1	0.0025487	0.0217391	0.105335	0.116246
Ccl22	5493	11	46	1	0.00200255	0.0217391	0.084836	0.116298
Angpt1	5493	54	46	2	0.00983069	0.0434783	0.064495	0.116841
Irs2	5493	14	46	1	0.0025487	0.0217391	0.105335	0.117401
Tnfsf15	5493	15	46	1	0.00273075	0.0217391	0.111932	0.118292
Adm	5493	47	46	2	0.00855634	0.0434783	0.0515688	0.118455
Dlx5	5493	13	46	1	0.00236665	0.0217391	0.0986213	0.118903
Abra	5493	4	46	1	0.0007282	0.0217391	0.0326804	0.121439
Foxh1	5493	14	46	1	0.0025487	0.0217391	0.105335	0.121722
Mmp14	5493	15	46	1	0.00273075	0.0217391	0.111932	0.122195
Mkl1	5493	15	46	1	0.00273075	0.0217391	0.111932	0.122256
Meis1	5493	15	46	1	0.00273075	0.0217391	0.111932	0.122389
Shh	5493	169	46	3	0.0307664	0.0652174	0.115446	0.122475
Runx2	5493	80	46	2	0.014564	0.0434783	0.115251	0.122616
Map2k5	5493	15	46	1	0.00273075	0.0217391	0.111932	0.122737
Abcb4	5493	3	46	1	0.00054615	0.0217391	0.0247128	0.123564
Zfp36	5493	16	46	1	0.0029128	0.0217391	0.118414	0.124327
Cd28	5493	150	46	3	0.0273075	0.0652174	0.0939281	0.124481
Nfe2l2	5493	80	46	2	0.014564	0.0434783	0.115251	0.124722
Sod3	5493	16	46	1	0.0029128	0.0217391	0.118414	0.125283
Sap30	5493	16	46	1	0.0029128	0.0217391	0.118414	0.125827
Igf1	5493	378	46	5	0.0688149	0.108696	0.11391	0.126432
Notch4	5493	16	46	1	0.0029128	0.0217391	0.118414	0.12782
Mapk14	5493	386	46	5	0.0702713	0.108696	0.118659	0.129096
Agtr2	5493	53	46	2	0.00964864	0.0434783	0.0626127	0.129184
Fcer1g	5493	15	46	1	0.00273075	0.0217391	0.111932	0.129278
Etv6	5493	15	46	1	0.00273075	0.0217391	0.111932	0.129839
Ngf	5493	279	46	4	0.0507919	0.0869565	0.121846	0.131341
Ascl2	5493	11	46	1	0.00200255	0.0217391	0.084836	0.131668
S100a8	5493	17	46	1	0.00309485	0.0217391	0.124781	0.132263
Casp8	5493	13	46	1	0.00236665	0.0217391	0.0986213	0.133324
Pim1	5493	17	46	1	0.00309485	0.0217391	0.124781	0.133374
Ctnnb1	5493	264	46	4	0.0480612	0.0869565	0.110124	0.133436
Il10	5493	278	46	4	0.0506099	0.0869565	0.121074	0.133668
P2ry2	5493	17	46	1	0.00309485	0.0217391	0.124781	0.133795
Cdk1	5493	14	46	1	0.0025487	0.0217391	0.105335	0.134914
Cd34	5493	14	46	1	0.0025487	0.0217391	0.105335	0.136688
Tgfb2	5493	88	46	2	0.0160204	0.0434783	0.130783	0.13737
Ihh	5493	17	46	1	0.00309485	0.0217391	0.124781	0.137555
Stk11	5493	18	46	1	0.0032769	0.0217391	0.131035	0.137791
Prkaa2	5493	18	46	1	0.0032769	0.0217391	0.131035	0.139278
Per2	5493	18	46	1	0.0032769	0.0217391	0.131035	0.139796
Pdcd4	5493	18	46	1	0.0032769	0.0217391	0.131035	0.139911
Mapk1	5493	528	46	6	0.0961223	0.130435	0.130074	0.140925
Cyp19a1	5493	16	46	1	0.0029128	0.0217391	0.118414	0.140973
Cdk4	5493	15	46	1	0.00273075	0.0217391	0.111932	0.141611
Akap13	5493	10	46	1	0.0018205	0.0217391	0.0777618	0.142017
Klrk1	5493	18	46	1	0.0032769	0.0217391	0.131035	0.142625
Thy1	5493	19	46	1	0.00345895	0.0217391	0.137178	0.14366
Srsf1	5493	19	46	1	0.00345895	0.0217391	0.137178	0.143968
Clu	5493	16	46	1	0.0029128	0.0217391	0.118414	0.144397
Hey2	5493	18	46	1	0.0032769	0.0217391	0.131035	0.14498
Ccl4	5493	15	46	1	0.00273075	0.0217391	0.111932	0.145399
Pld2	5493	19	46	1	0.00345895	0.0217391	0.137178	0.145646
Gata1	5493	88	46	2	0.0160204	0.0434783	0.130783	0.146781
Bcar1	5493	14	46	1	0.0025487	0.0217391	0.105335	0.147109
Foxo4	5493	18	46	1	0.0032769	0.0217391	0.131035	0.147539
Tsc2	5493	20	46	1	0.003641	0.0217391	0.143211	0.149521
Tnfsf4	5493	20	46	1	0.003641	0.0217391	0.143211	0.149659
S1pr1	5493	20	46	1	0.003641	0.0217391	0.143211	0.150748
Pttg1	5493	20	46	1	0.003641	0.0217391	0.143211	0.151246
Chek1	5493	17	46	1	0.00309485	0.0217391	0.124781	0.152485
Cd40	5493	175	46	3	0.0318587	0.0652174	0.122168	0.152805
Foxc1	5493	19	46	1	0.00345895	0.0217391	0.137178	0.153681
Cxcl3	5493	18	46	1	0.0032769	0.0217391	0.131035	0.153875
Fgf7	5493	92	46	2	0.0167486	0.0434783	0.138413	0.154863
Il10ra	5493	20	46	1	0.003641	0.0217391	0.143211	0.155997
Ifna1	5493	20	46	1	0.003641	0.0217391	0.143211	0.156131
Hey1	5493	20	46	1	0.003641	0.0217391	0.143211	0.157154
Ccne1	5493	17	46	1	0.00309485	0.0217391	0.124781	0.157286
Dnmt3b	5493	19	46	1	0.00345895	0.0217391	0.137178	0.157295
Ccna2	5493	17	46	1	0.00309485	0.0217391	0.124781	0.157497
Pf4	5493	21	46	1	0.00382305	0.0217391	0.149135	0.157588
Ins2	5493	570	46	6	0.103768	0.130435	0.146687	0.158599
Gsk3b	5493	96	46	2	0.0174768	0.0434783	0.145924	0.159868
Xbp1	5493	22	46	1	0.0040051	0.0217391	0.154952	0.160792
Stat3	5493	206	46	3	0.0375023	0.0652174	0.155226	0.161555
F2	5493	196	46	3	0.0356818	0.0652174	0.144955	0.161799
Rps6ka5	5493	22	46	1	0.0040051	0.0217391	0.154952	0.162252
Hif1a	5493	200	46	3	0.03641	0.0652174	0.149117	0.162551
Ebf1	5493	20	46	1	0.003641	0.0217391	0.143211	0.162645
Prox1	5493	22	46	1	0.0040051	0.0217391	0.154952	0.162815
Fpr1	5493	21	46	1	0.00382305	0.0217391	0.149135	0.164938
Mdk	5493	22	46	1	0.0040051	0.0217391	0.154952	0.165108
Fcgr4	5493	21	46	1	0.00382305	0.0217391	0.149135	0.165669
Cybb	5493	20	46	1	0.003641	0.0217391	0.143211	0.165746
Klf6	5493	22	46	1	0.0040051	0.0217391	0.154952	0.166158
Rac1	5493	103	46	2	0.0187511	0.0434783	0.158734	0.16624
Avp	5493	84	46	2	0.0152922	0.0434783	0.123055	0.166392
Tal1	5493	23	46	1	0.00418715	0.0217391	0.160663	0.166957
Ret	5493	23	46	1	0.00418715	0.0217391	0.160663	0.167997
Fn1	5493	100	46	2	0.018205	0.0434783	0.1533	0.169108
Bhlha15	5493	18	46	1	0.0032769	0.0217391	0.131035	0.170567
Bcl2	5493	89	46	2	0.0162024	0.0434783	0.132701	0.171362
Fcer1a	5493	22	46	1	0.0040051	0.0217391	0.154952	0.171403
Tgm2	5493	24	46	1	0.0043692	0.0217391	0.166269	0.172517
Abca1	5493	10	46	1	0.0018205	0.0217391	0.0777618	0.172963
C5ar1	5493	19	46	1	0.00345895	0.0217391	0.137178	0.173398
Prkca	5493	107	46	2	0.0194793	0.0434783	0.165836	0.17371
Ptk2b	5493	24	46	1	0.0043692	0.0217391	0.166269	0.173953
Egf	5493	459	46	5	0.0835609	0.108696	0.156622	0.174238
Prkcd	5493	108	46	2	0.0196614	0.0434783	0.167585	0.175168
Cdx1	5493	21	46	1	0.00382305	0.0217391	0.149135	0.176388
Lcn2	5493	24	46	1	0.0043692	0.0217391	0.166269	0.177105
Smad4	5493	110	46	2	0.0200255	0.0434783	0.171049	0.177597
Elf1	5493	23	46	1	0.00418715	0.0217391	0.160663	0.178003
Il1b	5493	653	46	6	0.118879	0.130435	0.16808	0.179604
Nrg1	5493	110	46	2	0.0200255	0.0434783	0.171049	0.179709
Ppargc1a	5493	111	46	2	0.0202075	0.0434783	0.172763	0.180187
Lck	5493	25	46	1	0.00455125	0.0217391	0.171772	0.182228
Kat2b	5493	25	46	1	0.00455125	0.0217391	0.171772	0.182768
Erg	5493	24	46	1	0.0043692	0.0217391	0.166269	0.183163
Epor	5493	24	46	1	0.0043692	0.0217391	0.166269	0.1833
Sod2	5493	26	46	1	0.0047333	0.0217391	0.177172	0.183413
Ppargc1b	5493	26	46	1	0.0047333	0.0217391	0.177172	0.184686
Birc5	5493	21	46	1	0.00382305	0.0217391	0.149135	0.185639
Ddr1	5493	24	46	1	0.0043692	0.0217391	0.166269	0.186289
Bdkrb2	5493	21	46	1	0.00382305	0.0217391	0.149135	0.186372
Flt3	5493	25	46	1	0.00455125	0.0217391	0.171772	0.186899
Foxo1	5493	111	46	2	0.0202075	0.0434783	0.172763	0.187108
Acvr1b	5493	15	46	1	0.00273075	0.0217391	0.111932	0.187785
Ezh2	5493	25	46	1	0.00455125	0.0217391	0.171772	0.1878
Rhoa	5493	119	46	2	0.0216639	0.0434783	0.186048	0.193033
Comp	5493	25	46	1	0.00455125	0.0217391	0.171772	0.194066
Jun	5493	237	46	3	0.0431458	0.0652174	0.18373	0.194455
Hmga1	5493	27	46	1	0.00491535	0.0217391	0.182472	0.194834
Pgr	5493	120	46	2	0.021846	0.0434783	0.187652	0.195535
Mmp9	5493	28	46	1	0.0050974	0.0217391	0.187673	0.196877
Stat1	5493	122	46	2	0.0222101	0.0434783	0.190822	0.196911
Cbl	5493	24	46	1	0.0043692	0.0217391	0.166269	0.197021
Fhl2	5493	27	46	1	0.00491535	0.0217391	0.182472	0.197509
Tnfrsf4	5493	29	46	1	0.00527945	0.0217391	0.192775	0.198578
Ticam1	5493	29	46	1	0.00527945	0.0217391	0.192775	0.198651
Cd27	5493	25	46	1	0.00455125	0.0217391	0.171772	0.199242
Plat	5493	29	46	1	0.00527945	0.0217391	0.192775	0.200439
Sp1	5493	406	46	4	0.0739123	0.0869565	0.194469	0.200478
Acvr1	5493	18	46	1	0.0032769	0.0217391	0.131035	0.201898
Agt	5493	433	46	5	0.0788276	0.108696	0.144462	0.201909
Foxc2	5493	28	46	1	0.0050974	0.0217391	0.187673	0.202321
Fgf4	5493	28	46	1	0.0050974	0.0217391	0.187673	0.202602
Pitx2	5493	30	46	1	0.0054615	0.0217391	0.19778	0.205242
Adora2b	5493	20	46	1	0.003641	0.0217391	0.143211	0.206532
Fosl1	5493	29	46	1	0.00527945	0.0217391	0.192775	0.207409
F10	5493	29	46	1	0.00527945	0.0217391	0.192775	0.208295
Ptprc	5493	31	46	1	0.00564355	0.0217391	0.202689	0.209676
Atm	5493	25	46	1	0.00455125	0.0217391	0.171772	0.210461
Gcg	5493	126	46	2	0.0229383	0.0434783	0.197001	0.210487
Myocd	5493	31	46	1	0.00564355	0.0217391	0.202689	0.211303
Casp3	5493	27	46	1	0.00491535	0.0217391	0.182472	0.211934
Mapkap1	5493	31	46	1	0.00564355	0.0217391	0.202689	0.211968
Adam17	5493	21	46	1	0.00382305	0.0217391	0.149135	0.212414
Kit	5493	31	46	1	0.00564355	0.0217391	0.202689	0.21279
Tbp	5493	32	46	1	0.0058256	0.0217391	0.207504	0.213077
Runx3	5493	32	46	1	0.0058256	0.0217391	0.207504	0.213825
E2f2	5493	30	46	1	0.0054615	0.0217391	0.19778	0.214241
Adipoq	5493	103	46	2	0.0187511	0.0434783	0.158734	0.21558
Fosb	5493	31	46	1	0.00564355	0.0217391	0.202689	0.216828
Fli1	5493	31	46	1	0.00564355	0.0217391	0.202689	0.216887
Gnrh1	5493	132	46	2	0.0240306	0.0434783	0.205861	0.21821
Tgfa	5493	137	46	2	0.0249408	0.0434783	0.212856	0.218223
Cnr2	5493	30	46	1	0.0054615	0.0217391	0.19778	0.218866
Nr5a2	5493	33	46	1	0.00600765	0.0217391	0.212225	0.219996
Sparc	5493	34	46	1	0.0061897	0.0217391	0.216854	0.222509
Igfbp3	5493	33	46	1	0.00600765	0.0217391	0.212225	0.222763
Mapk3	5493	283	46	3	0.0515201	0.0652174	0.214474	0.223164
Cort	5493	31	46	1	0.00564355	0.0217391	0.202689	0.223265
Bsg	5493	29	46	1	0.00527945	0.0217391	0.192775	0.223972
Foxp3	5493	33	46	1	0.00600765	0.0217391	0.212225	0.225591
Ctf1	5493	32	46	1	0.0058256	0.0217391	0.207504	0.226126
Sphk1	5493	35	46	1	0.00637175	0.0217391	0.221392	0.227007
Nampt	5493	35	46	1	0.00637175	0.0217391	0.221392	0.22939
Lta	5493	35	46	1	0.00637175	0.0217391	0.221392	0.23026
Pias1	5493	36	46	1	0.0065538	0.0217391	0.22584	0.232689
Lif	5493	150	46	2	0.0273075	0.0434783	0.229339	0.237954
Cxcl10	5493	35	46	1	0.00637175	0.0217391	0.221392	0.239035
Fasl	5493	36	46	1	0.0065538	0.0217391	0.22584	0.239153
Egr1	5493	147	46	2	0.0267613	0.0434783	0.225757	0.240394
Msx2	5493	38	46	1	0.0069179	0.0217391	0.23447	0.242184
Inhba	5493	153	46	2	0.0278536	0.0434783	0.232788	0.242215
Camk4	5493	34	46	1	0.0061897	0.0217391	0.216854	0.243234
Thra	5493	39	46	1	0.00709995	0.0217391	0.238656	0.243479
Il2ra	5493	38	46	1	0.0069179	0.0217391	0.23447	0.243945
Retn	5493	39	46	1	0.00709995	0.0217391	0.238656	0.244373
Ednrb	5493	37	46	1	0.00673585	0.0217391	0.230199	0.244409
Hes1	5493	38	46	1	0.0069179	0.0217391	0.23447	0.244966
Cd14	5493	36	46	1	0.0065538	0.0217391	0.22584	0.24882
Cd40lg	5493	148	46	2	0.0269434	0.0434783	0.226966	0.248844
Drd2	5493	38	46	1	0.0069179	0.0217391	0.23447	0.249134
Ntrk1	5493	40	46	1	0.007282	0.0217391	0.242755	0.249447
Mapk7	5493	40	46	1	0.007282	0.0217391	0.242755	0.250454
Map2k3	5493	40	46	1	0.007282	0.0217391	0.242755	0.250522
Mtor	5493	165	46	2	0.0300382	0.0434783	0.245238	0.252074
Apc	5493	34	46	1	0.0061897	0.0217391	0.216854	0.253885
Cdkn1b	5493	38	46	1	0.0069179	0.0217391	0.23447	0.254972
Hdac2	5493	42	46	1	0.0076461	0.0217391	0.250703	0.260057
Lgals1	5493	43	46	1	0.00782814	0.0217391	0.254553	0.262215
Irf8	5493	43	46	1	0.00782814	0.0217391	0.254553	0.262818
Cd2	5493	40	46	1	0.007282	0.0217391	0.242755	0.263462
Hdac4	5493	43	46	1	0.00782814	0.0217391	0.254553	0.263936
Cck	5493	40	46	1	0.007282	0.0217391	0.242755	0.264385
Neurod1	5493	44	46	1	0.00801019	0.0217391	0.258323	0.264631
Atf3	5493	38	46	1	0.0069179	0.0217391	0.23447	0.265079
Tnfsf13b	5493	45	46	1	0.00819224	0.0217391	0.262012	0.266139
Cnr1	5493	43	46	1	0.00782814	0.0217391	0.254553	0.270737
Ar	5493	163	46	2	0.0296741	0.0434783	0.243312	0.272418
Cebpb	5493	177	46	2	0.0322228	0.0434783	0.255555	0.272663
Kdr	5493	46	46	1	0.00837429	0.0217391	0.265622	0.272811
Socs3	5493	47	46	1	0.00855634	0.0217391	0.269154	0.273425
Dnmt1	5493	45	46	1	0.00819224	0.0217391	0.262012	0.274239
Arnt	5493	41	46	1	0.00746405	0.0217391	0.246771	0.274437
Dkk1	5493	45	46	1	0.00819224	0.0217391	0.262012	0.274512
Mef2a	5493	47	46	1	0.00855634	0.0217391	0.269154	0.275512
Ltf	5493	47	46	1	0.00855634	0.0217391	0.269154	0.275791
Il1a	5493	201	46	2	0.036592	0.0434783	0.270027	0.277075
Ep300	5493	194	46	2	0.0353177	0.0434783	0.266626	0.277356
Gata6	5493	47	46	1	0.00855634	0.0217391	0.269154	0.278484
Junb	5493	48	46	1	0.00873839	0.0217391	0.27261	0.279298
Actb	5493	39	46	1	0.00709995	0.0217391	0.238656	0.280068
Pdx1	5493	49	46	1	0.00892044	0.0217391	0.275989	0.280866
Bcl6	5493	44	46	1	0.00801019	0.0217391	0.258323	0.281057
Ngfr	5493	49	46	1	0.00892044	0.0217391	0.275989	0.281301
Hmgb1-ps7	5493	49	46	1	0.00892044	0.0217391	0.275989	0.283411
Esr1	5493	215	46	2	0.0391407	0.0434783	0.27492	0.284517
Cdkn1a	5493	47	46	1	0.00855634	0.0217391	0.269154	0.285183
Nr1h3	5493	51	46	1	0.00928454	0.0217391	0.282524	0.287497
Tnfsf12	5493	53	46	1	0.00964864	0.0217391	0.288768	0.292181
Ntf3	5493	53	46	1	0.00964864	0.0217391	0.288768	0.293632
Nr3c2	5493	53	46	1	0.00964864	0.0217391	0.288768	0.293665
Wnt5a	5493	54	46	1	0.00983069	0.0217391	0.291782	0.294819
Bmp2	5493	244	46	2	0.0444202	0.0434783	0.277737	0.295422
Ace	5493	44	46	1	0.00801019	0.0217391	0.258323	0.295491
Klf4	5493	54	46	1	0.00983069	0.0217391	0.291782	0.297454
Ilk	5493	54	46	1	0.00983069	0.0217391	0.291782	0.297814
Ptk2	5493	55	46	1	0.0100127	0.0217391	0.294727	0.298451
Prkcz	5493	55	46	1	0.0100127	0.0217391	0.294727	0.298524
Cebpd	5493	52	46	1	0.00946659	0.0217391	0.285682	0.299363
F2rl1	5493	54	46	1	0.00983069	0.0217391	0.291782	0.300092
Ctla4	5493	53	46	1	0.00964864	0.0217391	0.288768	0.30013
Il11	5493	55	46	1	0.0100127	0.0217391	0.294727	0.300479
Ptger4	5493	56	46	1	0.0101948	0.0217391	0.297602	0.301142
Nppa	5493	56	46	1	0.0101948	0.0217391	0.297602	0.301709
Prkce	5493	58	46	1	0.0105589	0.0217391	0.303149	0.306584
Hbegf	5493	58	46	1	0.0105589	0.0217391	0.303149	0.308864
Cd44	5493	56	46	1	0.0101948	0.0217391	0.297602	0.309557
Il27	5493	60	46	1	0.010923	0.0217391	0.308431	0.313396
Usf1	5493	62	46	1	0.0112871	0.0217391	0.313454	0.315967
Smarca4	5493	62	46	1	0.0112871	0.0217391	0.313454	0.316297
Tfap2a	5493	64	46	1	0.0116512	0.0217391	0.318225	0.3208
Sox9	5493	65	46	1	0.0118332	0.0217391	0.320518	0.323096
Cav1	5493	64	46	1	0.0116512	0.0217391	0.318225	0.329632
Ptger2	5493	68	46	1	0.0123794	0.0217391	0.327039	0.330011
Ctgf	5493	69	46	1	0.0125614	0.0217391	0.329096	0.3368
Foxm1	5493	72	46	1	0.0131076	0.0217391	0.334926	0.340514
Fgf1	5493	72	46	1	0.0131076	0.0217391	0.334926	0.340683
Stat6	5493	74	46	1	0.0134717	0.0217391	0.338538	0.340701
Ets1	5493	72	46	1	0.0131076	0.0217391	0.334926	0.340929
Pthlh	5493	75	46	1	0.0136537	0.0217391	0.340264	0.342486
Igf1r	5493	74	46	1	0.0134717	0.0217391	0.338538	0.342498
Gdnf	5493	74	46	1	0.0134717	0.0217391	0.338538	0.343286
Gata4	5493	74	46	1	0.0134717	0.0217391	0.338538	0.343333
Tnfrsf1a	5493	76	46	1	0.0138358	0.0217391	0.341937	0.34353
Hsp90aa1	5493	75	46	1	0.0136537	0.0217391	0.340264	0.343802
Myb	5493	77	46	1	0.0140178	0.0217391	0.343558	0.345678
Foxa2	5493	76	46	1	0.0138358	0.0217391	0.341937	0.345803
Cntf	5493	75	46	1	0.0136537	0.0217391	0.340264	0.346601
Crp	5493	76	46	1	0.0138358	0.0217391	0.341937	0.347283
App	5493	179	46	1	0.0325869	0.0217391	0.338268	0.351475
Ccl12	5493	79	46	1	0.0143819	0.0217391	0.346648	0.352456
Parp1	5493	82	46	1	0.0149281	0.0217391	0.350913	0.352667
Hmox1	5493	82	46	1	0.0149281	0.0217391	0.350913	0.353511
Rb1	5493	83	46	1	0.0151101	0.0217391	0.352238	0.353616
Ghrl	5493	83	46	1	0.0151101	0.0217391	0.352238	0.354838
Tlr4	5493	161	46	1	0.02931	0.0217391	0.354482	0.355493
Tac1	5493	85	46	1	0.0154742	0.0217391	0.354749	0.355716
Fos	5493	157	46	1	0.0285818	0.0217391	0.357589	0.35969
Smad2	5493	90	46	1	0.0163845	0.0217391	0.360242	0.361114
Sp3	5493	152	46	1	0.0276716	0.0217391	0.361167	0.361948
Cxcl12	5493	91	46	1	0.0165665	0.0217391	0.361211	0.363308
Il18	5493	95	46	1	0.0172947	0.0217391	0.364676	0.365788
Wnt3a	5493	96	46	1	0.0174768	0.0217391	0.365442	0.365931
Osm	5493	138	46	1	0.0251229	0.0217391	0.369076	0.369698
Tlr2	5493	128	46	1	0.0233024	0.0217391	0.372442	0.372745
Esr2	5493	108	46	1	0.0196614	0.0217391	0.371784	0.372751
Adcyap1	5493	119	46	1	0.0216639	0.0217391	0.373498	0.373498
Kitl	5493	116	46	1	0.0211178	0.0217391	0.37338	0.373512
Hdac1	5493	114	46	1	0.0207537	0.0217391	0.37316	0.373629
Alb	5493	122	46	1	0.0222101	0.0217391	0.373373	0.374373

## Sheet: Cluster F
pathw_name	data_N	gene_s	data_K	gene_x	p0	p1	p value	fdr
Lims1	5493	3	109	2	0.00054615	0.0183486	0.00114785	0.00147843
Cyp17a1	5493	5	109	2	0.000910249	0.0183486	0.00367846	0.00623338
Inpp5d	5493	19	109	3	0.00345895	0.0275229	0.00539141	0.00713507
P2ry6	5493	9	109	2	0.00163845	0.0183486	0.0122393	0.0149696
Ccl17	5493	7	109	2	0.00127435	0.0183486	0.00742646	0.0165307
Trp53	5493	405	109	14	0.0737302	0.12844	0.0150797	0.0173382
Ncor1	5493	28	109	3	0.0050974	0.0275229	0.0152839	0.0190087
Itgb4	5493	10	109	2	0.0018205	0.0183486	0.0150006	0.0196971
Qk	5493	11	109	2	0.00200255	0.0183486	0.0179762	0.0214265
Trim71	5493	1	109	1	0.00018205	0.00917431	0.0198434	0.022787
Tesc	5493	1	109	1	0.00018205	0.00917431	0.0198434	0.0229104
Syna	5493	1	109	1	0.00018205	0.00917431	0.0198434	0.0229696
Slc7a6	5493	1	109	1	0.00018205	0.00917431	0.0198434	0.0231465
Slc1a4	5493	1	109	1	0.00018205	0.00917431	0.0198434	0.0231952
Rasa3	5493	1	109	1	0.00018205	0.00917431	0.0198434	0.023568
Prpf4b	5493	1	109	1	0.00018205	0.00917431	0.0198434	0.0237172
Ppp2r3c	5493	1	109	1	0.00018205	0.00917431	0.0198434	0.0237988
Ifih1	5493	11	109	2	0.00200255	0.0183486	0.0179762	0.0239774
Paox	5493	1	109	1	0.00018205	0.00917431	0.0198434	0.0241815
Mtfp1	5493	1	109	1	0.00018205	0.00917431	0.0198434	0.0247741
Lsm1	5493	1	109	1	0.00018205	0.00917431	0.0198434	0.0253108
Kif2c	5493	1	109	1	0.00018205	0.00917431	0.0198434	0.025736
Irf2bpl	5493	1	109	1	0.00018205	0.00917431	0.0198434	0.0260701
Hus1	5493	1	109	1	0.00018205	0.00917431	0.0198434	0.0264987
Mapk14	5493	386	109	13	0.0702713	0.119266	0.021316	0.0267055
Eomes	5493	11	109	2	0.00200255	0.0183486	0.0179762	0.0272465
Gzmd	5493	1	109	1	0.00018205	0.00917431	0.0198434	0.0272862
Grm4	5493	1	109	1	0.00018205	0.00917431	0.0198434	0.0274522
Grm8	5493	1	109	1	0.00018205	0.00917431	0.0198434	0.0274522
Fem1a	5493	1	109	1	0.00018205	0.00917431	0.0198434	0.0291857
Ermn	5493	1	109	1	0.00018205	0.00917431	0.0198434	0.0297273
Ece2	5493	1	109	1	0.00018205	0.00917431	0.0198434	0.0307415
Dzip3	5493	1	109	1	0.00018205	0.00917431	0.0198434	0.0308619
Gata1	5493	88	109	5	0.0160204	0.0458716	0.0222118	0.0310089
Hnrnpd	5493	13	109	2	0.00236665	0.0183486	0.024508	0.0326036
Dcaf7	5493	1	109	1	0.00018205	0.00917431	0.0198434	0.0326602
Hbb-bt	5493	13	109	2	0.00236665	0.0183486	0.024508	0.0329769
Cyp46a1	5493	1	109	1	0.00018205	0.00917431	0.0198434	0.0329985
Cpsf6	5493	1	109	1	0.00018205	0.00917431	0.0198434	0.0350521
Clcn2	5493	1	109	1	0.00018205	0.00917431	0.0198434	0.0367596
Il33	5493	37	109	3	0.00673585	0.0275229	0.0303877	0.0394105
Ccl22	5493	11	109	2	0.00200255	0.0183486	0.0179762	0.039528
Irf5	5493	15	109	2	0.00273075	0.0183486	0.0317156	0.0409355
Wfdc17	5493	2	109	1	0.0003641	0.00917431	0.0389064	0.0440805
Unc93b1	5493	2	109	1	0.0003641	0.00917431	0.0389064	0.0441671
Tuba1b	5493	2	109	1	0.0003641	0.00917431	0.0389064	0.0442387
Casq2	5493	1	109	1	0.00018205	0.00917431	0.0198434	0.0445249
Slc7a5	5493	2	109	1	0.0003641	0.00917431	0.0389064	0.0449359
Cadps	5493	1	109	1	0.00018205	0.00917431	0.0198434	0.0467268
Cd8a	5493	159	109	7	0.0289459	0.0642202	0.0246793	0.0474461
Myo15	5493	2	109	1	0.0003641	0.00917431	0.0389064	0.0477344
Cd46	5493	13	109	2	0.00236665	0.0183486	0.024508	0.0480327
Mixl1	5493	2	109	1	0.0003641	0.00917431	0.0389064	0.0481405
Mfn1	5493	2	109	1	0.0003641	0.00917431	0.0389064	0.0482197
Mastl	5493	2	109	1	0.0003641	0.00917431	0.0389064	0.0484925
Kcnn1	5493	2	109	1	0.0003641	0.00917431	0.0389064	0.0496865
Hoxd4	5493	2	109	1	0.0003641	0.00917431	0.0389064	0.0513032
Il15	5493	142	109	6	0.0258511	0.0550459	0.0400503	0.0515485
Pdcd4	5493	18	109	2	0.0032769	0.0183486	0.0435582	0.0518738
Grm1	5493	2	109	1	0.0003641	0.00917431	0.0389064	0.0526355
Gnmt	5493	2	109	1	0.0003641	0.00917431	0.0389064	0.0531597
Gar1	5493	2	109	1	0.0003641	0.00917431	0.0389064	0.0540258
Klra2	5493	18	109	2	0.0032769	0.0183486	0.0435582	0.0548138
Il13	5493	228	109	8	0.0415074	0.0733945	0.0457556	0.0587623
Yy1	5493	80	109	4	0.014564	0.0366972	0.0529574	0.0595194
Klf1	5493	19	109	2	0.00345895	0.0183486	0.0477313	0.0600579
Irf2	5493	19	109	2	0.00345895	0.0183486	0.0477313	0.0607934
Esr2	5493	108	109	5	0.0196614	0.0458716	0.0428215	0.0612625
Cyp2j9	5493	2	109	1	0.0003641	0.00917431	0.0389064	0.0622579
Tsc22d1	5493	3	109	1	0.00054615	0.00917431	0.0572118	0.0645968
Tor1a	5493	3	109	1	0.00054615	0.00917431	0.0572118	0.0647237
Gata2	5493	45	109	3	0.00819224	0.0275229	0.0474297	0.0647734
Svil	5493	3	109	1	0.00054615	0.00917431	0.0572118	0.0650998
Supt16	5493	3	109	1	0.00054615	0.00917431	0.0572118	0.0651129
Sirt2	5493	3	109	1	0.00054615	0.00917431	0.0572118	0.0657349
Rpl26	5493	3	109	1	0.00054615	0.00917431	0.0572118	0.0662297
Rabep2	5493	3	109	1	0.00054615	0.00917431	0.0572118	0.0666819
Ddx58	5493	18	109	2	0.0032769	0.0183486	0.0435582	0.0668944
Tgfb1	5493	966	109	23	0.17586	0.211009	0.0600641	0.0678401
Ckb	5493	2	109	1	0.0003641	0.00917431	0.0389064	0.0687671
Arhgap22	5493	1	109	1	0.00018205	0.00917431	0.0198434	0.0706582
Lingo1	5493	3	109	1	0.00054615	0.00917431	0.0572118	0.0710792
Myd88	5493	85	109	4	0.0154742	0.0366972	0.06147	0.0740012
Il2	5493	245	109	8	0.0446022	0.0733945	0.0589995	0.0746604
Hemgn	5493	3	109	1	0.00054615	0.00917431	0.0572118	0.0749967
Prnp	5493	23	109	2	0.00418715	0.0183486	0.0652568	0.0758822
Gria1	5493	3	109	1	0.00054615	0.00917431	0.0572118	0.0761304
Glmn	5493	3	109	1	0.00054615	0.00917431	0.0572118	0.0770448
Ccne1	5493	17	109	2	0.00309485	0.0183486	0.0394901	0.0771448
Exosc10	5493	3	109	1	0.00054615	0.00917431	0.0572118	0.0809208
Il1b	5493	653	109	9	0.118879	0.0825688	0.0640384	0.0809559
Tlr7	5493	55	109	3	0.0100127	0.0275229	0.0720354	0.0811609
Cybb	5493	20	109	2	0.003641	0.0183486	0.0519981	0.0813949
Eef2k	5493	3	109	1	0.00054615	0.00917431	0.0572118	0.083262
Ssrp1	5493	4	109	1	0.0007282	0.00917431	0.0747818	0.0846978
Shb	5493	4	109	1	0.0007282	0.00917431	0.0747818	0.0853802
Dhx58	5493	3	109	1	0.00054615	0.00917431	0.0572118	0.0864467
Rab5a	5493	4	109	1	0.0007282	0.00917431	0.0747818	0.0865015
Pla2g3	5493	4	109	1	0.0007282	0.00917431	0.0747818	0.0874512
Pabpc1	5493	4	109	1	0.0007282	0.00917431	0.0747818	0.088259
Cyp11a1	5493	3	109	1	0.00054615	0.00917431	0.0572118	0.0892042
Nfe2	5493	4	109	1	0.0007282	0.00917431	0.0747818	0.0893132
Myrf	5493	4	109	1	0.0007282	0.00917431	0.0747818	0.0897327
Msln	5493	4	109	1	0.0007282	0.00917431	0.0747818	0.0900749
Ctdnep1	5493	3	109	1	0.00054615	0.00917431	0.0572118	0.0907537
Lrp6	5493	4	109	1	0.0007282	0.00917431	0.0747818	0.0916023
Lnpep	5493	4	109	1	0.0007282	0.00917431	0.0747818	0.0917748
Il6	5493	478	109	6	0.0870198	0.0550459	0.0738586	0.0929957
Smad7	5493	59	109	3	0.0107409	0.0275229	0.0825017	0.0931464
Cpe	5493	3	109	1	0.00054615	0.00917431	0.0572118	0.0933423
Itpkb	5493	4	109	1	0.0007282	0.00917431	0.0747818	0.0934351
Igfbp6	5493	4	109	1	0.0007282	0.00917431	0.0747818	0.0945853
Cd4	5493	235	109	8	0.0427817	0.0733945	0.0510756	0.0947586
Huwe1	5493	4	109	1	0.0007282	0.00917431	0.0747818	0.0950306
Spp1	5493	60	109	3	0.010923	0.0275229	0.0851498	0.0958216
Il25	5493	26	109	2	0.0047333	0.0183486	0.0790033	0.0983338
Il17f	5493	26	109	2	0.0047333	0.0183486	0.0790033	0.0985417
Hoxb4	5493	26	109	2	0.0047333	0.0183486	0.0790033	0.0999205
Anxa2	5493	14	109	2	0.0025487	0.0183486	0.0280344	0.0999234
Nfkb1	5493	60	109	3	0.010923	0.0275229	0.0851498	0.10057
Ins2	5493	570	109	14	0.103768	0.12844	0.0816563	0.101287
Tia1	5493	5	109	1	0.000910249	0.00917431	0.091638	0.102391
Tfap4	5493	5	109	1	0.000910249	0.00917431	0.091638	0.102484
Sumo2	5493	5	109	1	0.000910249	0.00917431	0.091638	0.102733
Star	5493	5	109	1	0.000910249	0.00917431	0.091638	0.102833
Fau	5493	4	109	1	0.0007282	0.00917431	0.0747818	0.103022
Ifng	5493	782	109	18	0.142363	0.165138	0.0825802	0.103127
Ticam1	5493	29	109	2	0.00527945	0.0183486	0.0930101	0.103426
Tnf	5493	1061	109	22	0.193155	0.201835	0.0932993	0.103633
Pomc	5493	143	109	5	0.0260331	0.0458716	0.0899352	0.103815
Kng2	5493	60	109	3	0.010923	0.0275229	0.0851498	0.103917
Rpl18a	5493	5	109	1	0.000910249	0.00917431	0.091638	0.104289
Il27	5493	60	109	3	0.010923	0.0275229	0.0851498	0.105691
Pnpt1	5493	5	109	1	0.000910249	0.00917431	0.091638	0.105763
Nr1h4	5493	101	109	4	0.018387	0.0366972	0.0905364	0.106253
Edn2	5493	4	109	1	0.0007282	0.00917431	0.0747818	0.106773
P2ry12	5493	5	109	1	0.000910249	0.00917431	0.091638	0.106901
Nr1d2	5493	5	109	1	0.000910249	0.00917431	0.091638	0.107515
Neu3	5493	5	109	1	0.000910249	0.00917431	0.091638	0.108128
Atf7	5493	2	109	1	0.0003641	0.00917431	0.0389064	0.108756
Mkl2	5493	5	109	1	0.000910249	0.00917431	0.091638	0.109276
Tlr9	5493	65	109	3	0.0118332	0.0275229	0.0984885	0.109395
Cbfb	5493	21	109	2	0.00382305	0.0183486	0.056348	0.110734
Lmo2	5493	5	109	1	0.000910249	0.00917431	0.091638	0.110819
Deaf1	5493	4	109	1	0.0007282	0.00917431	0.0747818	0.111028
Lep	5493	295	109	3	0.0537047	0.0275229	0.0926497	0.111452
Klf12	5493	5	109	1	0.000910249	0.00917431	0.091638	0.111841
Kdm1a	5493	5	109	1	0.000910249	0.00917431	0.091638	0.112085
Cebpa	5493	167	109	6	0.0304023	0.0550459	0.0661764	0.113132
Cyp11b1	5493	4	109	1	0.0007282	0.00917431	0.0747818	0.113646
Cyp11b2	5493	4	109	1	0.0007282	0.00917431	0.0747818	0.113646
Ahi1	5493	1	109	1	0.00018205	0.00917431	0.0198434	0.11374
Tert	5493	31	109	2	0.00564355	0.0183486	0.102395	0.113777
Prkca	5493	107	109	4	0.0194793	0.0366972	0.101692	0.116027
Gtf2ird1	5493	5	109	1	0.000910249	0.00917431	0.091638	0.117041
Gria2	5493	5	109	1	0.000910249	0.00917431	0.091638	0.117655
Gpc1	5493	5	109	1	0.000910249	0.00917431	0.091638	0.118209
Zfp143	5493	6	109	1	0.0010923	0.00917431	0.107802	0.118588
Vwf	5493	6	109	1	0.0010923	0.00917431	0.107802	0.118798
U2af1	5493	6	109	1	0.0010923	0.00917431	0.107802	0.119038
Arhgdib	5493	2	109	1	0.0003641	0.00917431	0.0389064	0.119069
Traf3	5493	6	109	1	0.0010923	0.00917431	0.107802	0.119275
Nkx2-5	5493	31	109	2	0.00564355	0.0183486	0.102395	0.119362
Stmn1	5493	6	109	1	0.0010923	0.00917431	0.107802	0.11995
Ssbp2	5493	6	109	1	0.0010923	0.00917431	0.107802	0.120064
Runx3	5493	32	109	2	0.0058256	0.0183486	0.107081	0.120702
Rtn4	5493	6	109	1	0.0010923	0.00917431	0.107802	0.121453
Retnlg	5493	6	109	1	0.0010923	0.00917431	0.107802	0.121878
Clcn3	5493	4	109	1	0.0007282	0.00917431	0.0747818	0.122677
Nkx2-1	5493	32	109	2	0.0058256	0.0183486	0.107081	0.12471
Tlr4	5493	161	109	5	0.02931	0.0458716	0.115116	0.127178
Mapk1	5493	528	109	12	0.0961223	0.110092	0.108747	0.128361
Cd40	5493	175	109	6	0.0318587	0.0550459	0.0752594	0.129234
Egr1	5493	147	109	5	0.0267613	0.0458716	0.0956243	0.130005
F2	5493	196	109	6	0.0356818	0.0550459	0.0993629	0.131932
Hif3a	5493	6	109	1	0.0010923	0.00917431	0.107802	0.133966
F2r	5493	66	109	3	0.0120153	0.0275229	0.101163	0.134234
Tnfrsf13b	5493	7	109	1	0.00127435	0.00917431	0.123293	0.135898
Spry1	5493	7	109	1	0.00127435	0.00917431	0.123293	0.136698
Slc9a3r1	5493	7	109	1	0.00127435	0.00917431	0.123293	0.137082
Rel	5493	74	109	3	0.0134717	0.0275229	0.122376	0.137636
Rhoa	5493	119	109	4	0.0216639	0.0366972	0.12352	0.138189
Rfx1	5493	7	109	1	0.00127435	0.00917431	0.123293	0.138543
Cpb2	5493	5	109	1	0.000910249	0.00917431	0.091638	0.139785
Tnfsf10	5493	76	109	3	0.0138358	0.0275229	0.127572	0.140098
Tnfrsf1a	5493	76	109	3	0.0138358	0.0275229	0.127572	0.14011
Foxo1	5493	111	109	4	0.0202075	0.0366972	0.109076	0.140231
Cbfa2t3	5493	4	109	1	0.0007282	0.00917431	0.0747818	0.140438
Kitl	5493	116	109	4	0.0211178	0.0366972	0.118169	0.14119
Olig1	5493	7	109	1	0.00127435	0.00917431	0.123293	0.141545
Casp4	5493	4	109	1	0.0007282	0.00917431	0.0747818	0.141819
Nlk	5493	7	109	1	0.00127435	0.00917431	0.123293	0.142373
Amph	5493	2	109	1	0.0003641	0.00917431	0.0389064	0.143681
Igf1	5493	378	109	9	0.0688149	0.0825688	0.119193	0.144711
Cidec	5493	5	109	1	0.000910249	0.00917431	0.091638	0.14499
Ngf	5493	279	109	7	0.0507919	0.0642202	0.128604	0.147685
Ifnb1	5493	168	109	5	0.0305844	0.0458716	0.124389	0.149803
Artn	5493	3	109	1	0.00054615	0.00917431	0.0572118	0.150061
Creb1	5493	247	109	7	0.0449663	0.0642202	0.101927	0.150553
Wap	5493	8	109	1	0.0014564	0.00917431	0.138132	0.150664
Homer2	5493	7	109	1	0.00127435	0.00917431	0.123293	0.151005
Trim27	5493	8	109	1	0.0014564	0.00917431	0.138132	0.151128
Traf1	5493	8	109	1	0.0014564	0.00917431	0.138132	0.151202
Hlf	5493	7	109	1	0.00127435	0.00917431	0.123293	0.151292
Tnfrsf11b	5493	8	109	1	0.0014564	0.00917431	0.138132	0.151349
Stat3	5493	206	109	2	0.0375023	0.0183486	0.137738	0.151649
Cort	5493	31	109	2	0.00564355	0.0183486	0.102395	0.151967
Thra	5493	39	109	2	0.00709995	0.0183486	0.139271	0.152334
Sat1	5493	8	109	1	0.0014564	0.00917431	0.138132	0.1535
Il10	5493	278	109	7	0.0506099	0.0642202	0.127878	0.153512
Il7	5493	122	109	4	0.0222101	0.0366972	0.128773	0.153923
Rag2	5493	8	109	1	0.0014564	0.00917431	0.138132	0.154445
Egf	5493	459	109	7	0.0835609	0.0642202	0.115838	0.154644
Gata4	5493	74	109	3	0.0134717	0.0275229	0.122376	0.155052
Ctgf	5493	69	109	3	0.0125614	0.0275229	0.109173	0.155693
Foxi1	5493	7	109	1	0.00127435	0.00917431	0.123293	0.157719
Sp3	5493	152	109	1	0.0276716	0.00917431	0.144115	0.158189
Mapk8	5493	342	109	5	0.0622611	0.0458716	0.136844	0.159342
Ccnb2	5493	5	109	1	0.000910249	0.00917431	0.091638	0.159513
Relb	5493	40	109	2	0.007282	0.0183486	0.143725	0.159754
Sp1	5493	406	109	8	0.0739123	0.0733945	0.146419	0.160648
Src	5493	188	109	5	0.0342254	0.0458716	0.147978	0.162172
Vegfa	5493	250	109	6	0.0455125	0.0550459	0.14989	0.162671
Akap6	5493	2	109	1	0.0003641	0.00917431	0.0389064	0.162681
Eif5a	5493	7	109	1	0.00127435	0.00917431	0.123293	0.163012
Ikbke	5493	8	109	1	0.0014564	0.00917431	0.138132	0.165185
Il4	5493	446	109	8	0.0811942	0.0733945	0.139653	0.165497
Timp2	5493	9	109	1	0.00163845	0.00917431	0.152339	0.165971
Chd4	5493	6	109	1	0.0010923	0.00917431	0.107802	0.166109
Mapk7	5493	40	109	2	0.007282	0.0183486	0.143725	0.166229
Reln	5493	9	109	1	0.00163845	0.00917431	0.152339	0.1687
Insr	5493	40	109	2	0.007282	0.0183486	0.143725	0.169908
Fos	5493	157	109	1	0.0285818	0.00917431	0.134397	0.169983
Ppara	5493	255	109	6	0.0464227	0.0550459	0.153035	0.170292
Pitx3	5493	9	109	1	0.00163845	0.00917431	0.152339	0.170469
Pim2	5493	9	109	1	0.00163845	0.00917431	0.152339	0.170533
Cxcl10	5493	35	109	2	0.00637175	0.0183486	0.121049	0.170536
Per1	5493	9	109	1	0.00163845	0.00917431	0.152339	0.17085
Pde5a	5493	9	109	1	0.00163845	0.00917431	0.152339	0.171041
Hmox1	5493	82	109	3	0.0149281	0.0275229	0.142731	0.171566
Ptgs2	5493	139	109	4	0.0253049	0.0366972	0.155999	0.17271
Pparg	5493	346	109	7	0.0629893	0.0642202	0.155381	0.172804
Atp2c1	5493	4	109	1	0.0007282	0.00917431	0.0747818	0.173894
Map3k14	5493	9	109	1	0.00163845	0.00917431	0.152339	0.175429
Nr3c1	5493	196	109	5	0.0356818	0.0458716	0.155887	0.175492
Icam1	5493	41	109	2	0.00746405	0.0183486	0.14813	0.175867
Egr2	5493	38	109	2	0.0069179	0.0183486	0.134772	0.176052
Ldb1	5493	9	109	1	0.00163845	0.00917431	0.152339	0.176677
Zbtb7b	5493	10	109	1	0.0018205	0.00917431	0.165932	0.178779
Tnfsf13b	5493	45	109	2	0.00819224	0.0183486	0.165205	0.178978
Col1a1	5493	7	109	1	0.00127435	0.00917431	0.123293	0.179291
Tiam1	5493	10	109	1	0.0018205	0.00917431	0.165932	0.179845
Smad3	5493	142	109	1	0.0258511	0.00917431	0.165113	0.18018
Dyrk1b	5493	8	109	1	0.0014564	0.00917431	0.138132	0.181138
Clk1	5493	7	109	1	0.00127435	0.00917431	0.123293	0.181291
Hoxc8	5493	9	109	1	0.00163845	0.00917431	0.152339	0.181291
Myc	5493	202	109	5	0.0367741	0.0458716	0.161161	0.182487
Jun	5493	237	109	3	0.0431458	0.0275229	0.157239	0.18279
Bcam	5493	5	109	1	0.000910249	0.00917431	0.091638	0.182923
Fgf2	5493	397	109	8	0.0722738	0.0733945	0.14633	0.183291
Prf1	5493	10	109	1	0.0018205	0.00917431	0.165932	0.183621
Nr2f1	5493	45	109	2	0.00819224	0.0183486	0.165205	0.185459
Ces1d	5493	7	109	1	0.00127435	0.00917431	0.123293	0.186446
Fgf8	5493	85	109	3	0.0154742	0.0275229	0.150012	0.186836
Dab2	5493	8	109	1	0.0014564	0.00917431	0.138132	0.187392
Mapk3	5493	283	109	6	0.0515201	0.0550459	0.164702	0.188118
Socs3	5493	47	109	2	0.00855634	0.0183486	0.173374	0.188291
Cdkn1c	5493	7	109	1	0.00127435	0.00917431	0.123293	0.1884
E2f1	5493	133	109	4	0.0242126	0.0366972	0.146956	0.189818
Vdr	5493	98	109	3	0.0178409	0.0275229	0.178538	0.191957
Xcl1	5493	11	109	1	0.00200255	0.00917431	0.17893	0.192104
Alb	5493	122	109	5	0.0222101	0.0458716	0.0605848	0.192834
Tnfrsf12a	5493	11	109	1	0.00200255	0.00917431	0.17893	0.192945
Tead1	5493	11	109	1	0.00200255	0.00917431	0.17893	0.193249
Ep300	5493	194	109	5	0.0353177	0.0458716	0.154002	0.193479
Slc6a4	5493	11	109	1	0.00200255	0.00917431	0.17893	0.194269
Hoxb1	5493	10	109	1	0.0018205	0.00917431	0.165932	0.195419
Socs1	5493	49	109	2	0.00892044	0.0183486	0.181271	0.196092
Mef2a	5493	47	109	2	0.00855634	0.0183486	0.173374	0.196234
Camk4	5493	34	109	2	0.0061897	0.0183486	0.116414	0.196481
Hand1	5493	10	109	1	0.0018205	0.00917431	0.165932	0.197029
Notch1	5493	255	109	4	0.0464227	0.0366972	0.176634	0.197347
Cklf	5493	8	109	1	0.0014564	0.00917431	0.138132	0.199305
Il18	5493	95	109	3	0.0172947	0.0275229	0.172441	0.200059
Tnfsf11	5493	102	109	3	0.0185691	0.0275229	0.186167	0.200249
Gadd45a	5493	10	109	1	0.0018205	0.00917431	0.165932	0.201113
Mme	5493	11	109	1	0.00200255	0.00917431	0.17893	0.201555
Acvr1b	5493	15	109	2	0.00273075	0.0183486	0.0317156	0.201601
Foxg1	5493	10	109	1	0.0018205	0.00917431	0.165932	0.202476
Map2k1	5493	136	109	1	0.0247588	0.00917431	0.178701	0.20259
Fas	5493	92	109	3	0.0167486	0.0275229	0.166038	0.203687
Zfpm2	5493	12	109	1	0.0021846	0.00917431	0.191351	0.204611
Rac1	5493	103	109	3	0.0187511	0.0275229	0.187982	0.205509
Tnfrsf13c	5493	12	109	1	0.0021846	0.00917431	0.191351	0.205669
Gsk3b	5493	96	109	3	0.0174768	0.0275229	0.174508	0.206404
Gata6	5493	47	109	2	0.00855634	0.0183486	0.173374	0.208257
Ece1	5493	10	109	1	0.0018205	0.00917431	0.165932	0.209204
Ptf1a	5493	12	109	1	0.0021846	0.00917431	0.191351	0.209313
Ctnnb1	5493	264	109	6	0.0480612	0.0550459	0.157897	0.209598
Esr1	5493	215	109	5	0.0391407	0.0458716	0.170532	0.209968
Elane	5493	46	109	2	0.00837429	0.0183486	0.169322	0.210542
Clec5a	5493	9	109	1	0.00163845	0.00917431	0.152339	0.212065
Shh	5493	169	109	2	0.0307664	0.0183486	0.196782	0.212384
Klf2	5493	51	109	2	0.00928454	0.0183486	0.188881	0.214985
Mitf	5493	52	109	2	0.00946659	0.0183486	0.192574	0.215083
Atox1	5493	6	109	1	0.0010923	0.00917431	0.107802	0.21538
Tnfrsf18	5493	13	109	1	0.00236665	0.00917431	0.203212	0.217284
Irf7	5493	12	109	1	0.0021846	0.00917431	0.191351	0.219064
Ppargc1a	5493	111	109	3	0.0202075	0.0275229	0.201116	0.219409
Il19	5493	12	109	1	0.0021846	0.00917431	0.191351	0.219778
Il18bp	5493	12	109	1	0.0021846	0.00917431	0.191351	0.219803
Rhob	5493	13	109	1	0.00236665	0.00917431	0.203212	0.220038
Clock	5493	44	109	2	0.00801019	0.0183486	0.161025	0.220133
Hgf	5493	237	109	4	0.0431458	0.0366972	0.189291	0.220274
Ifnar1	5493	12	109	1	0.0021846	0.00917431	0.191351	0.220364
Eif4ebp1	5493	11	109	1	0.00200255	0.00917431	0.17893	0.221231
Pnoc	5493	13	109	1	0.00236665	0.00917431	0.203212	0.22166
Egfr	5493	218	109	3	0.0396869	0.0275229	0.179884	0.221853
Camk2g	5493	8	109	1	0.0014564	0.00917431	0.138132	0.222331
Prl	5493	193	109	3	0.0351356	0.0275229	0.206712	0.224248
Alpi	5493	4	109	1	0.0007282	0.00917431	0.0747818	0.224887
Mtor	5493	165	109	2	0.0300382	0.0183486	0.203409	0.224914
Il1a	5493	201	109	3	0.036592	0.0275229	0.198754	0.226434
Mbl2	5493	13	109	1	0.00236665	0.00917431	0.203212	0.226623
Nr4a1	5493	56	109	2	0.0101948	0.0183486	0.206567	0.226797
Mapk10	5493	13	109	1	0.00236665	0.00917431	0.203212	0.22686
Nppa	5493	56	109	2	0.0101948	0.0183486	0.206567	0.226944
Hc	5493	53	109	2	0.00964864	0.0183486	0.19619	0.227404
Zeb2	5493	14	109	1	0.0025487	0.00917431	0.214531	0.227658
Ucp2	5493	14	109	1	0.0025487	0.00917431	0.214531	0.228108
Rela	5493	119	109	3	0.0216639	0.0275229	0.21172	0.228638
Stat1	5493	122	109	3	0.0222101	0.0275229	0.215037	0.229373
Bpi	5493	8	109	1	0.0014564	0.00917431	0.138132	0.229379
Trp73	5493	59	109	2	0.0107409	0.0183486	0.216217	0.229643
Hif1a	5493	200	109	3	0.03641	0.0275229	0.199788	0.230138
Selp	5493	14	109	1	0.0025487	0.00917431	0.214531	0.230621
Prkce	5493	58	109	2	0.0105589	0.0183486	0.213082	0.230961
Runx1t1	5493	14	109	1	0.0025487	0.00917431	0.214531	0.230975
Rock1	5493	59	109	2	0.0107409	0.0183486	0.216217	0.232395
Pdcd1	5493	14	109	1	0.0025487	0.00917431	0.214531	0.23393
Tlr2	5493	128	109	3	0.0233024	0.0275229	0.2206	0.234343
Csf2	5493	249	109	4	0.0453304	0.0366972	0.181214	0.234592
Epo	5493	179	109	4	0.0325869	0.0366972	0.195607	0.236061
Erbb2	5493	108	109	3	0.0196614	0.0275229	0.196483	0.236239
Pgr	5493	120	109	1	0.021846	0.00917431	0.218306	0.23676
Gcg	5493	126	109	1	0.0229383	0.00917431	0.202917	0.237798
Gata5	5493	13	109	1	0.00236665	0.00917431	0.203212	0.23811
Trerf1	5493	15	109	1	0.00273075	0.00917431	0.225324	0.238891
Traf2	5493	15	109	1	0.00273075	0.00917431	0.225324	0.238934
Tgfbr1	5493	62	109	2	0.0112871	0.0183486	0.225121	0.23916
Bmp2	5493	244	109	3	0.0444202	0.0275229	0.148823	0.239266
Tacr1	5493	15	109	1	0.00273075	0.00917431	0.225324	0.239568
Tgfa	5493	137	109	3	0.0249408	0.0275229	0.226338	0.239632
Smarca4	5493	62	109	2	0.0112871	0.0183486	0.225121	0.240171
Defb14	5493	12	109	1	0.0021846	0.00917431	0.191351	0.240285
Satb1	5493	15	109	1	0.00273075	0.00917431	0.225324	0.241235
Itga5	5493	14	109	1	0.0025487	0.00917431	0.214531	0.241325
Rapgef3	5493	15	109	1	0.00273075	0.00917431	0.225324	0.24211
Cat	5493	92	109	3	0.0167486	0.0275229	0.166038	0.242973
Cxcl1	5493	12	109	1	0.0021846	0.00917431	0.191351	0.24419
Osm	5493	138	109	3	0.0251229	0.0275229	0.226789	0.245245
Raf1	5493	148	109	3	0.0269434	0.0275229	0.229357	0.2453
Ctla4	5493	53	109	2	0.00964864	0.0183486	0.19619	0.248792
Sod3	5493	16	109	1	0.0029128	0.00917431	0.235607	0.249561
Lif	5493	150	109	2	0.0273075	0.0183486	0.227655	0.250345
Pth	5493	145	109	2	0.0263972	0.0183486	0.235306	0.251553
Rack1	5493	16	109	1	0.0029128	0.00917431	0.235607	0.25158
Prmt1	5493	16	109	1	0.0029128	0.00917431	0.235607	0.25207
Cysltr1	5493	13	109	1	0.00236665	0.00917431	0.203212	0.252671
Hsp90b1	5493	15	109	1	0.00273075	0.00917431	0.225324	0.253489
Cyba	5493	13	109	1	0.00236665	0.00917431	0.203212	0.253741
Edn1	5493	188	109	3	0.0342254	0.0275229	0.211267	0.253822
Inhba	5493	153	109	3	0.0278536	0.0275229	0.229392	0.254359
Cenpx	5493	12	109	1	0.0021846	0.00917431	0.191351	0.256903
Ets2	5493	60	109	2	0.010923	0.0183486	0.219268	0.257311
Map3k3	5493	16	109	1	0.0029128	0.00917431	0.235607	0.257337
Gfpt1	5493	15	109	1	0.00273075	0.00917431	0.225324	0.258593
Prkcb	5493	69	109	2	0.0125614	0.0183486	0.242955	0.25937
Smarca2	5493	17	109	1	0.00309485	0.00917431	0.245396	0.259393
Hspa1b	5493	65	109	2	0.0118332	0.0183486	0.233269	0.259692
Capn1	5493	11	109	1	0.00200255	0.00917431	0.17893	0.260591
Pias4	5493	17	109	1	0.00309485	0.00917431	0.245396	0.262636
Pax6	5493	70	109	2	0.0127435	0.0183486	0.245167	0.263048
Etv6	5493	15	109	1	0.00273075	0.00917431	0.225324	0.263388
Oprm1	5493	17	109	1	0.00309485	0.00917431	0.245396	0.263622
Nrg1	5493	110	109	1	0.0200255	0.00917431	0.245115	0.263878
Ppard	5493	109	109	1	0.0198434	0.00917431	0.247859	0.263904
Nras	5493	17	109	1	0.00309485	0.00917431	0.245396	0.264036
Nr1d1	5493	17	109	1	0.00309485	0.00917431	0.245396	0.264104
Myh11	5493	17	109	1	0.00309485	0.00917431	0.245396	0.265265
Nog	5493	71	109	2	0.0129255	0.0183486	0.247296	0.265551
Stat6	5493	74	109	2	0.0134717	0.0183486	0.253187	0.266171
Prkcd	5493	108	109	1	0.0196614	0.00917431	0.250611	0.266396
Vtn	5493	18	109	1	0.0032769	0.00917431	0.254707	0.2664
Il17a	5493	111	109	1	0.0202075	0.00917431	0.242381	0.267694
Furin	5493	16	109	1	0.0029128	0.00917431	0.235607	0.268139
Tlr3	5493	76	109	2	0.0138358	0.0183486	0.256707	0.268376
Pthlh	5493	75	109	2	0.0136537	0.0183486	0.254987	0.269375
App	5493	179	109	5	0.0325869	0.0458716	0.137976	0.269598
Nfkbia	5493	73	109	2	0.0132896	0.0183486	0.251305	0.269809
Fcgr3	5493	16	109	1	0.0029128	0.00917431	0.235607	0.270118
Cblb	5493	12	109	1	0.0021846	0.00917431	0.191351	0.270263
Prkaa2	5493	18	109	1	0.0032769	0.00917431	0.254707	0.270348
Hspa5	5493	17	109	1	0.00309485	0.00917431	0.245396	0.271527
Nr2c2	5493	18	109	1	0.0032769	0.00917431	0.254707	0.272511
Ncf1	5493	18	109	1	0.0032769	0.00917431	0.254707	0.273401
Mpo	5493	18	109	1	0.0032769	0.00917431	0.254707	0.274059
Tlr6	5493	19	109	1	0.00345895	0.00917431	0.263553	0.27501
Il21	5493	73	109	2	0.0132896	0.0183486	0.251305	0.275307
Srsf1	5493	19	109	1	0.00345895	0.00917431	0.263553	0.275584
Myb	5493	77	109	2	0.0140178	0.0183486	0.258347	0.276167
Klrk1	5493	18	109	1	0.0032769	0.00917431	0.254707	0.276618
Kat5	5493	18	109	1	0.0032769	0.00917431	0.254707	0.277446
Igf1r	5493	74	109	2	0.0134717	0.0183486	0.253187	0.277611
Nr0b2	5493	79	109	2	0.0143819	0.0183486	0.261389	0.277984
Rb1	5493	83	109	2	0.0151101	0.0183486	0.266545	0.279788
Tac1	5493	85	109	2	0.0154742	0.0183486	0.268673	0.279907
Crebbp	5493	115	109	1	0.0209357	0.00917431	0.231552	0.280077
Notch2	5493	19	109	1	0.00345895	0.00917431	0.263553	0.280197
Hnrnpa1	5493	18	109	1	0.0032769	0.00917431	0.254707	0.280368
Spi1	5493	117	109	2	0.0212998	0.0183486	0.268929	0.280414
Foxm1	5493	72	109	2	0.0131076	0.0183486	0.249342	0.280609
Cebpb	5493	177	109	3	0.0322228	0.0275229	0.219864	0.28074
Pten	5493	102	109	1	0.0185691	0.00917431	0.26726	0.280842
Gnrh1	5493	132	109	2	0.0240306	0.0183486	0.253339	0.281596
Eno1	5493	17	109	1	0.00309485	0.00917431	0.245396	0.281751
Grm5	5493	18	109	1	0.0032769	0.00917431	0.254707	0.282129
Ikbkb	5493	78	109	2	0.0141999	0.0183486	0.259907	0.282392
Tsc22d3	5493	20	109	1	0.003641	0.00917431	0.271951	0.282571
Tnfsf4	5493	20	109	1	0.003641	0.00917431	0.271951	0.282797
Gna12	5493	18	109	1	0.0032769	0.00917431	0.254707	0.283215
Gna13	5493	18	109	1	0.0032769	0.00917431	0.254707	0.283215
Edn3	5493	17	109	1	0.00309485	0.00917431	0.245396	0.283409
Hnf4a	5493	78	109	2	0.0141999	0.0183486	0.259907	0.283855
Smad2	5493	90	109	2	0.0163845	0.0183486	0.272739	0.28406
Cd1d1	5493	14	109	1	0.0025487	0.00917431	0.214531	0.284293
Smad4	5493	110	109	2	0.0200255	0.0183486	0.273455	0.284675
Pttg1	5493	20	109	1	0.003641	0.00917431	0.271951	0.285349
Il20	5493	19	109	1	0.00345895	0.00917431	0.263553	0.285463
Foxo4	5493	18	109	1	0.0032769	0.00917431	0.254707	0.285552
Vip	5493	103	109	2	0.0187511	0.0183486	0.275737	0.285561
Rara	5493	91	109	2	0.0165665	0.0183486	0.273346	0.285953
Cdk4	5493	15	109	1	0.00273075	0.00917431	0.225324	0.287288
Clec7a	5493	16	109	1	0.0029128	0.00917431	0.235607	0.287608
Bmp4	5493	197	109	3	0.0358638	0.0275229	0.202827	0.289409
Foxo3	5493	79	109	2	0.0143819	0.0183486	0.261389	0.289976
Ascl2	5493	11	109	1	0.00200255	0.00917431	0.17893	0.290107
Cd28	5493	150	109	3	0.0273075	0.0275229	0.229466	0.290765
Cd36	5493	15	109	1	0.00273075	0.00917431	0.225324	0.291149
Cd40lg	5493	148	109	2	0.0269434	0.0183486	0.230752	0.291367
Ccnd1	5493	63	109	2	0.0114691	0.0183486	0.227921	0.292354
Irf3	5493	20	109	1	0.003641	0.00917431	0.271951	0.292377
Ifna1	5493	20	109	1	0.003641	0.00917431	0.271951	0.293265
Wnt3a	5493	96	109	1	0.0174768	0.00917431	0.283989	0.293674
Agt	5493	433	109	7	0.0788276	0.0642202	0.130585	0.295692
Tnfsf13	5493	22	109	1	0.0040051	0.00917431	0.287455	0.297745
Ctsb	5493	18	109	1	0.0032769	0.00917431	0.254707	0.297848
Tek	5493	22	109	1	0.0040051	0.00917431	0.287455	0.297966
Crp	5493	76	109	2	0.0138358	0.0183486	0.256707	0.298583
Fgf18	5493	20	109	1	0.003641	0.00917431	0.271951	0.299773
Fgf15	5493	20	109	1	0.003641	0.00917431	0.271951	0.299802
Rarb	5493	22	109	1	0.0040051	0.00917431	0.287455	0.299954
Csf3	5493	127	109	2	0.0231203	0.0183486	0.259289	0.300403
Cux1	5493	19	109	1	0.00345895	0.00917431	0.263553	0.302612
Akt1	5493	380	109	7	0.069179	0.0642202	0.15213	0.303144
Rxra	5493	93	109	1	0.0169306	0.00917431	0.292308	0.304187
Tal1	5493	23	109	1	0.00418715	0.00917431	0.294589	0.305144
Fgfr3	5493	21	109	1	0.00382305	0.00917431	0.279914	0.30629
Fgf9	5493	21	109	1	0.00382305	0.00917431	0.279914	0.306318
Brca1	5493	66	109	2	0.0120153	0.0183486	0.235817	0.307012
F7	5493	21	109	1	0.00382305	0.00917431	0.279914	0.30729
Bhlhe41	5493	15	109	1	0.00273075	0.00917431	0.225324	0.307837
Nr0b1	5493	23	109	1	0.00418715	0.00917431	0.294589	0.309345
Mybl2	5493	23	109	1	0.00418715	0.00917431	0.294589	0.310277
Mbp	5493	23	109	1	0.00418715	0.00917431	0.294589	0.311255
Lhcgr	5493	23	109	1	0.00418715	0.00917431	0.294589	0.312191
Sirt1	5493	89	109	1	0.0162024	0.00917431	0.303268	0.313916
Actn1	5493	4	109	1	0.0007282	0.00917431	0.0747818	0.314256
Pgf	5493	24	109	1	0.0043692	0.00917431	0.301328	0.314652
Cd3e	5493	19	109	1	0.00345895	0.00917431	0.263553	0.314676
Htr2a	5493	23	109	1	0.00418715	0.00917431	0.294589	0.314876
Cd274	5493	19	109	1	0.00345895	0.00917431	0.263553	0.31526
Eif2ak3	5493	22	109	1	0.0040051	0.00917431	0.287455	0.316471
Map2k7	5493	24	109	1	0.0043692	0.00917431	0.301328	0.317764
Adora2a	5493	41	109	2	0.00746405	0.0183486	0.14813	0.318191
Lcn2	5493	24	109	1	0.0043692	0.00917431	0.301328	0.318587
Fgf7	5493	92	109	1	0.0167486	0.00917431	0.295065	0.320015
Htt	5493	24	109	1	0.0043692	0.00917431	0.301328	0.320964
Uts2	5493	26	109	1	0.0047333	0.00917431	0.313672	0.322588
Tlr8	5493	26	109	1	0.0047333	0.00917431	0.313672	0.323013
C3	5493	19	109	1	0.00345895	0.00917431	0.263553	0.323149
Ar	5493	163	109	3	0.0296741	0.0275229	0.22722	0.324754
Kat2b	5493	25	109	1	0.00455125	0.00917431	0.307685	0.325141
Il4ra	5493	25	109	1	0.00455125	0.00917431	0.307685	0.325805
Odc1	5493	26	109	1	0.0047333	0.00917431	0.313672	0.326776
Bdnf	5493	123	109	2	0.0223921	0.0183486	0.263541	0.327646
Erg	5493	24	109	1	0.0043692	0.00917431	0.301328	0.327872
En1	5493	24	109	1	0.0043692	0.00917431	0.301328	0.328566
Ccl11	5493	21	109	1	0.00382305	0.00917431	0.279914	0.328571
Bmp7	5493	96	109	2	0.0174768	0.0183486	0.2754	0.330236
Bmi1	5493	20	109	1	0.003641	0.00917431	0.271951	0.330445
Itgb2	5493	26	109	1	0.0047333	0.00917431	0.313672	0.330773
Cxcl12	5493	91	109	1	0.0165665	0.00917431	0.297812	0.330902
Flt3	5493	25	109	1	0.00455125	0.00917431	0.307685	0.331463
Nfat5	5493	27	109	1	0.00491535	0.00917431	0.319302	0.332704
Avp	5493	84	109	2	0.0152922	0.0183486	0.267646	0.332713
Zeb1	5493	28	109	1	0.0050974	0.00917431	0.324585	0.3328
Ezh2	5493	25	109	1	0.00455125	0.00917431	0.307685	0.332809
Tlr5	5493	28	109	1	0.0050974	0.00917431	0.324585	0.333418
Parp1	5493	82	109	1	0.0149281	0.00917431	0.321793	0.333867
Mafb	5493	27	109	1	0.00491535	0.00917431	0.319302	0.334308
Bdkrb2	5493	21	109	1	0.00382305	0.00917431	0.279914	0.336533
Runx2	5493	80	109	1	0.014564	0.00917431	0.326858	0.33673
Hmga1	5493	27	109	1	0.00491535	0.00917431	0.319302	0.337869
Tnfrsf4	5493	29	109	1	0.00527945	0.00917431	0.329534	0.337886
Tbx21	5493	29	109	1	0.00527945	0.00917431	0.329534	0.338108
Mmp9	5493	28	109	1	0.0050974	0.00917431	0.324585	0.338315
Ltbr	5493	28	109	1	0.0050974	0.00917431	0.324585	0.339257
Nfe2l2	5493	80	109	1	0.014564	0.00917431	0.326858	0.339414
Agtr2	5493	53	109	2	0.00964864	0.0183486	0.19619	0.33946
Ghrl	5493	83	109	1	0.0151101	0.00917431	0.319216	0.340223
Xdh	5493	30	109	1	0.0054615	0.00917431	0.334159	0.341821
Comp	5493	25	109	1	0.00455125	0.00917431	0.307685	0.342205
Ambp	5493	15	109	1	0.00273075	0.00917431	0.225324	0.342279
Tnc	5493	30	109	1	0.0054615	0.00917431	0.334159	0.342296
Tbxa2r	5493	30	109	1	0.0054615	0.00917431	0.334159	0.342485
Ern1	5493	27	109	1	0.00491535	0.00917431	0.319302	0.343245
Myod1	5493	78	109	1	0.0141999	0.00917431	0.331791	0.344114
Alox15	5493	15	109	1	0.00273075	0.00917431	0.225324	0.344441
Prdm1	5493	30	109	1	0.0054615	0.00917431	0.334159	0.344468
Ikzf1	5493	29	109	1	0.00527945	0.00917431	0.329534	0.345567
Tnfrsf8	5493	31	109	1	0.00564355	0.00917431	0.338471	0.346194
Ncam1	5493	30	109	1	0.0054615	0.00917431	0.334159	0.346367
Ahr	5493	125	109	3	0.0227562	0.0275229	0.217996	0.346692
Fcgr1	5493	28	109	1	0.0050974	0.00917431	0.324585	0.346929
Cbl	5493	24	109	1	0.0043692	0.00917431	0.301328	0.348025
Plg	5493	31	109	1	0.00564355	0.00917431	0.338471	0.348533
Cd27	5493	25	109	1	0.00455125	0.00917431	0.307685	0.349414
Tbp	5493	32	109	1	0.0058256	0.00917431	0.342481	0.349774
Syk	5493	32	109	1	0.0058256	0.00917431	0.342481	0.349849
Hnf1a	5493	77	109	1	0.0140178	0.00917431	0.334201	0.349876
Myocd	5493	31	109	1	0.00564355	0.00917431	0.338471	0.350168
Agtr1a	5493	130	109	3	0.0236665	0.0275229	0.222142	0.350797
Alk	5493	17	109	1	0.00309485	0.00917431	0.245396	0.350869
Ptger3	5493	32	109	1	0.0058256	0.00917431	0.342481	0.351274
Hsp90aa1	5493	75	109	1	0.0136537	0.00917431	0.338898	0.35303
Camp	5493	25	109	1	0.00455125	0.00917431	0.307685	0.353884
Cftr	5493	27	109	1	0.00491535	0.00917431	0.319302	0.354866
Bcl2	5493	89	109	1	0.0162024	0.00917431	0.303268	0.354888
Nr5a2	5493	33	109	1	0.00600765	0.00917431	0.346199	0.355408
Srf	5493	70	109	1	0.0127435	0.00917431	0.349787	0.355754
Adipoq	5493	103	109	1	0.0187511	0.00917431	0.264473	0.356362
Rbpj	5493	34	109	1	0.0061897	0.00917431	0.349634	0.356663
Tcf3	5493	69	109	1	0.0125614	0.00917431	0.351795	0.35753
Afp	5493	19	109	1	0.00345895	0.00917431	0.263553	0.35781
Adcyap1	5493	119	109	3	0.0216639	0.0275229	0.21172	0.358077
Ace	5493	44	109	2	0.00801019	0.0183486	0.161025	0.358115
Usf2	5493	35	109	1	0.00637175	0.00917431	0.352797	0.358142
Thrb	5493	35	109	1	0.00637175	0.00917431	0.352797	0.358405
Sphk1	5493	35	109	1	0.00637175	0.00917431	0.352797	0.35869
Itgb1	5493	71	109	1	0.0129255	0.00917431	0.347719	0.358747
Snca	5493	35	109	1	0.00637175	0.00917431	0.352797	0.358766
Irf1	5493	71	109	1	0.0129255	0.00917431	0.347719	0.358885
Hsf1	5493	33	109	1	0.00600765	0.00917431	0.346199	0.358912
Il5	5493	71	109	1	0.0129255	0.00917431	0.347719	0.359034
Eif4e	5493	31	109	1	0.00564355	0.00917431	0.338471	0.359614
Lgals3	5493	34	109	1	0.0061897	0.00917431	0.349634	0.359624
Ptger2	5493	68	109	1	0.0123794	0.00917431	0.353739	0.359984
Smad1	5493	36	109	1	0.0065538	0.00917431	0.355697	0.361043
Bmpr1a	5493	26	109	1	0.0047333	0.00917431	0.313672	0.361289
Mef2c	5493	35	109	1	0.00637175	0.00917431	0.352797	0.361609
Foxp3	5493	33	109	1	0.00600765	0.00917431	0.346199	0.361711
Ptpn11	5493	36	109	1	0.0065538	0.00917431	0.355697	0.361771
Dicer1	5493	31	109	1	0.00564355	0.00917431	0.338471	0.361792
Prkcq	5493	36	109	1	0.0065538	0.00917431	0.355697	0.361897
Fgf1	5493	72	109	1	0.0131076	0.00917431	0.345592	0.36199
Lta	5493	35	109	1	0.00637175	0.00917431	0.352797	0.362015
Etv4	5493	33	109	1	0.00600765	0.00917431	0.346199	0.362894
Cnr2	5493	30	109	1	0.0054615	0.00917431	0.334159	0.363432
Eif2ak2	5493	33	109	1	0.00600765	0.00917431	0.346199	0.363848
Flt3l	5493	34	109	1	0.0061897	0.00917431	0.349634	0.363905
Wt1	5493	64	109	1	0.0116512	0.00917431	0.360803	0.364198
Cntf	5493	75	109	1	0.0136537	0.00917431	0.338898	0.364527
Nodal	5493	37	109	1	0.00673585	0.00917431	0.358342	0.365091
Ctf1	5493	32	109	1	0.0058256	0.00917431	0.342481	0.36598
Mapk9	5493	64	109	1	0.0116512	0.00917431	0.360803	0.366603
Usf1	5493	62	109	1	0.0112871	0.00917431	0.363856	0.366914
Retn	5493	39	109	1	0.00709995	0.00917431	0.362905	0.366942
Nfya	5493	38	109	1	0.0069179	0.00917431	0.360742	0.36708
Ccl12	5493	79	109	1	0.0143819	0.00917431	0.329342	0.367226
Mycn	5493	38	109	1	0.0069179	0.00917431	0.360742	0.367297
Msx2	5493	38	109	1	0.0069179	0.00917431	0.360742	0.367364
Col2a1	5493	32	109	1	0.0058256	0.00917431	0.342481	0.36762
Nfic	5493	39	109	1	0.00709995	0.00917431	0.362905	0.367869
Fasl	5493	36	109	1	0.0065538	0.00917431	0.355697	0.368101
Acvrl1	5493	14	109	1	0.0025487	0.00917431	0.214531	0.36827
Il9	5493	38	109	1	0.0069179	0.00917431	0.360742	0.368801
Il2ra	5493	38	109	1	0.0069179	0.00917431	0.360742	0.368825
Ciita	5493	32	109	1	0.0058256	0.00917431	0.342481	0.369008
Gdf2	5493	37	109	1	0.00673585	0.00917431	0.358342	0.369014
Oxt	5493	40	109	1	0.007282	0.00917431	0.36484	0.369025
Ntrk1	5493	40	109	1	0.007282	0.00917431	0.36484	0.36912
Fyn	5493	37	109	1	0.00673585	0.00917431	0.358342	0.369315
Cdk2	5493	31	109	1	0.00564355	0.00917431	0.338471	0.369444
Hes1	5493	38	109	1	0.0069179	0.00917431	0.360742	0.369632
Acvr1c	5493	15	109	1	0.00273075	0.00917431	0.225324	0.370138
Crh	5493	68	109	1	0.0123794	0.00917431	0.353739	0.370804
Bsg	5493	29	109	1	0.00527945	0.00917431	0.329534	0.370978
Thpo	5493	58	109	1	0.0105589	0.00917431	0.368845	0.371487
Cd86	5493	32	109	1	0.0058256	0.00917431	0.342481	0.371573
Cd80	5493	32	109	1	0.0058256	0.00917431	0.342481	0.371672
Gast	5493	61	109	1	0.011105	0.00917431	0.36525	0.371681
Tgfb3	5493	57	109	1	0.0103768	0.00917431	0.369833	0.371727
Srebf2	5493	44	109	1	0.00801019	0.00917431	0.370454	0.372351
Map2k4	5493	42	109	1	0.0076461	0.00917431	0.368056	0.372421
Nfatc1	5493	58	109	1	0.0105589	0.00917431	0.368845	0.37268
Ptger4	5493	56	109	1	0.0101948	0.00917431	0.370708	0.372833
Drd2	5493	38	109	1	0.0069179	0.00917431	0.360742	0.372974
Ddit3	5493	39	109	1	0.00709995	0.00917431	0.362905	0.373097
Dusp1	5493	50	109	1	0.00910249	0.00917431	0.373303	0.373303
Wnt5a	5493	54	109	1	0.00983069	0.00917431	0.372101	0.373381
Lgals1	5493	43	109	1	0.00782814	0.00917431	0.369354	0.373404
Pou5f1	5493	49	109	1	0.00892044	0.00917431	0.373242	0.373433
Tcf4	5493	48	109	1	0.00873839	0.00917431	0.373023	0.373484
Plau	5493	45	109	1	0.00819224	0.00917431	0.371364	0.373508
Hmgb1-ps7	5493	49	109	1	0.00892044	0.00917431	0.373242	0.373541
Pou2f1	5493	51	109	1	0.00928454	0.00917431	0.373214	0.373598
Jund	5493	43	109	1	0.00782814	0.00917431	0.369354	0.373638
Nr1h3	5493	51	109	1	0.00928454	0.00917431	0.373214	0.373641
Tnfsf12	5493	53	109	1	0.00964864	0.00917431	0.372607	0.373658
Nos3	5493	48	109	1	0.00873839	0.00917431	0.373023	0.37367
Cast	5493	31	109	1	0.00564355	0.00917431	0.338471	0.373682
Irf8	5493	43	109	1	0.00782814	0.00917431	0.369354	0.373726
Il1rn	5493	52	109	1	0.00946659	0.00917431	0.37298	0.373956
Hspd1	5493	47	109	1	0.00855634	0.00917431	0.372642	0.37409
Ntf3	5493	53	109	1	0.00964864	0.00917431	0.372607	0.37409
Nr3c2	5493	53	109	1	0.00964864	0.00917431	0.372607	0.3741
Lef1	5493	45	109	1	0.00819224	0.00917431	0.371364	0.374161
Hdac4	5493	43	109	1	0.00782814	0.00917431	0.369354	0.374262
Klf4	5493	54	109	1	0.00983069	0.00917431	0.372101	0.374451
Ilk	5493	54	109	1	0.00983069	0.00917431	0.372101	0.374595
Calr	5493	31	109	1	0.00564355	0.00917431	0.338471	0.374947
Fgfr1	5493	45	109	1	0.00819224	0.00917431	0.371364	0.375361
Cdkn1a	5493	47	109	1	0.00855634	0.00917431	0.372642	0.375459
Epas1	5493	58	109	1	0.0105589	0.00917431	0.368845	0.37565
Drd1	5493	43	109	1	0.00782814	0.00917431	0.369354	0.376043
Cav1	5493	64	109	1	0.0116512	0.00917431	0.360803	0.376434
Abl1	5493	53	109	2	0.00964864	0.0183486	0.19619	0.376663
Ccl5	5493	53	109	1	0.00964864	0.00917431	0.372607	0.376972
Chuk	5493	45	109	1	0.00819224	0.00917431	0.371364	0.377293
Cdkn2a	5493	38	109	1	0.0069179	0.00917431	0.360742	0.377435
Casr	5493	35	109	1	0.00637175	0.00917431	0.352797	0.377471
Adm	5493	47	109	1	0.00855634	0.00917431	0.372642	0.377565
Cnr1	5493	43	109	1	0.00782814	0.00917431	0.369354	0.377602
Cck	5493	40	109	1	0.007282	0.00917431	0.36484	0.377757
Ache	5493	14	109	1	0.0025487	0.00917431	0.214531	0.377831
Bmp6	5493	62	109	1	0.0112871	0.00917431	0.363856	0.378886
Angpt1	5493	54	109	1	0.00983069	0.00917431	0.372101	0.380209
Braf	5493	38	109	1	0.0069179	0.00917431	0.360742	0.381366
Arnt	5493	41	109	1	0.00746405	0.00917431	0.366554	0.381793
Arntl	5493	43	109	1	0.00782814	0.00917431	0.369354	0.382545
Atf6	5493	33	109	1	0.00600765	0.00917431	0.346199	0.382662
Atf4	5493	37	109	1	0.00673585	0.00917431	0.358342	0.38411
Atf1	5493	37	109	1	0.00673585	0.00917431	0.358342	0.384139
Atf3	5493	38	109	1	0.0069179	0.00917431	0.360742	0.384523
Adrb2	5493	72	109	1	0.0131076	0.00917431	0.345592	0.392581
