# Supplementary material for: Regulators of Salmonella-host interaction identified by peripheral blood transcriptome profiling: roles of TGFB1 and TRP53 in intracellular Salmonella replication in pigs
Source: Vet Res. 2018 Dec 12;49:121. doi: 10.1186/s13567-018-0616-9 (PMC6292071; doi:10.1186/s13567-018-0616-9)
Supplement: Supplementary file 7 — Additional file 7. Real-time PCR result. Raw data and statistical results for real-time PCR. [file 13567_2018_616_MOESM7_ESM.xlsx]

## Sheet: TRP53
Target	Before treatment	Before treatment	Before treatment	Before treatment	Trp53 1ng/mL	Trp53 1ng/mL	Trp53 1ng/mL	Trp53 1ng/mL	Trp53 10ng/mL	Trp53 10ng/mL	Trp53 10ng/mL	Trp53 10ng/mL	Pifithrin-α hydrobromide 10nmol/mL	Pifithrin-α hydrobromide 10nmol/mL	Pifithrin-α hydrobromide 10nmol/mL	Pifithrin-α hydrobromide 10nmol/mL	Pifithrin-α hydrobromide 50nmol/mL	Pifithrin-α hydrobromide 50nmol/mL	Pifithrin-α hydrobromide 50nmol/mL	Pifithrin-α hydrobromide 50nmol/mL
Bcl2l11	9.28711	8.95032	9.66128	9.81089	8.76278	9.98728	8.6298	8.83811	8.31994	7.75583	6.70631	7.33284	9.34411	9.59832	9.42428	9.77589	9.92611	9.36882	9.57428	10.0139
Bnip3l	12.7595	13.2282	13.5873	13.3875	12.8144	12.4517	12.0037	12.3941	10.6508	8.43025	8.56291	9.89884	12.4595	14.0052	13.7863	13.1605	12.9295	13.7867	13.6983	13.3315
Bub1b	7.05051	6.14432	6.98294	8.22177	5.98177	6.20902	5.23658	4.35486	5.71847	3.0328	2.72364	2.84674	6.69951	6.52332	7.13494	7.77077	7.08051	6.27282	6.63494	7.55477
Ccl5	14.0924	13.6863	13.7184	14.4545	12.9012	14.2091	13.0532	13.6781	15.1097	6.50831	4.07312	11.4224	13.5724	14.3133	13.6044	14.3365	13.9874	14.0278	13.7224	14.2355
Cks1b	9.6996	8.24401	10.43	10.043	8.50533	7.7412	7.12106	6.53244	6.67195	7.27484	4.97994	5.71749	9.0016	9.11401	9.95296	9.90899	9.8566	8.90951	9.65596	9.60799
Dut	10.9351	10.9752	11.0969	12.2638	10.2155	10.2679	9.52682	9.16131	9.89962	9.01388	7.28634	7.25439	10.9621	11.1942	10.8839	12.0808	11.6301	11.3897	10.6999	12.0718
Edn1	6.1512	5.21228	7.16846	6.0479	6.12341	5.10802	3.51281	5.52221	3.63915	5.57644	3.23462	2.80658	5.2762	5.39428	7.13546	6.0309	6.2972	5.21678	6.87746	5.8459
Hagh	11.6484	10.3099	12.0799	10.0005	8.5876	8.29167	6.85901	11.2352	6.28338	5.80706	4.81186	7.60845	11.1774	10.6139	12.0789	10.2095	11.7054	10.5594	12.0519	9.71952
Ifrd2	9.38147	8.80704	10.3787	8.49682	7.73622	8.48856	7.9264	10.4758	6.69702	7.41319	5.86275	6.19587	8.91147	9.52004	9.7047	8.36782	9.40347	8.90954	9.8647	8.19982
Ptpa	10.2536	10.2998	10.9368	9.75023	9.90971	8.40158	8.81758	10.1656	8.00113	7.09942	6.19944	6.51415	9.87965	10.9178	10.7708	9.33423	10.3476	10.6143	10.5668	9.35423
Rpsa	14.0633	14.6934	14.1064	14.0261	13.2397	13.394	13.1354	15.3415	12.1735	11.4361	13.2893	11.5105	14.3053	14.6184	13.7424	13.9471	14.6223	14.5069	13.7454	14.1281
Tgfb2	5.72814	5.97219	5.99507	5.81156	5.32233	4.86884	6.09832	6.46157	4.28364	4.37006	3.97271	3.39932	5.35114	6.12419	5.73207	5.79256	6.03114	5.81269	5.66007	5.71456
Unc5b	6.30316	6.64528	6.80239	6.5609	7.20297	6.2051	6.40856	6.20221	5.8599	5.44931	5.1986	5.19609	6.06716	7.14728	6.49839	6.3519	6.45016	6.79878	6.40639	6.4059
Ybx1	12.3915	11.9527	12.4331	13.0264	10.3456	11.7621	12.2468	10.7813	11.9192	9.76814	9.12547	9.77333	11.9745	12.3407	12.0161	12.9304	12.1145	12.4522	12.0201	12.5794

## Sheet: TGFB1
Target	Before treatment	Before treatment	Before treatment	Before treatment	Tgfb1 1ng/mL	Tgfb1 1ng/mL	Tgfb1 1ng/mL	Tgfb1 1ng/mL	Tgfb1 10ng/mL	Tgfb1 10ng/mL	Tgfb1 10ng/mL	Tgfb1 10ng/mL	SB431542 0.1umol/mL	SB431542 0.1umol/mL	SB431542 0.1umol/mL	SB431542 0.1umol/mL	SB431542 0.5umol/mL	SB431542 0.5umol/mL	SB431542 0.5umol/mL	SB431542 0.5umol/mL
Abca1	6.53895	7.21813	5.94684	7.6433	8.17699	8.81654	8.17683	7.97929	7.42848	8.78651	9.19335	8.58123	6.30395	7.36263	5.81884	7.3428	6.80845	7.74913	6.13134	7.5583
Alox5ap	12.4939	11.035	12.2062	11.7296	17.1082	16.7799	16.5395	16.2392	17.6029	17.9361	18.711	17.1304	12.6699	10.6785	11.0542	10.9421	12.5114	11.241	12.1557	11.9876
Basp1	11.0786	9.9726	11.0798	10.2701	11.7115	12.1727	11.762	11.4223	11.8316	13.0587	13.8826	13.6753	11.4866	9.9721	10.2518	9.57063	11.1141	10.9306	11.4583	10.2051
Casp1	11.9699	11.6042	11.9284	11.085	14.309	13.6946	14.4664	14.7026	13.9671	16.5505	17.3997	15.5698	12.2969	11.3717	11.9364	10.6295	12.3164	11.6412	11.4039	10.895
Casp4	7.82053	9.18806	9.92863	8.63293	13.6562	13.4591	11.5847	12.4357	13.5226	15.3319	13.9546	12.8027	8.11253	9.42756	9.54663	7.80543	7.91103	9.28106	9.91513	8.36393
Ccr1	11.3516	9.7911	11.7246	8.80688	13.6899	15.1949	14.5628	14.9218	14.0712	16.7299	15.7876	16.9607	11.2296	9.7516	11.0726	8.30038	11.0481	10.7961	11.2841	8.95288
Cd14	9.6352	7.85882	9.33223	7.83428	12.0751	11.4902	12.4725	11.6216	11.5752	13.7885	14.9301	13.9485	10.3312	8.53132	8.59023	7.57878	10.4357	8.26882	9.24273	7.41628
Cd163	6.38709	7.39775	7.54963	7.76492	12.723	12.661	12.7588	11.7411	16.103	14.1811	13.3333	14.4669	6.18509	7.46625	6.79963	7.44642	6.62159	7.40775	7.09413	7.45392
Cebpb	11.1164	9.93273	10.8591	10.4922	14.3779	14.9675	13.6453	15.217	13.9889	17.4752	16.2564	16.6932	10.8004	9.99923	10.1401	10.0817	10.6209	10.8727	10.4356	9.61119
Cyba	10.9063	10.108	11.1291	11.0901	12.0842	12.1256	11.3174	11.9803	12.2576	13.2942	12.8967	13.4147	11.2793	10.1745	10.4791	10.4096	11.0578	11.265	10.9406	10.4791
Gadd45b	7.83654	6.99204	8.76619	7.59337	9.03347	10.3601	9.25071	9.04378	8.20356	8.59764	10.2864	9.88855	8.24554	6.79554	8.28119	7.99387	8.45204	7.33704	8.72069	7.26737
Lgals1	10.1137	10.07	11.6429	11.4033	13.454	12.3611	11.9232	11.5704	13.2775	13.473	14.2679	13.3131	10.3867	10.2275	10.9529	10.6728	10.4162	10.584	11.4914	10.8423
Srgn	13.3068	12.9464	13.345	12.1386	14.3161	13.9206	14.7664	14.5947	14.7753	15.8474	14.274	15.3742	12.5808	13.6329	13.382	12.1251	13.5723	13.3864	13.1615	11.9516
Tgfbi	10.9623	9.5288	10.1218	9.66521	10.9115	10.6817	10.899	10.6871	12.3416	9.60722	15.6825	13.0311	11.0573	9.5093	9.73084	9.24971	11.6238	10.5248	9.75634	9.33921

## Sheet: ph-0.5umol-before
	logFC	AveExpr	t	P.Value	adj.P.Val	B
Bcl2l11	0.293375	9.57409	1.11528	0.293156	0.999218	-4.58648
Bnip3l	0.195875	13.3386	0.714228	0.492897	0.999218	-4.62203
Ybx1	-0.159375	12.3712	-0.588809	0.570233	0.999218	-4.63066
Bub1b	-0.214125	6.99282	-0.479127	0.643087	0.999218	-4.63702
Tgfb2	-0.072125	5.84068	-0.375861	0.715583	0.999218	-4.64192
Ifrd2	-0.171625	9.18019	-0.361713	0.725776	0.999218	-4.6425
Dut	0.130125	11.3828	0.336517	0.744068	0.999218	-4.64349
Unc5b	-0.062625	6.54662	-0.30273	0.768863	0.999218	-4.64471
Ptpa	-0.089375	10.2654	-0.252404	0.806306	0.999218	-4.64629
Cks1b	-0.096625	9.55583	-0.212372	0.836471	0.999218	-4.64735
Edn1	-0.085625	6.10215	-0.184274	0.857816	0.999218	-4.64799
Rpsa	0.028375	14.2365	0.10577	0.918047	0.999218	-4.64929
Ccl5	0.005375	13.9906	0.0222351	0.982738	0.999218	-4.64991
Hagh	-0.000625	11.0094	-0.00100763	0.999218	0.999218	-4.64994

## Sheet: ph-0.1umol-before
	logFC	AveExpr	t	P.Value	adj.P.Val	B
Tgfb2	-0.12675	5.81336	-0.417539	0.682686	0.984281	-4.62341
Edn1	-0.18575	6.05209	-0.389372	0.702924	0.984281	-4.6242
Ybx1	-0.1355	12.3832	-0.388478	0.703569	0.984281	-4.62423
Bcl2l11	0.10825	9.48152	0.342829	0.736876	0.984281	-4.62539
Ifrd2	-0.14	9.19601	-0.318049	0.755193	0.984281	-4.62597
Bnip3l	0.11225	13.2968	0.294508	0.772738	0.984281	-4.62648
Cks1b	-0.10975	9.54927	-0.241815	0.812468	0.984281	-4.62748
Rpsa	-0.069	14.1878	-0.211367	0.83568	0.984281	-4.62796
Ptpa	-0.0845	10.2679	-0.207303	0.838791	0.984281	-4.62802
Unc5b	-0.06175	6.54705	-0.188903	0.85291	0.984281	-4.62828
Bub1b	-0.06775	7.06601	-0.154653	0.879327	0.984281	-4.6287
Dut	-0.0375	11.299	-0.0949959	0.925679	0.984281	-4.62923
Ccl5	-0.03125	13.9723	-0.0928553	0.927349	0.984281	-4.62925
Hagh	0.01025	11.0148	0.0200604	0.984281	0.984281	-4.62954

## Sheet: trp53-10ng-before
	logFC	AveExpr	t	P.Value	adj.P.Val	B
Bnip3l	-3.85494	11.3132	-7.03979	7.37693e-05	0.000368511	2.11176
Ptpa	-3.35658	8.63182	-7.02407	7.50132e-05	0.000368511	2.09518
Hagh	-4.88198	8.56868	-6.97595	7.89666e-05	0.000368511	2.04425
Tgfb2	-1.87031	4.94159	-5.51595	0.000428303	0.00149477	0.345861
Cks1b	-3.44309	7.8826	-5.34175	0.000533848	0.00149477	0.122272
Ifrd2	-2.7238	7.90411	-5.18265	0.000655242	0.0015289	-0.0860112
Bub1b	-3.51947	5.34015	-4.70217	0.00124361	0.00248722	-0.738763
Rpsa	-2.11998	13.1623	-4.48353	0.00168323	0.00260128	-1.04752
Dut	-2.95421	9.84066	-4.41633	0.00184996	0.00260128	-1.14387
Bcl2l11	-1.89867	8.47807	-4.41323	0.00185806	0.00260128	-1.14833
Ybx1	-2.3044	11.2987	-3.78543	0.0046344	0.00589833	-2.07957
Unc5b	-1.15195	6.00195	-3.58639	0.00626288	0.0073067	-2.38532
Edn1	-2.33076	4.97958	-3.47679	0.00740854	0.00797843	-2.5555
Ccl5	-4.70952	11.6331	-2.26008	0.051312	0.051312	-4.47494

## Sheet: trp53-1ng-before
	logFC	AveExpr	t	P.Value	adj.P.Val	B
Cks1b	-2.12913	8.53957	-3.8178	0.00184351	0.0258091	-1.16197
Dut	-1.52488	10.5553	-3.30906	0.00509049	0.0356334	-2.11589
Bub1b	-1.65433	6.27272	-3.07056	0.00820021	0.0381225	-2.56077
Hagh	-2.26629	9.87652	-2.92806	0.0108922	0.0381225	-2.82427
Ybx1	-1.16699	11.8674	-2.38098	0.0318088	0.0890648	-3.80468
Bnip3l	-0.824677	12.8283	-2.03777	0.0606785	0.126939	-4.37848
Ptpa	-0.986483	9.81687	-2.01327	0.0634694	0.126939	-4.41775
Edn1	-1.07835	5.60579	-1.85268	0.0848523	0.148491	-4.66858
Ccl5	-0.527516	13.7241	-1.20671	0.247287	0.384668	-5.53329
Ifrd2	-0.609256	8.96138	-0.991321	0.338143	0.4734	-5.75737
Rpsa	-0.444665	14	-0.862706	0.402653	0.483183	-5.873
Bcl2l11	-0.372908	9.24095	-0.841271	0.414157	0.483183	-5.89088
Tgfb2	-0.188976	5.78225	-0.426726	0.675986	0.727985	-6.15337
Unc5b	-0.0732198	6.54132	-0.178914	0.860536	0.860536	-6.23015

## Sheet: sb-0.5umol-before
	logFC	AveExpr	t	P.Value	adj.P.Val	B
Basp1	0.32675	10.7636	0.624214	0.534179	0.962688	-4.60605
Tgfbi	0.2415	10.1903	0.458455	0.647809	0.962688	-4.6092
Abca1	0.225	6.9493	0.428164	0.669628	0.962688	-4.60967
Cebpb	-0.215	10.4926	-0.410851	0.682228	0.962688	-4.60993
Cd14	0.17575	8.75301	0.330713	0.741685	0.962688	-4.61098
Gadd45b	0.14725	7.87066	0.280215	0.780002	0.962688	-4.61152
Cd163	-0.1305	7.2096	-0.249457	0.803616	0.962688	-4.61181
Cyba	0.12725	10.872	0.243586	0.808146	0.962688	-4.61186
Alox5ap	0.10775	11.9201	0.205696	0.837526	0.962688	-4.61216
Ccr1	0.10175	10.4694	0.190909	0.849058	0.962688	-4.61226
Srgn	0.08375	12.9761	0.159691	0.873508	0.962688	-4.61246
Casp1	-0.08275	11.6055	-0.158186	0.87469	0.962688	-4.61246
Lgals1	0.026	10.8205	0.0495496	0.960599	0.962688	-4.61286
Casp4	-0.02475	8.88016	-0.0469207	0.962688	0.962688	-4.61287

## Sheet: sb-0.1umol-before
	logFC	AveExpr	t	P.Value	adj.P.Val	B
Alox5ap	-0.53	11.6012	-0.964617	0.337505	0.994209	-4.5965
Cebpb	-0.34475	10.4277	-0.627456	0.532062	0.994209	-4.6051
Ccr1	-0.33	10.2535	-0.600611	0.549716	0.994209	-4.60563
Cd163	-0.3005	7.1246	-0.54692	0.585884	0.994209	-4.60662
Basp1	-0.28	10.4603	-0.509609	0.611662	0.994209	-4.60725
Lgals1	-0.2475	10.6837	-0.450458	0.653541	0.994209	-4.60816
Cyba	-0.22275	10.697	-0.405412	0.686205	0.994209	-4.60878
Tgfbi	-0.18275	9.97815	-0.332611	0.740257	0.994209	-4.60964
Casp4	-0.1695	8.80779	-0.308496	0.758469	0.994209	-4.60989
Abca1	-0.12975	6.77193	-0.236149	0.813892	0.994209	-4.61052
Cd14	0.09275	8.71151	0.168808	0.866353	0.994209	-4.61096
Casp1	-0.08825	11.6028	-0.160618	0.87278	0.994209	-4.611
Gadd45b	0.032	7.81304	0.058241	0.953695	0.994209	-4.61136
Srgn	-0.004	12.9322	-0.00728013	0.994209	0.994209	-4.61141

## Sheet: tgfb1-10ng-before
	logFC	AveExpr	t	P.Value	adj.P.Val	B
Cd163	7.24625	10.898	10.7291	6.07814e-12	8.5094e-11	16.7956
Alox5ap	5.97893	14.8556	9.2925	1.85798e-10	1.30059e-09	13.6796
Cebpb	5.50331	13.3518	7.82677	8.03088e-09	3.74774e-08	10.181
Ccr1	5.46879	13.1529	7.39716	2.54885e-08	8.39162e-08	9.09726
Casp4	5.01043	11.3977	7.33754	2.99701e-08	8.39162e-08	8.94495
Cd14	4.89544	11.1129	6.82599	1.2222e-07	2.8518e-07	7.62021
Casp1	4.2249	13.7594	6.05836	1.05464e-06	2.10929e-06	5.58111
Lgals1	2.77543	12.1952	4.2986	0.000159237	0.000278664	0.829114
Basp1	2.51179	11.8562	3.83196	0.000583963	0.000908386	-0.39171
Cyba	2.15741	11.8871	3.42398	0.00176111	0.00246555	-1.42012
Srgn	2.13352	14.001	3.32822	0.00226899	0.00288781	-1.65463
Tgfbi	2.59608	11.3676	3.11249	0.00397765	0.00464059	-2.1715
Abca1	1.66059	7.6671	2.53917	0.016367	0.017626	-3.45179
Gadd45b	1.447	8.52054	2.16248	0.0384426	0.0384426	-4.20108

## Sheet: tgfb1-1ng-before
	logFC	AveExpr	t	P.Value	adj.P.Val	B
Cd163	5.19616	9.87293	11.2063	2.34118e-18	3.27765e-17	55.2008
Alox5ap	4.80054	14.2664	10.353	1.14533e-16	8.0173e-16	46.1254
Ccr1	4.17382	12.5055	9.00143	5.89443e-14	2.75073e-13	33.219
Cebpb	3.95183	12.576	8.52268	5.41995e-13	1.89698e-12	29.0798
Casp4	3.89139	10.8382	8.39232	9.90908e-13	2.77454e-12	27.992
Cd14	3.24974	10.29	7.00852	5.60199e-10	1.30713e-09	17.4774
Casp1	2.64624	12.97	5.707	1.68391e-07	3.36783e-07	9.31234
Gadd45b	1.62498	8.60953	3.5045	0.000736272	0.00128848	-0.697294
Lgals1	1.51968	11.5673	3.27739	0.00152462	0.00237163	-1.45719
Srgn	1.46525	13.6668	3.16001	0.00219379	0.00307131	-1.83
Abca1	1.45061	7.56211	3.12844	0.0024158	0.00307466	-1.92795
Basp1	1.16683	11.1837	2.51643	0.0137568	0.0160496	-3.63241
Cyba	1.06849	11.3426	2.30434	0.0236717	0.0254926	-4.13684
Tgfbi	0.725279	10.4322	1.56417	0.121538	0.121538	-5.54955
